# Supplementary material for: Identifying Host Molecular Features Strongly Linked With Responses to Huanglongbing Disease in Citrus Leaves
Source: Front Plant Sci. 2018 Feb 28;9:277. doi: 10.3389/fpls.2018.00277 (PMC5836289; doi:10.3389/fpls.2018.00277)
Supplement: Supplementary file 3 [file Table_3.XLS]

## Sheet: Information
Table S3 : Cuffdiff results of each comparison were given with annotation.

## Sheet: Control-A vs. Infected-A
Gene	locus	FPKM(Control-A)	FPKM(Infected-A)	log2(fold_change)	test_stat	p_value	q_value	significant	Regulation	Transcript Name(s)	Pfam	Panther	KOG	KEGG/ec	KO	GO	Best-hit-arabi-name	arabi-symbol	arabi-defline	Present in previous study ( Martinelli et al., 2013 )
orange1.1g000562m	scaffold00005:2847615-2856606	12.6013	2.53984	-2.31076	-4.02109	0.00025	0.139331	no	Down	orange1.1g000562m;orange1.1g000997m;orange1.1g000998m;orange1.1g001154m;orange1.1g001400m;orange1.1g001507m	PF08370,PF00005,PF01061	PTHR19241,PTHR19241:SF280	NA	3.6.3.34	NA	GO:0016887,GO:0005524,GO:0016020	AT2G26910.1	ATPDR4,PDR4	pleiotropic drug resistance 4	DOWN
orange1.1g000597m	scaffold00026:307346-319348	23.5862	49.7937	1.07802	1.93664	0.04955	0.904737	no	Up	orange1.1g000596m;orange1.1g000597m;orange1.1g000600m;orange1.1g000601m;orange1.1g000610m;orange1.1g000721m;orange1.1g001006m;orange1.1g001009m	NA	PTHR37393	NA	NA	NA	NA	NA	NA	NA	UP
orange1.1g000817m	scaffold00017:1693984-1704774	7.87042	3.29448	-1.25639	-2.24544	0.0248	0.822194	no	Down	orange1.1g000817m;orange1.1g000820m	PF09379,PF00373,PF00784,PF00225	PTHR24115,PTHR24115:SF470	KOG0239	3.6.4.5	NA	GO:0005856,GO:0008017,GO:0007018,GO:0005524,GO:0003777,GO:0005871	AT5G65930.2	KCBP,PKCBP,ZWI	kinesin-like calmodulin-binding protein (ZWICHEL)	DOWN
orange1.1g001036m	scaffold00914:6839-12651	36.3664	16.2361	-1.1634	-2.25366	0.02405	0.822194	no	Down	orange1.1g001036m;orange1.1g001497m;orange1.1g001547m;orange1.1g002097m;orange1.1g002101m;orange1.1g003084m	PF00560,PF13855	PTHR27004,PTHR27004:SF11	KOG0472	2.7.11.1	NA	GO:0005515	AT1G74170.1	AtRLP13,RLP13	receptor like protein 13	DOWN
orange1.1g001085m	scaffold00009:585581-591269	3.462	0.756001	-2.19514	-2.97251	0.00985	0.628215	no	Down	orange1.1g001085m	PF10358	PTHR34452,PTHR34452:SF2	KOG4421	NA	NA	NA	AT1G63300.1	NA	Myosin heavy chain-related protein	DOWN
orange1.1g001161m	scaffold04584:568-6109	10.4789	4.68066	-1.1627	-2.04678	0.04375	0.861705	no	Down	orange1.1g001161m	PF13676,PF00931	PTHR11017,PTHR11017:SF162	KOG0617	NA	NA	GO:0007165,GO:0005515,GO:0043531	AT4G12010.1	NA	Disease resistance protein (TIR-NBS-LRR class) family	DOWN
orange1.1g001521m	scaffold00117:91855-95129	4.90353	18.1009	1.88417	3.39464	0.00155	0.38688	no	Up	orange1.1g001521m	PF00168,PF08372	PTHR10024,PTHR10024:SF182	NA	NA	NA	GO:0005515	AT5G17980.1	NA	C2 calcium/lipid-binding plant phosphoribosyltransferase family protein	UP
orange1.1g001574m	scaffold00060:221009-225744	2.07907	0.338131	-2.62029	-2.82735	0.01665	0.772668	no	Down	orange1.1g001574m;orange1.1g001576m	PF13632,PF14569	PTHR13301,PTHR13301:SF59	NA	2.4.1.12	K10999	NA	AT5G44030.1	CESA4,IRX5,NWS2	cellulose synthase A4	DOWN
orange1.1g001847m	scaffold00014:952515-962294	63.7039	21.1614	-1.58994	-3.0289	0.0032	0.426188	no	Down	orange1.1g001847m;orange1.1g001865m;orange1.1g001869m;orange1.1g001870m;orange1.1g001902m;orange1.1g002051m;orange1.1g002342m;orange1.1g002356m;orange1.1g002580m	PF07714,PF13426	PTHR24351,PTHR24351:SF29	KOG0984	2.7.11.1	NA	GO:0006468,GO:0004672	AT3G45780.1	JK224,NPH1,PHOT1,RPT1	phototropin 1	DOWN
orange1.1g002020m	scaffold00007:852062-857690	1.83458	0.323269	-2.50464	-2.66908	0.0197	0.789695	no	Down	orange1.1g002020m	PF14569,PF03552	PTHR13301,PTHR13301:SF31	NA	2.4.1.12	K10999	GO:0030244,GO:0016760,GO:0016020	AT4G18780.1	ATCESA8,CESA8,IRX1,LEW2	cellulose synthase family protein	DOWN
orange1.1g002248m	scaffold00062:72032-76252	17.6437	4.02858	-2.13081	-3.67117	0.00025	0.139331	no	Down	orange1.1g002247m;orange1.1g002248m;orange1.1g003570m	NA	PTHR34452,PTHR34452:SF2	NA	NA	NA	NA	AT5G52280.1	NA	Myosin heavy chain-related protein	DOWN
orange1.1g002250m	scaffold00023:119685-122895	1.71486	5.49089	1.67895	2.50988	0.01625	0.772668	no	Up	orange1.1g002250m	PF00069	PTHR27000,PTHR27000:SF195	KOG1187	2.7.11.1	NA	GO:0006468,GO:0005524,GO:0004672	AT1G09970.1	LRR XI-23,RLK7	Leucine-rich receptor-like protein kinase family protein	UP
orange1.1g002458m	scaffold00467:20045-25490	15.6306	7.41066	-1.0767	-1.99683	0.0443	0.861705	no	Down	orange1.1g002458m;orange1.1g003104m;orange1.1g003802m;orange1.1g004686m	PF00931	PTHR11017,PTHR11017:SF174	KOG4658	NA	NA	GO:0043531	AT5G36930.1	NA	Disease resistance protein (TIR-NBS-LRR class) family	DOWN
orange1.1g002514m	scaffold00097:482052-485007	0.386141	1.93072	2.32194	2.45104	0.0252	0.822194	no	Up	orange1.1g002514m	PF08263,PF00560,PF13855	PTHR27004,PTHR27004:SF27	KOG0472	NA	NA	GO:0005515	AT2G34930.1	NA	disease resistance family protein / LRR family protein	UP
orange1.1g002516m	scaffold00002:3614450-3620827	4.79703	11.3658	1.24449	2.198	0.02805	0.837018	no	Up	orange1.1g002516m	PF02309,PF02362,PF06507	PTHR31384,PTHR31384:SF10	NA	NA	K14486	GO:0006355,GO:0005634,GO:0003677,GO:0009725	AT1G19850.1	ARF5,IAA24,MP	Transcriptional factor B3 family protein / auxin-responsive factor AUX/IAA-related	UP
orange1.1g002566m	scaffold00075:381099-388320	1.50929	0.317307	-2.24992	-2.31559	0.0344	0.847818	no	Down	orange1.1g002566m;orange1.1g002899m;orange1.1g003134m;orange1.1g003737m;orange1.1g005361m;orange1.1g006906m	PF13855,PF07714,PF11721	PTHR27006,PTHR27006:SF37	KOG1187	2.7.11.1	NA	GO:0005515,GO:0006468,GO:0004672	AT1G07650.2	NA	Leucine-rich repeat transmembrane protein kinase	DOWN
orange1.1g002649m	scaffold00101:440659-446842	7.70811	20.7479	1.42852	2.6843	0.0084	0.574148	no	Up	orange1.1g002649m	PF00305	PTHR11771,PTHR11771:SF42	NA	1.13.11.12	K00454	GO:0055114,GO:0046872,GO:0016702	AT3G45140.1	ATLOX2,LOX2	lipoxygenase 2	ABSENT
orange1.1g002670m	scaffold00033:942079-946324	0.360721	2.18677	2.59984	2.73557	0.0167	0.772668	no	Up	orange1.1g002670m	PF01477,PF00305	PTHR11771,PTHR11771:SF42	NA	1.13.11.12	K00454	GO:0005515,GO:0055114,GO:0046872,GO:0016702	AT3G45140.1	ATLOX2,LOX2	lipoxygenase 2	ABSENT
orange1.1g003003m	scaffold00132:113803-122953	25.0328	10.0208	-1.32082	-2.49297	0.0121	0.690558	no	Down	orange1.1g003003m;orange1.1g003021m;orange1.1g004328m	PF06241	PTHR31563,PTHR31563:SF2	NA	NA	NA	NA	AT5G43745.1	NA	Protein of unknown function (DUF1012)	DOWN
orange1.1g003076m	scaffold00002:3323553-3329348	41.9928	13.4739	-1.63998	-3.15641	0.0021	0.38688	no	Down	orange1.1g003076m;orange1.1g003585m;orange1.1g003649m;orange1.1g004777m;orange1.1g005404m;orange1.1g006468m;orange1.1g006635m	PF01301	PTHR23421,PTHR23421:SF51	NA	3.2.1.23	NA	GO:0005975,GO:0004553	AT1G45130.1	BGAL5	beta-galactosidase 5	DOWN
orange1.1g003500m	scaffold00137:188690-195246	96.6275	233.846	1.27505	2.26042	0.0225	0.819145	no	Up	orange1.1g003500m;orange1.1g004086m;orange1.1g004090m;orange1.1g004099m;orange1.1g005650m;orange1.1g007685m	PF05691	PTHR31268,PTHR31268:SF9	NA	2.4.1.82	NA	NA	AT3G57520.1	AtSIP2,SIP2	seed imbibition 2	UP
orange1.1g003832m	scaffold00012:1638979-1642167	2.30427	0.556025	-2.05109	-2.11914	0.03405	0.847818	no	Down	orange1.1g003832m;orange1.1g005400m;orange1.1g006563m;orange1.1g006575m;orange1.1g006716m;orange1.1g008046m;orange1.1g008115m	PF07714,PF08276,PF00954,PF01453	PTHR27002,PTHR27002:SF9	NA	2.7.11.1	NA	GO:0006468,GO:0004672,GO:0048544	AT4G27290.1	NA	S-locus lectin protein kinase family protein	DOWN
orange1.1g003892m	scaffold00092:143971-149298	13.3787	5.60241	-1.25582	-2.24988	0.0281	0.83713	no	Down	orange1.1g003892m;orange1.1g003894m;orange1.1g003902m;orange1.1g006148m;orange1.1g006323m	NA	PTHR31344,PTHR31344:SF4	NA	NA	NA	NA	AT2G42320.2	NA	nucleolar protein gar2-related	DOWN
orange1.1g003932m	scaffold04649:1181-4782	23.5981	10.3159	-1.1938	-2.25339	0.02235	0.819145	no	Down	orange1.1g003932m;orange1.1g008036m;orange1.1g008332m	PF07714,PF00704	PTHR11177,PTHR11177:SF219	KOG2806	NA	NA	GO:0006468,GO:0004672,GO:0005975,GO:0004553	AT4G19810.1	NA	Glycosyl hydrolase family protein with chitinase insertion domain	DOWN
orange1.1g003933m	scaffold00176:230431-236768	111.82	250.224	1.16204	2.01379	0.04	0.861705	no	Up	orange1.1g003933m;orange1.1g003942m	PF00013	PTHR10288,PTHR10288:SF145	KOG1676	NA	K13210	GO:0003723	AT1G33680.1	NA	KH domain-containing protein	UP
orange1.1g003941m	scaffold00001:2374346-2386370	12.4579	5.47373	-1.18646	-2.10342	0.03495	0.847818	no	Down	orange1.1g003941m;orange1.1g003944m;orange1.1g003961m	NA	PTHR18921	NA	NA	NA	NA	AT2G46180.1	GC4	golgin candidate 4	DOWN
orange1.1g004203m	scaffold00109:202847-211503	6.55639	14.1522	1.11005	1.98494	0.04985	0.90565	no	Up	orange1.1g004203m;orange1.1g004204m;orange1.1g004217m;orange1.1g004785m;orange1.1g008926m	NA	PTHR22874,PTHR22874:SF4	NA	NA	NA	NA	AT1G04140.1	NA	Transducin family protein / WD-40 repeat family protein	UP
orange1.1g004498m	scaffold00193:138473-143977	28.5983	13.4934	-1.08367	-2.09181	0.03545	0.847818	no	Down	orange1.1g004498m;orange1.1g004669m;orange1.1g005219m;orange1.1g006020m;orange1.1g007008m	PF10150	PTHR30001,PTHR30001:SF1	NA	3.1.26.12	NA	GO:0003723	AT2G04270.2	RNEE/G	RNAse E/G-like	DOWN
orange1.1g004548m	scaffold00181:257939-272868	78.1631	28.6311	-1.44891	-2.76727	0.0055	0.462542	no	Down	orange1.1g004548m;orange1.1g004667m;orange1.1g004951m;orange1.1g004995m;orange1.1g005027m;orange1.1g005107m;orange1.1g005350m;orange1.1g005426m;orange1.1g011091m	PF13499,PF00520	PTHR10037	NA	NA	NA	GO:0055085,GO:0016020,GO:0006811,GO:0005216	AT4G03560.1	ATCCH1,ATTPC1,FOU2,TPC1	two-pore channel 1	DOWN
orange1.1g004728m	scaffold00031:352671-356831	5.58652	1.19986	-2.21909	-2.93572	0.0066	0.498107	no	Down	orange1.1g004728m	PF03999	PTHR19321,PTHR19321:SF7	NA	NA	K16732	GO:0008017,GO:0000910,GO:0000226	AT5G51600.1	ATMAP65-3,MAP65-3,PLE	Microtubule associated protein (MAP65/ASE1) family protein	DOWN
orange1.1g004750m	scaffold00023:1360533-1366015	18.0319	38.3709	1.08946	2.12466	0.03105	0.847818	no	Up	orange1.1g004742m;orange1.1g004750m;orange1.1g004754m;orange1.1g008603m	PF07690	PTHR23500,PTHR23500:SF96	NA	NA	NA	GO:0055085,GO:0016021	AT4G35300.4	TMT2	tonoplast monosaccharide transporter2	UP
orange1.1g004837m	scaffold00210:59382-65238	11.4183	3.69801	-1.62653	-2.60242	0.0162	0.772668	no	Down	orange1.1g004837m	PF00924	PTHR31618,PTHR31618:SF5	KOG4629	NA	NA	GO:0055085,GO:0016020	AT5G12080.3	ATMSL10,MSL10	mechanosensitive channel of small conductance-like 10	DOWN
orange1.1g004963m	scaffold00013:1838850-1843181	37.0785	74.2813	1.00242	1.94362	0.04385	0.861705	no	Up	orange1.1g004963m;orange1.1g004973m;orange1.1g004988m	PF03106	PTHR31221,PTHR31221:SF10	NA	NA	K18835	GO:0043565,GO:0006355,GO:0003700	AT5G56270.1	ATWRKY2,WRKY2	WRKY DNA-binding protein 2	UP
orange1.1g005119m	scaffold00111:9220-15525	16.6247	7.39474	-1.16875	-2.10417	0.0378	0.853899	no	Down	orange1.1g005119m;orange1.1g005289m;orange1.1g006193m;orange1.1g006714m;orange1.1g009654m;orange1.1g011763m;orange1.1g012191m	PF07714	PTHR24056,PTHR24056:SF228	KOG0589	2.7.11.22,2.7.11.23	NA	GO:0006468,GO:0004672	AT1G18670.1	IBS1	Protein kinase superfamily protein	DOWN
orange1.1g005279m	scaffold00271:50450-54546	10.3284	22.6445	1.13255	2.08846	0.04295	0.861705	no	Up	orange1.1g005279m	PF08244,PF11837,PF00251	PTHR31953,PTHR31953:SF17	NA	3.2.1.26	K01193	GO:0004575,GO:0004564	AT1G12240.1	ATBETAFRUCT4,VAC-INV	Glycosyl hydrolases family 32 protein	UP
orange1.1g005321m	scaffold00009:955570-958938	23.7196	59.132	1.31786	2.5735	0.0108	0.656444	no	Up	orange1.1g005321m	PF02518,PF00183	PTHR11528,PTHR11528:SF53	NA	NA	K04079	GO:0051082,GO:0006950,GO:0006457,GO:0005524	AT5G52640.1	ATHS83,AtHsp90-1,ATHSP90.1,HSP81-1,HSP81.1,HSP83,HSP90.1	heat shock protein 90.1	UP
orange1.1g005451m	scaffold00009:639327-643748	20.7006	4.54529	-2.18723	-3.66783	0.00075	0.242585	no	Down	orange1.1g005451m;orange1.1g005602m;orange1.1g007414m;orange1.1g007730m;orange1.1g007739m;orange1.1g010259m	PF00153	PTHR24089,PTHR24089:SF164	NA	NA	NA	NA	AT4G11440.1	NA	Mitochondrial substrate carrier family protein	DOWN
orange1.1g005553m	scaffold00001:2181874-2185971	0.596288	3.51417	2.5591	2.81989	0.01915	0.78354	no	Up	orange1.1g005553m	PF01794,PF08022,PF08030	PTHR11972,PTHR11972:SF41	KOG0039	1.16.1.7	NA	GO:0055114,GO:0016491	AT1G01580.1	ATFRO2,FRD1,FRO2	ferric reduction oxidase 2	UP
orange1.1g005666m	scaffold00024:1099443-1107942	30.272	14.3796	-1.07396	-2.03687	0.03925	0.861705	no	Down	orange1.1g005666m;orange1.1g005674m;orange1.1g010719m;orange1.1g014797m;orange1.1g016979m	NA	PTHR34121,PTHR34121:SF1	NA	NA	NA	NA	AT5G13560.1	NA	NA	DOWN
orange1.1g005867m	scaffold00001:4188199-4194432	44.65	19.7014	-1.18037	-2.19442	0.02695	0.825965	no	Down	orange1.1g005867m;orange1.1g006111m;orange1.1g006115m;orange1.1g006116m;orange1.1g006127m;orange1.1g006128m;orange1.1g006129m;orange1.1g006197m;orange1.1g007047m;orange1.1g007257m;orange1.1g007672m;orange1.1g008787m;orange1.1g009090m;orange1.1g010867m;orange1.1g010878m	PF00501	PTHR24096,PTHR24096:SF111	NA	6.2.1.3	NA	GO:0008152,GO:0003824	AT2G47240.1	CER8,LACS1	AMP-dependent synthetase and ligase family protein	DOWN
orange1.1g005922m	scaffold00005:1482543-1489082	109.536	280.106	1.35456	2.31501	0.0244	0.822194	no	Up	orange1.1g005922m	PF00013	PTHR10288,PTHR10288:SF171	KOG1676	NA	K13210	GO:0003723	AT2G25970.1	NA	KH domain-containing protein	UP
orange1.1g006047m	scaffold00009:1509150-1515752	213.314	89.8254	-1.24778	-2.19635	0.0294	0.847818	no	Down	orange1.1g006047m;orange1.1g006720m;orange1.1g006729m;orange1.1g010515m;orange1.1g010532m;orange1.1g010566m;orange1.1g010568m	PF00501	PTHR24096,PTHR24096:SF187	NA	6.2.1.3	NA	GO:0008152,GO:0003824	AT4G23850.1	LACS4	AMP-dependent synthetase and ligase family protein	DOWN
orange1.1g006373m	scaffold00011:169765-174753	14.7861	6.16915	-1.2611	-2.17995	0.0352	0.847818	no	Down	orange1.1g006373m	PF01740,PF00916	PTHR11814,PTHR11814:SF106	NA	NA	K17471	GO:0016021,GO:0015116,GO:0008272,GO:0055085,GO:0016020,GO:0008271	AT3G51895.1	AST12,SULTR3;1	sulfate transporter 3;1	DOWN
orange1.1g006378m	scaffold00217:23197-26103	112.933	53.6909	-1.07271	-2.08535	0.04	0.861705	no	Down	orange1.1g006378m	PF00249,PF00439	PTHR37888,PTHR37888:SF2	NA	NA	NA	GO:0005515	AT3G57980.1	NA	DNA-binding bromodomain-containing protein	DOWN
orange1.1g006390m	scaffold00017:905466-908798	2.56662	9.30183	1.85764	2.78133	0.009	0.601539	no	Up	orange1.1g006390m	PF03169	PTHR22601,PTHR22601:SF12	NA	NA	NA	GO:0055085	AT4G10770.1	ATOPT7,OPT7	oligopeptide transporter 7	ABSENT
orange1.1g006486m	scaffold00006:209737-215176	108.103	314.765	1.54187	2.76683	0.0052	0.462542	no	Up	orange1.1g006486m;orange1.1g007485m;orange1.1g008519m;orange1.1g008523m;orange1.1g011221m;orange1.1g011235m;orange1.1g013022m	PF01293	PTHR30031,PTHR30031:SF4	NA	4.1.1.49	NA	GO:0006094,GO:0005524,GO:0004612	AT4G37870.1	PCK1,PEPCK	phosphoenolpyruvate carboxykinase 1	UP
orange1.1g006689m	scaffold00008:998607-1004901	11.5743	4.5891	-1.33465	-2.24179	0.0262	0.822194	no	Down	orange1.1g006689m;orange1.1g007496m;orange1.1g007533m;orange1.1g008476m;orange1.1g009814m;orange1.1g010866m;orange1.1g012331m	PF00117,PF06418	PTHR11550,PTHR11550:SF11	NA	6.3.4.2	K01937	GO:0006221,GO:0003883	AT1G30820.1	NA	CTP synthase family protein	DOWN
orange1.1g006712m	scaffold00330:153665-156347	29.497	13.8377	-1.09196	-2.04798	0.0358	0.847818	no	Down	orange1.1g006710m;orange1.1g006712m;orange1.1g007405m;orange1.1g007580m;orange1.1g008719m;orange1.1g008896m;orange1.1g008902m;orange1.1g009195m;orange1.1g009990m;orange1.1g010358m;orange1.1g010840m;orange1.1g011358m;orange1.1g011824m;orange1.1g016902m;orange1.1g017117m;orange1.1g018406m;orange1.1g018430m;orange1.1g018552m	PF00854	PTHR11654,PTHR11654:SF112	NA	NA	NA	GO:0016020,GO:0006810,GO:0005215	AT5G13400.1	NA	Major facilitator superfamily protein	DOWN
orange1.1g006740m	scaffold00044:485008-489812	5.92356	0.410426	-3.85127	-3.87965	0.0092	0.608174	no	Down	orange1.1g006740m	PF03098	PTHR11903,PTHR11903:SF12	KOG2408	NA	NA	NA	AT1G73680.1	ALPHA DOX2	alpha dioxygenase	DOWN
orange1.1g006968m	scaffold00003:1631915-1637376	21.2469	10.1635	-1.06386	-2.01729	0.04375	0.861705	no	Down	orange1.1g006968m;orange1.1g009208m;orange1.1g016316m	PF00069,PF08263,PF13855	PTHR27001,PTHR27001:SF49	NA	2.7.11.1	NA	GO:0006468,GO:0005524,GO:0004672,GO:0005515	AT1G60800.1	NIK3	NSP-interacting kinase 3	DOWN
orange1.1g006998m	scaffold00132:333929-337216	55.8054	147.978	1.40691	2.59954	0.00915	0.607084	no	Up	orange1.1g006998m;orange1.1g007079m;orange1.1g007332m	NA	PTHR34113,PTHR34113:SF2	NA	NA	NA	NA	AT3G55760.3	NA	NA	UP
orange1.1g007015m	scaffold00099:90795-94603	57.2351	28.2898	-1.01662	-1.96673	0.04395	0.861705	no	Down	orange1.1g007015m;orange1.1g008937m;orange1.1g009928m;orange1.1g010877m;orange1.1g014760m;orange1.1g014763m;orange1.1g015578m;orange1.1g022577m	PF03000	PTHR32370,PTHR32370:SF37	NA	NA	NA	NA	AT5G10250.1	DOT3	Phototropic-responsive NPH3 family protein	DOWN
orange1.1g007284m	scaffold00063:319875-321877	36.1951	78.6611	1.11985	2.18737	0.0333	0.847818	no	Up	orange1.1g007284m	PF03514	PTHR31636,PTHR31636:SF53	NA	NA	NA	NA	AT4G36710.1	NA	GRAS family transcription factor	UP
orange1.1g007303m	scaffold00072:476645-497499	18.8614	8.74256	-1.10931	-1.9573	0.04915	0.900156	no	Down	orange1.1g007303m;orange1.1g008313m;orange1.1g008959m;orange1.1g015462m	PF00168,PF13499	PTHR10067,PTHR10067:SF2	NA	4.1.1.65	NA	GO:0005515,GO:0008654,GO:0004609	AT5G57190.1	PSD2	phosphatidylserine decarboxylase 2	DOWN
orange1.1g007353m	scaffold00263:4409-9622	47.3888	21.0353	-1.17173	-2.25156	0.02415	0.822194	no	Down	orange1.1g007353m	PF13499,PF07714	PTHR24349,PTHR24349:SF161	KOG0032	2.7.11.1	K13412	GO:0006468,GO:0004672	AT5G04870.1	ATCPK1,CPK1	calcium dependent protein kinase 1	DOWN
orange1.1g007546m	scaffold00121:389457-391889	3.72926	9.65652	1.37262	2.13848	0.0309	0.847818	no	Up	orange1.1g007546m	PF03106	PTHR31429,PTHR31429:SF10	NA	NA	NA	GO:0043565,GO:0006355,GO:0003700	AT1G62300.1	ATWRKY6,WRKY6	WRKY family transcription factor	UP
orange1.1g007605m	scaffold00003:4246900-4252242	39.7517	19.0394	-1.06203	-2.00637	0.04485	0.861705	no	Down	orange1.1g007605m;orange1.1g013529m;orange1.1g015386m;orange1.1g019836m	PF03055	PTHR10543,PTHR10543:SF37	NA	NA	NA	NA	AT3G63520.1	ATCCD1,ATNCED1,CCD1,NCED1	carotenoid cleavage dioxygenase 1	DOWN
orange1.1g007827m	scaffold00009:158635-160899	8.89002	43.684	2.29685	4.18733	0.00025	0.139331	no	Up	orange1.1g007827m;orange1.1g009538m;orange1.1g011513m	PF00854	PTHR11654,PTHR11654:SF59	KOG1237	NA	K14638	GO:0016020,GO:0006810,GO:0005215	AT5G62680.1	NA	Major facilitator superfamily protein	UP
orange1.1g007862m	scaffold01931:6161-9596	107.833	272.05	1.33507	2.44833	0.01715	0.778541	no	Up	orange1.1g007862m;orange1.1g008158m;orange1.1g011747m	PF00854	PTHR11654,PTHR11654:SF20	KOG1237	NA	NA	GO:0016020,GO:0006810,GO:0005215	AT1G69870.1	NRT1.7	nitrate transporter 1.7	UP
orange1.1g007897m	scaffold00015:1522050-1526095	67.8027	144.547	1.09212	2.0766	0.041	0.861705	no	Up	orange1.1g007897m	PF00520	PTHR10217,PTHR10217:SF501	NA	NA	K05391	GO:0055085,GO:0016020,GO:0006811,GO:0005216	AT5G15410.2	ATCNGC2,CNGC2,DND1	Cyclic nucleotide-regulated ion channel family protein	UP
orange1.1g007930m	scaffold00001:2970926-2974005	4.64647	0.639813	-2.86041	-3.17786	0.01245	0.696009	no	Down	orange1.1g007930m	PF13176,PF07719,PF13374,PF13424	PTHR19959,PTHR19959:SF158	KOG1840	NA	NA	GO:0005515	AT4G10840.1	NA	Tetratricopeptide repeat (TPR)-like superfamily protein	DOWN
orange1.1g007932m	scaffold00414:139546-143367	34.1002	75.4088	1.14495	2.2354	0.0262	0.822194	no	Up	orange1.1g007932m	PF00854	PTHR11654,PTHR11654:SF155	NA	NA	K14638	GO:0016020,GO:0006810,GO:0005215	AT2G40460.1	NA	Major facilitator superfamily protein	UP
orange1.1g007997m	scaffold00077:206677-210408	44.8967	18.0263	-1.31651	-2.50383	0.01315	0.719595	no	Down	orange1.1g007997m;orange1.1g008042m;orange1.1g008081m;orange1.1g008148m;orange1.1g008298m;orange1.1g009126m	PF00076,PF12872	PTHR24009,PTHR24009:SF4	NA	NA	NA	GO:0003676	AT2G05160.1	NA	CCCH-type zinc fingerfamily protein with RNA-binding domain	DOWN
orange1.1g008020m	scaffold00051:308216-311314	12.7637	30.7109	1.2667	2.35028	0.0238	0.822194	no	Up	orange1.1g008020m	PF00854	PTHR11654,PTHR11654:SF85	NA	NA	K14638	GO:0016020,GO:0006810,GO:0005215	AT2G26690.1	NA	Major facilitator superfamily protein	UP
orange1.1g008096m	scaffold00019:378606-382149	17.1498	2.34611	-2.86985	-4.27942	0.00025	0.139331	no	Down	orange1.1g008096m	PF07690	PTHR11654,PTHR11654:SF178	NA	NA	NA	GO:0055085,GO:0016021,GO:0016020,GO:0006810,GO:0005215	AT1G68570.1	NA	Major facilitator superfamily protein	DOWN
orange1.1g008174m	scaffold00040:168842-173196	46.917	94.6386	1.01232	1.9778	0.04665	0.875618	no	Up	orange1.1g008174m;orange1.1g009661m;orange1.1g011799m;orange1.1g018476m	PF00789	PTHR23322,PTHR23322:SF3	NA	NA	NA	GO:0005515	AT4G11740.1	SAY1	Ubiquitin-like superfamily protein	UP
orange1.1g008182m	scaffold00005:2507177-2510400	3.34631	0.43731	-2.93584	-2.77779	0.0303	0.847818	no	Down	orange1.1g008182m;orange1.1g008450m	PF00854	PTHR11654,PTHR11654:SF85	NA	NA	NA	GO:0016020,GO:0006810,GO:0005215	AT2G26690.1	NA	Major facilitator superfamily protein	DOWN
orange1.1g008290m	scaffold00017:1399793-1404272	10.8123	4.20678	-1.36188	-2.16023	0.03345	0.847818	no	Down	orange1.1g008290m;orange1.1g008552m;orange1.1g008563m;orange1.1g011769m	PF01554	PTHR11206,PTHR11206:SF149	KOG1347	NA	NA	GO:0055085,GO:0016020,GO:0015297,GO:0015238,GO:0006855	AT4G38380.1	NA	MATE efflux family protein	DOWN
orange1.1g008311m	scaffold00438:84663-87618	3.65281	9.4901	1.37742	2.19784	0.03725	0.853899	no	Up	orange1.1g008311m	PF14577,PF14576	PTHR33232,PTHR33232:SF4	NA	NA	NA	NA	AT3G01680.1	NA	NA	UP
orange1.1g008366m	scaffold00083:379280-382179	0	1.4012	inf	-nan	0.0001	0.072452	no	Up	orange1.1g008366m	PF07732,PF00394,PF07731	PTHR11709,PTHR11709:SF9	NA	1.10.3.2	K05909	GO:0005507,GO:0055114,GO:0016491	AT3G09220.1	LAC7	laccase 7	UP
orange1.1g008389m	scaffold00016:783122-786492	47.3236	98.3747	1.05573	2.06034	0.04535	0.865569	no	Up	orange1.1g008389m	PF13193,PF00501	PTHR24095,PTHR24095:SF169	NA	6.2.1.1,6.2.1.2	NA	GO:0008152,GO:0003824	AT3G16910.1	AAE7,ACN1	acyl-activating enzyme 7	UP
orange1.1g008401m	scaffold00029:844341-851603	16.0427	6.31451	-1.34518	-2.33774	0.0255	0.822194	no	Down	orange1.1g008401m;orange1.1g008455m;orange1.1g009187m;orange1.1g010689m;orange1.1g010919m;orange1.1g010925m;orange1.1g011241m;orange1.1g011262m	PF00382,PF07741	PTHR11618,PTHR11618:SF4	KOG1598	NA	NA	GO:0017025,GO:0008270,GO:0006355,GO:0006352,GO:0006384,GO:0000126	AT3G09360.1	NA	Cyclin/Brf1-like TBP-binding protein	DOWN
orange1.1g008453m	scaffold00020:1358570-1364784	48.4775	17.2164	-1.49354	-2.85979	0.0047	0.448157	no	Down	orange1.1g008453m;orange1.1g008487m;orange1.1g009625m;orange1.1g009638m;orange1.1g016693m	PF07887	PTHR31713,PTHR31713:SF13	NA	NA	NA	GO:0006950,GO:0005516	AT5G62570.2	NA	Calmodulin binding protein-like	DOWN
orange1.1g008517m	scaffold00071:273562-277187	2.77886	0.643781	-2.10985	-2.24274	0.03695	0.849334	no	Down	orange1.1g008517m;orange1.1g010750m;orange1.1g015312m	NA	PTHR31169,PTHR31169:SF1	NA	NA	NA	NA	AT5G38690.1	NA	Zinc-finger domain of monoamine-oxidase A repressor R1 protein	DOWN
orange1.1g008537m	scaffold00294:76669-80328	15.1104	31.8327	1.07497	2.05172	0.04215	0.861705	no	Up	orange1.1g008537m;orange1.1g008543m	NA	PTHR31949,PTHR31949:SF1	NA	NA	NA	NA	AT2G40070.1	NA	NA	UP
orange1.1g008614m	scaffold04175:328-7048	13.1977	5.28905	-1.3192	-2.1458	0.0356	0.847818	no	Down	orange1.1g008614m;orange1.1g008660m	NA	PTHR10217,PTHR10217:SF465	NA	NA	NA	NA	AT5G53130.1	ATCNGC1,CNGC1	cyclic nucleotide gated channel 1	DOWN
orange1.1g008722m	scaffold00010:1012616-1014878	21.8402	9.64083	-1.17976	-2.13783	0.03705	0.850553	no	Down	orange1.1g008722m	PF04043,PF01095	PTHR31707,PTHR31707:SF32	NA	3.1.1.11	K01051	GO:0004857,GO:0042545,GO:0030599,GO:0005618	AT1G11580.1	ATPMEPCRA,PMEPCRA	methylesterase PCR A	DOWN
orange1.1g008778m	scaffold00023:379852-382993	48.401	147.872	1.61124	3.06665	0.00275	0.408285	no	Up	orange1.1g008778m;orange1.1g015916m;orange1.1g016123m	PF06813	PTHR21576,PTHR21576:SF17	NA	NA	NA	NA	AT4G34950.1	NA	Major facilitator superfamily protein	UP
orange1.1g008812m	scaffold00060:435491-441693	12.3383	4.67055	-1.40148	-2.35373	0.01655	0.772668	no	Down	orange1.1g008810m;orange1.1g008812m;orange1.1g008825m;orange1.1g010947m;orange1.1g017362m	PF07714	PTHR24356,PTHR24356:SF164	NA	2.7.11.1	NA	GO:0006468,GO:0004672	AT1G03920.1	NA	Protein kinase family protein	DOWN
orange1.1g008878m	scaffold00174:161286-165304	59.1459	157.281	1.411	2.69257	0.00625	0.477664	no	Up	orange1.1g008878m;orange1.1g008903m	PF07223	PTHR31805,PTHR31805:SF3	NA	2.7.11.1	NA	NA	AT4G28300.1	NA	Protein of unknown function (DUF1421)	UP
orange1.1g008955m	scaffold00733:37792-45657	4.56407	12.3989	1.44182	2.36775	0.0192	0.78354	no	Up	orange1.1g008955m;orange1.1g009104m;orange1.1g009128m;orange1.1g010396m;orange1.1g013769m;orange1.1g016122m	PF01566	PTHR11706,PTHR11706:SF33	KOG1291	NA	NA	GO:0016020,GO:0006810,GO:0005215	AT1G15960.1	ATNRAMP6,NRAMP6	NRAMP metal ion transporter 6	UP
orange1.1g008964m	scaffold00049:126214-128926	0.880718	5.41752	2.62088	2.935	0.0167	0.772668	no	Up	orange1.1g008964m	PF03106	PTHR31429,PTHR31429:SF16	NA	NA	NA	GO:0043565,GO:0006355,GO:0003700	AT4G04450.1	AtWRKY42,WRKY42	WRKY family transcription factor	UP
orange1.1g009075m	scaffold00001:2207553-2210995	10.1671	24.2621	1.25479	2.24877	0.0299	0.847818	no	Up	orange1.1g009075m	PF12708	PTHR31339,PTHR31339:SF12	NA	NA	NA	NA	AT3G61490.2	NA	Pectin lyase-like superfamily protein	UP
orange1.1g009192m	scaffold00040:715470-717093	3.75504	12.326	1.7148	2.5896	0.0144	0.741453	no	Up	orange1.1g009192m	PF01554	PTHR11206,PTHR11206:SF93	KOG1347	NA	K03327	GO:0055085,GO:0016020,GO:0015297,GO:0015238,GO:0006855	AT4G22790.1	NA	MATE efflux family protein	UP
orange1.1g009299m	scaffold00005:1850001-1853258	10.7128	42.8895	2.00129	3.66777	0.0008	0.249834	no	Up	orange1.1g009299m	PF00067	PTHR24301,PTHR24301:SF2	KOG0158	5.3.99.5	NA	GO:0055114,GO:0020037,GO:0016705,GO:0005506	AT2G26170.1	CYP711A1,MAX1	cytochrome P450, family 711, subfamily A, polypeptide 1	UP
orange1.1g009306m	scaffold00090:173340-175470	11.3962	3.2586	-1.80623	-2.7484	0.0117	0.685832	no	Down	orange1.1g009306m	PF13676,PF00931	PTHR11017,PTHR11017:SF163	NA	NA	NA	GO:0007165,GO:0005515,GO:0043531	AT5G17680.1	NA	disease resistance protein (TIR-NBS-LRR class), putative	DOWN
orange1.1g009376m	scaffold00077:303883-306660	32.6934	82.8881	1.34217	2.603	0.0132	0.720155	no	Up	orange1.1g009376m	PF03514	PTHR31636,PTHR31636:SF38	NA	NA	NA	NA	AT5G48150.2	PAT1	GRAS family transcription factor	UP
orange1.1g009418m	scaffold00013:1246381-1249365	88.7575	16.1326	-2.45989	-4.65755	5e-05	0.0476658	yes	Down	orange1.1g009418m;orange1.1g009545m;orange1.1g009682m;orange1.1g011489m;orange1.1g011611m	PF04043,PF01095	PTHR31707,PTHR31707:SF19	NA	3.1.1.11	NA	GO:0004857,GO:0042545,GO:0030599,GO:0005618	AT5G20860.1	NA	Plant invertase/pectin methylesterase inhibitor superfamily	DOWN
orange1.1g009497m	scaffold00225:251096-254257	3.66062	11.1472	1.60652	2.41602	0.02345	0.822194	no	Up	orange1.1g009497m	PF00067	PTHR24298,PTHR24298:SF60	KOG0156	NA	K09755	GO:0055114,GO:0020037,GO:0016705,GO:0005506	AT4G36220.1	CYP84A1,FAH1	ferulic acid 5-hydroxylase 1	UP
orange1.1g009518m	scaffold00152:216387-219170	196.175	544.075	1.47167	2.38584	0.01865	0.78354	no	Up	orange1.1g009480m;orange1.1g009518m;orange1.1g012736m;orange1.1g012749m;orange1.1g012759m;orange1.1g016849m	PF11976	PTHR10666,PTHR10666:SF155	KOG0001	NA	K08770	NA	AT4G05320.4	UBQ10	polyubiquitin 10	UP
orange1.1g009535m	scaffold00010:941224-946974	35.8269	11.413	-1.65037	-3.05739	0.00235	0.397809	no	Down	orange1.1g009535m;orange1.1g014339m;orange1.1g016308m	PF00232	PTHR10353,PTHR10353:SF27	NA	3.2.1.21	NA	GO:0005975,GO:0004553	AT1G61820.1	BGLU46	beta glucosidase 46	DOWN
orange1.1g009563m	scaffold00012:2168816-2172637	9.01836	20.8477	1.20895	2.15809	0.0332	0.847818	no	Up	orange1.1g009563m	PF07690	PTHR24064,PTHR24064:SF292	KOG0255	NA	K08202	GO:0055085,GO:0016021	AT3G20660.1	4-Oct,AtOCT4	organic cation/carnitine transporter4	UP
orange1.1g009645m	scaffold00001:5583846-5589551	6.62916	1.16701	-2.50601	-3.11045	0.00985	0.628215	no	Down	orange1.1g009645m	PF00999	PTHR10110,PTHR10110:SF117	KOG1965	NA	NA	GO:0055085,GO:0016021,GO:0015299,GO:0006812	AT3G05030.1	ATNHX2,NHX2	sodium hydrogen exchanger 2	DOWN
orange1.1g009707m	scaffold00252:179307-185934	19.6111	8.42283	-1.2193	-2.15076	0.03605	0.847818	no	Down	orange1.1g009707m;orange1.1g011455m;orange1.1g013857m	PF01509	PTHR13767,PTHR13767:SF2	KOG2529	5.4.99.25	NA	GO:0006396,GO:0009982,GO:0009451,GO:0003723,GO:0001522	AT5G14460.1	NA	Pseudouridine synthase family protein	DOWN
orange1.1g009789m	scaffold00020:711857-715349	38.7411	80.5142	1.05538	2.04519	0.0379	0.853899	no	Up	orange1.1g009789m;orange1.1g009964m;orange1.1g014645m	PF07223	PTHR31805,PTHR31805:SF2	NA	NA	NA	NA	AT5G14540.1	NA	Protein of unknown function (DUF1421)	UP
orange1.1g009791m	scaffold00017:156271-159617	6.24141	16.7197	1.42161	2.33693	0.0207	0.804807	no	Up	orange1.1g009791m	PF00004,PF14363	PTHR23070,PTHR23070:SF35	NA	NA	K08900	GO:0005524	AT2G18193.1	NA	P-loop containing nucleoside triphosphate hydrolases superfamily protein	UP
orange1.1g009872m	scaffold03319:6166-7940	3.04535	14.3191	2.23326	3.2864	0.00505	0.462542	no	Up	orange1.1g009872m	PF00067	PTHR24298,PTHR24298:SF86	NA	NA	NA	GO:0055114,GO:0020037,GO:0016705,GO:0005506	AT4G31500.1	ATR4,CYP83B1,RED1,RNT1,SUR2	cytochrome P450, family 83, subfamily B, polypeptide 1	UP
orange1.1g009920m	scaffold00049:509243-513205	57.3008	25.7218	-1.15556	-2.23108	0.0272	0.828023	no	Down	orange1.1g009916m;orange1.1g009920m;orange1.1g009931m;orange1.1g011795m;orange1.1g011796m	PF00076	PTHR24012,PTHR24012:SF433	KOG4205	NA	K14411	GO:0003676	AT3G07810.1	NA	RNA-binding (RRM/RBD/RNP motifs) family protein	DOWN
orange1.1g009976m	scaffold05187:15-2250	18.1708	7.9216	-1.19776	-2.14033	0.0348	0.847818	no	Down	orange1.1g009976m	PF00067	PTHR24298	KOG0156	1.14.13.121	NA	GO:0055114,GO:0020037,GO:0016705,GO:0005506	AT3G26300.1	CYP71B34	cytochrome P450, family 71, subfamily B, polypeptide 34	DOWN
orange1.1g010172m	scaffold00113:43433-46194	4.68034	13.8499	1.56519	2.52832	0.0185	0.78354	no	Up	orange1.1g010172m	PF00067	PTHR24298,PTHR24298:SF51	KOG0156	1.14.13.21	NA	GO:0055114,GO:0020037,GO:0016705,GO:0005506	AT5G07990.1	CYP75B1,D501,TT7	Cytochrome P450 superfamily protein	UP
orange1.1g010190m	scaffold00088:315961-318761	43.0068	99.792	1.21436	2.36512	0.0165	0.772668	no	Up	orange1.1g010190m;orange1.1g010194m;orange1.1g010212m	PF07690	PTHR24064,PTHR24064:SF274	NA	NA	K08176	GO:0055085,GO:0016021	AT3G54700.1	PHT1;7	phosphate transporter 1;7	UP
orange1.1g010195m	scaffold00016:1723816-1727407	22.473	9.66682	-1.21708	-2.17435	0.0294	0.847818	no	Down	orange1.1g010195m;orange1.1g010677m;orange1.1g010696m;orange1.1g018462m	PF03489,PF00026	PTHR13683,PTHR13683:SF296	NA	3.4.23.40	NA	GO:0006508,GO:0004190	AT1G62290.1	NA	Saposin-like aspartyl protease family protein	DOWN
orange1.1g010257m	scaffold00018:81648-87607	35.2555	15.5762	-1.1785	-2.2362	0.02075	0.804807	no	Down	orange1.1g010241m;orange1.1g010245m;orange1.1g010257m;orange1.1g014499m;orange1.1g016517m;orange1.1g022049m;orange1.1g023574m;orange1.1g023862m	NA	PTHR10072,PTHR10072:SF43	NA	NA	NA	NA	AT5G03900.2	NA	Iron-sulphur cluster biosynthesis family protein	DOWN
orange1.1g010278m	scaffold00044:366801-377499	105.929	50.4186	-1.07108	-2.03404	0.04995	0.906557	no	Down	orange1.1g010278m;orange1.1g010306m;orange1.1g010310m;orange1.1g010318m;orange1.1g010985m;orange1.1g011836m;orange1.1g011837m;orange1.1g011843m;orange1.1g011910m;orange1.1g016750m	PF03144,PF00009,PF03143	PTHR23115,PTHR23115:SF133	NA	3.6.5.3	NA	GO:0005525	AT1G18070.1	NA	Translation elongation factor EF1A/initiation factor IF2gamma family protein	DOWN
orange1.1g010389m	scaffold00006:2563566-2566521	45.2613	95.3394	1.0748	2.09359	0.03985	0.861705	no	Up	orange1.1g010389m	PF12171	PTHR10593,PTHR10593:SF28	KOG2462	NA	NA	NA	AT5G66730.1	NA	C2H2-like zinc finger protein	UP
orange1.1g010455m	scaffold00184:24717-29222	5.64127	1.06362	-2.40704	-3.03887	0.01015	0.640582	no	Down	orange1.1g010455m;orange1.1g010535m;orange1.1g010536m;orange1.1g010774m;orange1.1g014742m;orange1.1g014951m;orange1.1g019388m	PF00501	PTHR24096,PTHR24096:SF134	NA	6.2.1.3	NA	GO:0008152,GO:0003824	AT1G49430.1	LACS2,LRD2	long-chain acyl-CoA synthetase 2	DOWN
orange1.1g010509m	scaffold00012:368638-371336	25.5071	11.017	-1.21116	-2.17177	0.036	0.847818	no	Down	orange1.1g010509m	PF00005,PF01061	PTHR19241,PTHR19241:SF257	KOG0061	3.6.3.30	NA	GO:0016887,GO:0005524,GO:0016020	AT5G06530.2	NA	ABC-2 type transporter family protein	DOWN
orange1.1g010526m	scaffold00355:87789-89582	9.14674	1.10088	-3.0546	-3.83741	0.0035	0.441914	no	Down	orange1.1g010526m	PF00067	PTHR24298,PTHR24298:SF47	KOG0156	NA	NA	GO:0055114,GO:0020037,GO:0016705,GO:0005506	AT5G04660.1	CYP77A4	cytochrome P450, family 77, subfamily A, polypeptide 4	DOWN
orange1.1g010561m	scaffold00007:1724261-1727324	22.2869	45.8759	1.04154	1.98095	0.04645	0.874583	no	Up	orange1.1g010561m;orange1.1g015969m	PF01554	PTHR11206,PTHR11206:SF134	KOG1347	NA	NA	GO:0055085,GO:0016020,GO:0015297,GO:0015238,GO:0006855	AT3G21690.1	NA	MATE efflux family protein	UP
orange1.1g010569m	scaffold00286:144941-147031	15.3813	5.47003	-1.49156	-2.43469	0.0182	0.78354	no	Down	orange1.1g010569m;orange1.1g010958m	PF12937	PTHR32133,PTHR32133:SF107	NA	NA	NA	GO:0005515	AT3G07870.1	NA	F-box and associated interaction domains-containing protein	DOWN
orange1.1g010588m	scaffold00003:45259-49885	6.53054	2.3562	-1.47074	-2.00839	0.04875	0.895546	no	Down	orange1.1g010588m;orange1.1g015166m;orange1.1g015175m	PF00232	PTHR10353,PTHR10353:SF26	NA	3.2.1.21	NA	GO:0005975,GO:0004553	AT1G26560.1	BGLU40	beta glucosidase 40	DOWN
orange1.1g010687m	scaffold00250:3330-5574	17.6502	7.85672	-1.16768	-2.09449	0.0404	0.861705	no	Down	orange1.1g010687m	PF08541,PF08392	PTHR31561,PTHR31561:SF15	NA	2.3.1.199	K15397	GO:0016747,GO:0008610,GO:0016020,GO:0006633	AT1G19440.1	KCS4	3-ketoacyl-CoA synthase 4	DOWN
orange1.1g010744m	scaffold00006:2444254-2447871	13.9646	38.372	1.45828	2.68394	0.0095	0.621204	no	Up	orange1.1g010744m;orange1.1g011831m	PF07690	PTHR23505,PTHR23505:SF7	KOG1330	NA	NA	GO:0055085,GO:0016021	AT4G36790.1	NA	Major facilitator superfamily protein	UP
orange1.1g010747m	scaffold00009:1906941-1910744	3.39987	11.9507	1.81354	2.82207	0.00715	0.515968	no	Up	orange1.1g010747m;orange1.1g014451m;orange1.1g014857m	PF03169	PTHR22601,PTHR22601:SF12	NA	NA	NA	GO:0055085	AT4G10770.1	ATOPT7,OPT7	oligopeptide transporter 7	UP
orange1.1g010798m	scaffold00010:805431-809777	16.7778	36.6033	1.12542	2.07215	0.0424	0.861705	no	Up	orange1.1g010798m;orange1.1g012822m;orange1.1g013357m	PF01554	PTHR11206,PTHR11206:SF140	KOG1347	NA	NA	GO:0055085,GO:0016020,GO:0015297,GO:0015238,GO:0006855	AT3G21690.1	NA	MATE efflux family protein	UP
orange1.1g010912m	scaffold00034:939708-942512	0.583807	3.64743	2.64332	2.54128	0.0391	0.861705	no	Up	orange1.1g010912m	PF01554	PTHR11206,PTHR11206:SF173	KOG1347	NA	K03327	GO:0055085,GO:0016020,GO:0015297,GO:0015238,GO:0006855	AT5G52450.1	NA	MATE efflux family protein	UP
orange1.1g011035m	scaffold00059:375814-379958	41.8164	19.1981	-1.1231	-2.15856	0.0321	0.847818	no	Down	orange1.1g011035m;orange1.1g011863m;orange1.1g013599m;orange1.1g018774m;orange1.1g019922m	PF01554	PTHR11206,PTHR11206:SF80	NA	NA	NA	GO:0055085,GO:0016020,GO:0015297,GO:0015238,GO:0006855	AT5G65380.1	NA	MATE efflux family protein	ABSENT
orange1.1g011042m	scaffold00019:217254-218804	27.7285	8.00404	-1.79257	-3.08487	0.0032	0.426188	no	Down	orange1.1g011042m	PF00026	PTHR13683,PTHR13683:SF265	KOG1339	3.4.23.12	NA	GO:0006508,GO:0004190	AT3G20015.1	NA	Eukaryotic aspartyl protease family protein	DOWN
orange1.1g011063m	scaffold00018:942758-946896	8.9353	3.54511	-1.33369	-2.05415	0.04325	0.861705	no	Down	orange1.1g011063m;orange1.1g011071m;orange1.1g011073m;orange1.1g011074m;orange1.1g011134m;orange1.1g018570m;orange1.1g018598m;orange1.1g019140m;orange1.1g019178m;orange1.1g022639m;orange1.1g022665m	NA	NA	NA	NA	NA	NA	AT2G35880.1	NA	TPX2 (targeting protein for Xklp2) protein family	DOWN
orange1.1g011101m	scaffold00065:409521-411479	41.7893	9.7915	-2.09353	-3.81513	0.00065	0.230529	no	Down	orange1.1g011101m	NA	PTHR27000,PTHR27000:SF43	NA	NA	NA	NA	AT1G49750.1	NA	Leucine-rich repeat (LRR) family protein	DOWN
orange1.1g011207m	scaffold00056:65730-67206	9.30583	21.0075	1.1747	2.01	0.04705	0.877669	no	Up	orange1.1g011207m	PF13837	PTHR21654,PTHR21654:SF18	NA	NA	NA	NA	AT3G10040.1	NA	sequence-specific DNA binding transcription factors	UP
orange1.1g011292m	scaffold00029:679249-680937	246.33	597.417	1.27815	2.18384	0.0317	0.847818	no	Up	orange1.1g011292m	PF00067	PTHR24298,PTHR24298:SF74	KOG0156	NA	K17961	GO:0055114,GO:0020037,GO:0016705,GO:0005506	AT3G25180.1	CYP82G1	cytochrome P450, family 82, subfamily G, polypeptide 1	UP
orange1.1g011416m	scaffold00013:138928-142866	17.5183	41.4215	1.24152	2.34567	0.0195	0.789695	no	Up	orange1.1g011416m;orange1.1g013219m;orange1.1g014265m;orange1.1g014304m;orange1.1g014820m;orange1.1g017592m	PF00083	PTHR24064,PTHR24064:SF287	NA	NA	NA	GO:0055085,GO:0022857,GO:0016021	AT3G13050.1	NA	Major facilitator superfamily protein	UP
orange1.1g011443m	scaffold00006:645130-648571	13.6536	1.77369	-2.94445	-3.99176	0.0007	0.230529	no	Down	orange1.1g011443m	PF03000,PF00651	PTHR32370,PTHR32370:SF20	NA	NA	NA	GO:0005515	AT3G49900.1	NA	Phototropic-responsive NPH3 family protein	DOWN
orange1.1g011477m	scaffold00002:1728503-1730175	32.6372	76.4771	1.22851	2.37129	0.02015	0.798637	no	Up	orange1.1g011477m	PF00067	PTHR24298,PTHR24298:SF61	KOG0156	NA	NA	GO:0055114,GO:0020037,GO:0016705,GO:0005506	AT4G37330.1	CYP81D4	cytochrome P450, family 81, subfamily D, polypeptide 4	UP
orange1.1g011598m	scaffold00008:187614-191504	9.59212	30.3212	1.66041	2.94689	0.0048	0.448157	no	Up	orange1.1g011598m	PF00324	PTHR11785,PTHR11785:SF367	KOG1289	NA	NA	GO:0055085,GO:0016020,GO:0006810,GO:0015171,GO:0003333	AT2G01170.1	BAT1	bidirectional amino acid transporter 1	UP
orange1.1g011649m	scaffold00025:771610-773359	11.7291	4.00838	-1.549	-2.30011	0.0252	0.822194	no	Down	orange1.1g011649m	PF00026	PTHR13683,PTHR13683:SF246	KOG1339	3.4.23.12	NA	GO:0006508,GO:0004190	AT5G10770.1	NA	Eukaryotic aspartyl protease family protein	DOWN
orange1.1g011669m	scaffold00233:40387-44309	15.2971	34.1615	1.15912	2.15278	0.0336	0.847818	no	Up	orange1.1g011669m;orange1.1g013235m	PF00202	PTHR11986,PTHR11986:SF66	NA	2.6.1.44	NA	GO:0030170,GO:0008483	AT3G08860.1	PYD4	PYRIMIDINE 4	UP
orange1.1g011671m	scaffold00293:21192-23196	3.49778	0.627027	-2.47984	-2.67502	0.01975	0.789695	no	Down	orange1.1g011671m	PF03000	PTHR32370,PTHR32370:SF25	NA	NA	NA	NA	AT3G22104.1	NA	Phototropic-responsive NPH3 family protein	DOWN
orange1.1g011716m	scaffold00057:140918-142645	0.392431	14.8026	5.23727	5.07838	0.0098	0.628215	no	Up	orange1.1g011716m	PF00854	PTHR11654,PTHR11654:SF165	KOG1237	NA	K14638	GO:0016020,GO:0006810,GO:0005215	AT3G25280.1	NA	Major facilitator superfamily protein	UP
orange1.1g011724m	scaffold00242:152255-154800	10.9691	33.3138	1.60267	2.92334	0.00625	0.477664	no	Up	orange1.1g011724m	PF00201	PTHR11926,PTHR11926:SF383	NA	2.4.1.203	NA	GO:0016758,GO:0008152	AT2G36970.1	NA	UDP-Glycosyltransferase superfamily protein	UP
orange1.1g011797m	scaffold00006:2687562-2691786	68.1887	8.31076	-3.03648	-5.42955	5e-05	0.0476658	yes	Down	orange1.1g011797m;orange1.1g011930m;orange1.1g019030m;orange1.1g019044m	PF01925	PTHR14255,PTHR14255:SF11	NA	NA	NA	GO:0016021	AT2G25737.1	NA	Sulfite exporter TauE/SafE family protein	DOWN
orange1.1g011804m	scaffold00025:748910-750930	29.9072	3.8765	-2.94767	-4.70461	5e-05	0.0476658	yes	Down	orange1.1g011804m;orange1.1g014995m	PF14541	PTHR13683,PTHR13683:SF246	KOG1339	3.4.23.12	NA	GO:0006508,GO:0004190	AT5G10770.1	NA	Eukaryotic aspartyl protease family protein	DOWN
orange1.1g011832m	scaffold00021:1377347-1379137	85.704	188.136	1.13434	2.16242	0.0313	0.847818	no	Up	orange1.1g011832m	PF00201	PTHR11926,PTHR11926:SF220	NA	2.4.1.323	NA	GO:0016758,GO:0008152	AT1G22380.1	AtUGT85A3,UGT85A3	UDP-glucosyl transferase 85A3	UP
orange1.1g011848m	scaffold00021:1379151-1381889	20.5931	47.4573	1.20447	2.28916	0.02415	0.822194	no	Up	orange1.1g011848m;orange1.1g012587m	PF00201	PTHR11926,PTHR11926:SF220	NA	2.4.1.323	NA	GO:0016758,GO:0008152	AT1G22360.1	AtUGT85A2,UGT85A2	UDP-glucosyl transferase 85A2	DOWN
orange1.1g011922m	scaffold00025:780786-782743	28.4447	12.4152	-1.19605	-2.17464	0.03095	0.847818	no	Down	orange1.1g011922m	PF00026	PTHR13683,PTHR13683:SF246	KOG1339	3.4.23.12	NA	GO:0006508,GO:0004190	AT5G10770.1	NA	Eukaryotic aspartyl protease family protein	DOWN
orange1.1g011991m	scaffold02489:1688-7257	46.7271	120.942	1.37199	2.54894	0.01065	0.656444	no	Up	orange1.1g011991m;orange1.1g018204m;orange1.1g022605m	PF07714,PF12796	PTHR23257,PTHR23257:SF378	KOG4214	3.5.1.2	NA	GO:0006468,GO:0004672	AT2G43850.1	NA	Integrin-linked protein kinase family	UP
orange1.1g012080m	scaffold00076:492845-494394	24.2849	9.72641	-1.32008	-2.30265	0.02305	0.819145	no	Down	orange1.1g012080m	PF00201	PTHR11926,PTHR11926:SF376	KOG1192	2.4.2.51	NA	GO:0016758,GO:0008152	AT4G27570.1	NA	UDP-Glycosyltransferase superfamily protein	DOWN
orange1.1g012156m	scaffold00068:324167-327722	134.045	332.374	1.31009	2.3357	0.0186	0.78354	no	Up	orange1.1g012156m;orange1.1g012160m;orange1.1g012178m;orange1.1g018155m;orange1.1g019618m;orange1.1g019974m	PF00010	PTHR16223,PTHR16223:SF28	NA	NA	NA	GO:0046983	AT4G30980.1	LRL2	LJRHL1-like 2	UP
orange1.1g012181m	scaffold00001:5147635-5153276	24.7632	150.505	2.60354	4.90819	5e-05	0.0476658	yes	Up	orange1.1g012181m;orange1.1g015605m;orange1.1g015785m;orange1.1g017505m;orange1.1g018009m	PF00232	PTHR10353,PTHR10353:SF29	NA	3.2.1.21	K01188	GO:0005975,GO:0004553	AT1G02850.2	BGLU11	beta glucosidase 11	UP
orange1.1g012250m	scaffold00099:255739-257628	9.6191	21.1265	1.13508	2.01981	0.04425	0.861705	no	Up	orange1.1g012250m	PF05678	PTHR33179,PTHR33179:SF4	NA	NA	NA	NA	AT5G65170.1	NA	VQ motif-containing protein	UP
orange1.1g012274m	scaffold00004:4135347-4137775	2.29827	8.3587	1.86273	2.61693	0.0147	0.743746	no	Up	orange1.1g012274m	PF04043,PF01095	PTHR31707,PTHR31707:SF34	NA	3.1.1.11	K01051	GO:0004857,GO:0042545,GO:0030599,GO:0005618	AT3G05620.1	NA	Plant invertase/pectin methylesterase inhibitor superfamily	UP
orange1.1g012303m	scaffold00020:380945-385236	67.5585	30.888	-1.12909	-2.18105	0.02695	0.825965	no	Down	orange1.1g012303m;orange1.1g012592m;orange1.1g013848m;orange1.1g013849m;orange1.1g019939m	PF13920,PF07002	PTHR10857,PTHR10857:SF34	KOG4172	NA	NA	NA	AT5G14420.4	RGLG2	RING domain ligase2	DOWN
orange1.1g012492m	scaffold00013:300499-303859	7.49153	19.3254	1.36717	2.34172	0.0227	0.819145	no	Up	orange1.1g012492m	PF04101,PF06925	PTHR21015,PTHR21015:SF25	NA	2.4.1.46	K03715	GO:0016758,GO:0009247	AT5G20410.1	ATMGD2,MGD2	monogalactosyldiacylglycerol synthase 2	UP
orange1.1g012757m	scaffold00026:598165-600823	33.1292	4.84318	-2.77408	-4.5057	5e-05	0.0476658	yes	Down	orange1.1g012757m;orange1.1g012820m	PF01699	PTHR31503,PTHR31503:SF9	KOG1397	NA	K07300	GO:0055085,GO:0016021	AT2G38170.3	ATCAX1,CAX1,RCI4	cation exchanger 1	DOWN
orange1.1g013014m	scaffold00028:197341-202809	230.207	511.188	1.15092	2.00338	0.0458	0.86685	no	Up	orange1.1g013014m;orange1.1g013804m;orange1.1g014786m;orange1.1g016647m	PF13180,PF00089	PTHR22939,PTHR22939:SF81	KOG1320	3.4.21.107	NA	GO:0005515,GO:0006508,GO:0004252	AT3G27925.1	Deg1,DEGP1	DegP protease 1	ABSENT
orange1.1g013079m	scaffold00009:1997980-2000681	73.5473	209.371	1.50931	2.85395	0.00455	0.448157	no	Up	orange1.1g013079m;orange1.1g013210m;orange1.1g020548m	PF00155	PTHR11808,PTHR11808:SF55	KOG0053	4.4.1.11	NA	GO:0030170,GO:0009058	AT1G64660.1	ATMGL,MGL	methionine gamma-lyase	UP
orange1.1g013407m	scaffold00028:847777-855618	70.5373	32.2017	-1.13125	-2.15989	0.0367	0.847892	no	Down	orange1.1g013407m;orange1.1g013601m;orange1.1g013612m;orange1.1g013620m;orange1.1g013630m;orange1.1g013650m;orange1.1g014909m;orange1.1g015814m;orange1.1g019904m;orange1.1g024347m	PF14531	PTHR24343,PTHR24343:SF189	KOG0583	2.7.11.1	NA	NA	AT2G26980.4	CIPK3,SnRK3.17	CBL-interacting protein kinase 3	DOWN
orange1.1g013467m	scaffold00001:5082975-5087905	26.414	59.6579	1.17541	2.27531	0.02535	0.822194	no	Up	orange1.1g013467m;orange1.1g019470m;orange1.1g022900m	PF01370	PTHR10366,PTHR10366:SF465	NA	4.1.1.35	NA	GO:0050662,GO:0003824	AT3G62830.2	ATUXS2,AUD1,UXS2	NAD(P)-binding Rossmann-fold superfamily protein	UP
orange1.1g013527m	scaffold00171:65025-68346	9.39613	1.10549	-3.08738	-3.84595	0.00265	0.408285	no	Down	orange1.1g013527m	PF02458	PTHR31896,PTHR31896:SF4	NA	2.3.1.133	NA	GO:0016747	AT5G23940.1	DCR,EMB3009,PEL3	HXXXD-type acyl-transferase family protein	DOWN
orange1.1g013565m	scaffold00009:2257046-2259940	1.81843	4.68139	1.36425	1.98138	0.04795	0.889875	no	Up	orange1.1g013565m	PF02362	PTHR31140,PTHR31140:SF4	NA	NA	NA	GO:0003677	AT2G46870.1	NGA1	AP2/B3-like transcriptional factor family protein	UP
orange1.1g013721m	scaffold00003:1534884-1538992	13.0687	5.47831	-1.25432	-2.10647	0.03895	0.861705	no	Down	orange1.1g013721m;orange1.1g016821m;orange1.1g017531m	PF14365,PF03080	PTHR31589,PTHR31589:SF3	NA	NA	NA	NA	AT1G10750.1	NA	Protein of Unknown Function (DUF239)	DOWN
orange1.1g013727m	scaffold00052:470121-474817	15.4605	6.11912	-1.33719	-2.21139	0.0296	0.847818	no	Down	orange1.1g013727m;orange1.1g015759m;orange1.1g016375m	PF00271,PF00270	PTHR24031,PTHR24031:SF78	NA	3.6.4.13	NA	GO:0005524,GO:0003676	AT5G60990.1	NA	DEA(D/H)-box RNA helicase family protein	DOWN
orange1.1g013866m	scaffold00414:93971-95852	25.761	79.4848	1.62549	3.0821	0.0039	0.441914	no	Up	orange1.1g013866m	PF03222	PTHR22950,PTHR22950:SF323	KOG1305	NA	NA	GO:0003333	AT3G56200.1	NA	Transmembrane amino acid transporter family protein	UP
orange1.1g013937m	scaffold00729:33410-37771	11.9499	2.20721	-2.4367	-3.23056	0.0046	0.448157	no	Down	orange1.1g013937m	PF01699	PTHR31503,PTHR31503:SF16	KOG1397	NA	K07300	GO:0055085,GO:0016021	AT3G13320.1	atcax2,CAX2	cation exchanger 2	DOWN
orange1.1g014012m	scaffold00049:288073-291120	1.43628	6.21653	2.11377	2.55196	0.0244	0.822194	no	Up	orange1.1g014012m	PF12056	PTHR31963,PTHR31963:SF4	NA	NA	NA	NA	AT3G20300.1	NA	Protein of unknown function (DUF3537)	UP
orange1.1g014018m	scaffold00005:615465-619262	34.9111	5.03468	-2.79371	-4.52763	5e-05	0.0476658	yes	Down	orange1.1g014018m;orange1.1g014535m	PF12695	PTHR17630,PTHR17630:SF54	NA	NA	NA	NA	AT5G25770.3	NA	alpha/beta-Hydrolases superfamily protein	DOWN
orange1.1g014094m	scaffold00023:93131-97760	84.2668	38.5605	-1.12784	-2.11188	0.0318	0.847818	no	Down	orange1.1g014094m;orange1.1g017404m;orange1.1g019653m;orange1.1g019997m;orange1.1g022005m;orange1.1g025093m;orange1.1g025095m;orange1.1g027159m	PF01595	PTHR12064,PTHR12064:SF30	NA	NA	NA	NA	AT2G14520.1	NA	CBS domain-containing protein with a domain of unknown function (DUF21)	DOWN
orange1.1g014115m	scaffold00007:2166135-2169166	7.74358	20.4493	1.40098	2.38644	0.0197	0.789695	no	Up	orange1.1g014115m;orange1.1g014144m	PF12056	PTHR31963,PTHR31963:SF7	NA	NA	NA	NA	AT3G20300.1	NA	Protein of unknown function (DUF3537)	UP
orange1.1g014121m	scaffold00099:68839-72130	5.05556	1.15112	-2.13483	-2.50391	0.02055	0.804807	no	Down	orange1.1g014121m;orange1.1g015408m	PF00153	PTHR24089,PTHR24089:SF339	KOG0752	NA	NA	NA	AT5G64970.1	NA	Mitochondrial substrate carrier family protein	UP
orange1.1g014177m	scaffold00208:191725-197775	76.2696	36.1638	-1.07656	-2.07589	0.03775	0.853899	no	Down	orange1.1g014177m;orange1.1g018848m;orange1.1g022519m;orange1.1g022751m	NA	PTHR12286,PTHR12286:SF7	NA	NA	NA	NA	AT1G50450.1	NA	Saccharopine dehydrogenase	DOWN
orange1.1g014248m	scaffold00468:88149-90863	1.39535	4.81973	1.78832	2.08901	0.04725	0.879588	no	Up	orange1.1g014248m	PF02485	PTHR19297,PTHR19297:SF100	NA	NA	K00771	GO:0016020,GO:0008375	AT1G71070.1	NA	Core-2/I-branching beta-1,6-N-acetylglucosaminyltransferase family protein	UP
orange1.1g014387m	scaffold06520:29-1758	14.4338	39.318	1.44574	2.65779	0.00875	0.591376	no	Up	orange1.1g014387m	PF14577	PTHR33232	NA	NA	NA	NA	AT3G01680.1	NA	NA	UP
orange1.1g014505m	scaffold00001:735140-737345	14.0768	36.4204	1.37142	2.55787	0.0146	0.743746	no	Up	orange1.1g014505m	NA	NA	NA	NA	NA	NA	NA	NA	NA	UP
orange1.1g014548m	scaffold00001:3728071-3732438	37.8485	17.0321	-1.15198	-2.18054	0.0315	0.847818	no	Down	orange1.1g014548m;orange1.1g015266m;orange1.1g020169m;orange1.1g020823m;orange1.1g022338m	PF03283	PTHR21562,PTHR21562:SF12	NA	NA	NA	GO:0016787	AT2G46930.1	NA	Pectinacetylesterase family protein	DOWN
orange1.1g014803m	scaffold00150:79991-86087	322.229	139.382	-1.20904	-2.13569	0.03655	0.847818	no	Down	orange1.1g014803m;orange1.1g014968m;orange1.1g015060m;orange1.1g015498m;orange1.1g016100m;orange1.1g017253m;orange1.1g017283m;orange1.1g018039m;orange1.1g018863m;orange1.1g020055m;orange1.1g020827m	PF00262	PTHR11073,PTHR11073:SF6	KOG0674	NA	NA	GO:0051082,GO:0006457,GO:0005783,GO:0005509	AT1G08450.1	AtCRT3,CRT3,EBS2,PSL1	calreticulin 3	DOWN
orange1.1g014869m	scaffold00056:265450-267666	4.29828	1.23911	-1.79446	-2.10318	0.04825	0.891816	no	Down	orange1.1g014869m	PF13837	PTHR21654,PTHR21654:SF5	NA	NA	NA	NA	AT5G03680.1	PTL	Duplicated homeodomain-like superfamily protein	DOWN
orange1.1g014926m	scaffold00102:176730-182711	13.659	4.41913	-1.62802	-2.52035	0.0136	0.72452	no	Down	orange1.1g014926m;orange1.1g016711m;orange1.1g017876m;orange1.1g017910m;orange1.1g019386m;orange1.1g020008m;orange1.1g021529m	PF00752,PF00867	PTHR11081,PTHR11081:SF30	NA	3.1.16.1	NA	GO:0006281,GO:0004518	AT5G26680.2	NA	5\'-3\' exonuclease family protein	DOWN
orange1.1g015158m	scaffold00013:531633-535347	124.995	260.393	1.05881	1.98739	0.04425	0.861705	no	Up	orange1.1g015134m;orange1.1g015158m	PF04851,PF00271	PTHR24031,PTHR24031:SF322	NA	3.6.4.13	K03257	GO:0016787,GO:0005524,GO:0003677	AT3G13920.1	EIF4A1,RH4,TIF4A1	eukaryotic translation initiation factor 4A1	UP
orange1.1g015179m	scaffold00001:3664513-3667947	7.25632	21.0799	1.53856	2.46854	0.0191	0.78354	no	Up	orange1.1g015179m	PF00150	PTHR31451,PTHR31451:SF14	NA	3.2.1.78	K19355	GO:0005975,GO:0004553	AT5G66460.1	NA	Glycosyl hydrolase superfamily protein	UP
orange1.1g015418m	scaffold00252:103590-108767	24.6223	11.305	-1.123	-2.04941	0.0375	0.853899	no	Down	orange1.1g015418m;orange1.1g015497m;orange1.1g015507m;orange1.1g015549m;orange1.1g016250m	PF07002	PTHR10857,PTHR10857:SF28	NA	NA	K16280	NA	AT5G14420.2	RGLG2	RING domain ligase2	DOWN
orange1.1g015465m	scaffold00010:173475-179444	63.6479	28.0144	-1.18395	-2.30092	0.02075	0.804807	no	Down	orange1.1g015465m;orange1.1g016139m;orange1.1g017295m;orange1.1g018809m;orange1.1g024748m	PF01926	PTHR23305,PTHR23305:SF11	NA	NA	NA	GO:0005525	AT1G30580.1	NA	GTP binding	DOWN
orange1.1g015555m	scaffold00010:1757305-1763730	105.387	42.3873	-1.314	-2.48372	0.015	0.752618	no	Down	orange1.1g015553m;orange1.1g015555m;orange1.1g015715m;orange1.1g018803m;orange1.1g018805m;orange1.1g018830m;orange1.1g018832m;orange1.1g018842m;orange1.1g020015m;orange1.1g021619m;orange1.1g024352m;orange1.1g026044m;orange1.1g026731m	PF05212	PTHR31210,PTHR31210:SF11	NA	NA	NA	NA	AT1G11170.1	NA	Protein of unknown function (DUF707)	DOWN
orange1.1g015557m	scaffold00002:58670-60854	10.2521	3.40668	-1.58948	-2.48116	0.0135	0.72452	no	Down	orange1.1g015557m	PF03141	PTHR10108,PTHR10108:SF784	NA	NA	NA	GO:0008168	AT2G34300.2	NA	S-adenosyl-L-methionine-dependent methyltransferases superfamily protein	DOWN
orange1.1g015569m	scaffold00020:260298-262385	21.1013	44.554	1.07822	2.04738	0.0399	0.861705	no	Up	orange1.1g015569m;orange1.1g015685m;orange1.1g019664m;orange1.1g023251m;orange1.1g023995m	PF00544	PTHR31683,PTHR31683:SF28	NA	4.2.2.2	NA	NA	AT5G63180.1	NA	Pectin lyase-like superfamily protein	UP
orange1.1g015623m	scaffold01000:21141-23134	2.46898	7.39156	1.58196	2.08194	0.04975	0.90565	no	Up	orange1.1g015623m	PF00544	PTHR31683,PTHR31683:SF29	NA	4.2.2.2	K01728	NA	AT3G27400.1	NA	Pectin lyase-like superfamily protein	UP
orange1.1g015680m	scaffold03192:2886-9590	35.8061	15.0048	-1.25478	-2.19093	0.032	0.847818	no	Down	orange1.1g015680m;orange1.1g020239m	PF12796	PTHR10217,PTHR10217:SF478	NA	NA	NA	NA	AT3G02850.1	SKOR	STELAR K+ outward rectifier	DOWN
orange1.1g015702m	scaffold00003:1016084-1018031	1.92298	0.364627	-2.39885	-2.06363	0.04065	0.861705	no	Down	orange1.1g015702m;orange1.1g019799m;orange1.1g023390m;orange1.1g023976m	PF00544	PTHR31683,PTHR31683:SF28	NA	4.2.2.2	NA	NA	AT1G67750.1	NA	Pectate lyase family protein	DOWN
orange1.1g015722m	scaffold00007:1718553-1722807	21.112	43.8542	1.05465	2.02874	0.0379	0.853899	no	Up	orange1.1g015722m;orange1.1g017433m;orange1.1g017434m;orange1.1g021739m;orange1.1g025657m	PF01070	PTHR10578,PTHR10578:SF70	NA	1.1.3.15	NA	GO:0016491	AT4G18360.2	NA	Aldolase-type TIM barrel family protein	UP
orange1.1g015739m	scaffold00025:189321-192761	31.8583	65.9439	1.04957	2.03987	0.0451	0.861705	no	Up	orange1.1g015739m	PF00170	PTHR22952,PTHR22952:SF113	KOG4196	NA	NA	GO:0043565,GO:0006355,GO:0003700	AT5G24800.1	ATBZIP9,BZIP9,BZO2H2	basic leucine zipper 9	UP
orange1.1g015865m	scaffold00176:190355-195681	4.79512	0.939689	-2.35131	-2.66223	0.01445	0.741453	no	Down	orange1.1g015865m;orange1.1g023252m	PF01554	PTHR11206,PTHR11206:SF129	NA	NA	NA	GO:0055085,GO:0016020,GO:0015297,GO:0015238,GO:0006855	AT1G71140.1	NA	MATE efflux family protein	ABSENT
orange1.1g016183m	scaffold00098:302019-305897	79.9796	177.603	1.15095	2.18208	0.0287	0.847818	no	Up	orange1.1g016129m;orange1.1g016183m	PF00557	PTHR10804,PTHR10804:SF11	KOG2776	3.4.11.18	NA	NA	AT3G51800.3	ATEBP1,ATG2,EBP1	metallopeptidase M24 family protein	UP
orange1.1g016271m	scaffold11145:0-2161	123.828	284.135	1.19823	2.24014	0.0305	0.847818	no	Up	orange1.1g016271m	PF01061	PTHR19241,PTHR19241:SF301	NA	NA	NA	GO:0016020	AT1G17840.1	ABCG11,ATWBC11,COF1,DSO,WBC11	white-brown complex homolog protein 11	UP
orange1.1g016281m	scaffold00004:2945106-2948737	7.55907	2.58402	-1.54859	-2.05065	0.04125	0.861705	no	Down	orange1.1g016281m;orange1.1g019693m	PF05057	PTHR12482,PTHR12482:SF17	NA	NA	NA	NA	AT1G10040.1	NA	alpha/beta-Hydrolases superfamily protein	DOWN
orange1.1g016288m	scaffold00013:955163-961093	10.2974	3.02895	-1.76539	-2.63155	0.01295	0.710798	no	Down	orange1.1g016253m;orange1.1g016288m;orange1.1g018283m;orange1.1g019426m	PF00503	PTHR10218,PTHR10218:SF224	KOG0082	NA	NA	GO:0031683,GO:0019001,GO:0007186,GO:0004871,GO:0003924	AT2G26300.1	ATGPA1,GP ALPHA 1,GPA1	G protein alpha subunit 1	DOWN
orange1.1g016313m	scaffold00358:91078-93357	5.84614	16.7568	1.51919	2.38376	0.0202	0.79887	no	Up	orange1.1g016313m	PF05055	PTHR31113,PTHR31113:SF5	NA	NA	NA	NA	AT3G19330.1	NA	Protein of unknown function (DUF677)	UP
orange1.1g016330m	scaffold00358:37675-39305	51.4483	110.376	1.10123	2.14614	0.0375	0.853899	no	Up	orange1.1g016330m	PF08541,PF00195	PTHR11877,PTHR11877:SF27	NA	2.3.1.74	K00660	GO:0016747,GO:0008610	AT5G13930.1	ATCHS,CHS,TT4	Chalcone and stilbene synthase family protein	UP
orange1.1g016617m	scaffold00116:36815-40037	80.9396	37.7755	-1.09939	-2.11282	0.03785	0.853899	no	Down	orange1.1g016617m;orange1.1g017735m;orange1.1g021295m;orange1.1g023632m	PF00076	PTHR24012,PTHR24012:SF318	NA	NA	NA	GO:0003676	AT5G40490.1	NA	RNA-binding (RRM/RBD/RNP motifs) family protein	DOWN
orange1.1g016635m	scaffold00031:787334-792616	5.72259	2.03187	-1.49386	-2.04338	0.04385	0.861705	no	Down	orange1.1g016635m;orange1.1g016649m;orange1.1g016671m;orange1.1g016672m	PF02358	PTHR10788,PTHR10788:SF38	NA	3.1.3.12	K01087	GO:0005992,GO:0003824	AT5G51460.2	ATTPPA	Haloacid dehalogenase-like hydrolase (HAD) superfamily protein	DOWN
orange1.1g016679m	scaffold00020:145971-147491	44.6715	19.7437	-1.17796	-2.19018	0.03195	0.847818	no	Down	orange1.1g016679m	PF00657	PTHR22835,PTHR22835:SF231	NA	3.1.1.49	NA	GO:0016788	AT3G48460.1	NA	GDSL-like Lipase/Acylhydrolase superfamily protein	DOWN
orange1.1g016704m	scaffold00221:193114-196225	79.3787	31.0596	-1.35371	-2.63082	0.01185	0.688641	no	Down	orange1.1g016704m	PF06273	PTHR32091,PTHR32091:SF5	NA	NA	NA	NA	AT4G38710.1	NA	glycine-rich protein	DOWN
orange1.1g016781m	scaffold00018:1684759-1691369	62.4883	265.031	2.08451	3.84188	0.00035	0.154623	no	Up	orange1.1g016781m;orange1.1g019605m	PF11960,PF00487	PTHR32100,PTHR32100:SF16	NA	1.3.1.35	NA	GO:0055114,GO:0016717,GO:0006629	AT3G12120.1	FAD2	fatty acid desaturase 2	UP
orange1.1g016786m	scaffold04042:1217-6610	1.09909	4.2442	1.94918	2.18806	0.0341	0.847818	no	Up	orange1.1g016786m;orange1.1g020855m	PF16913	PTHR31376,PTHR31376:SF16	NA	NA	NA	GO:0016021,GO:0005215	AT4G18210.1	ATPUP10,PUP10	purine permease 10	UP
orange1.1g016817m	scaffold00001:4706238-4708522	7.19879	1.38917	-2.37353	-2.82668	0.01205	0.690558	no	Down	orange1.1g016817m;orange1.1g024032m	NA	PTHR14241,PTHR14241:SF18	NA	NA	NA	NA	AT4G13030.1	NA	P-loop containing nucleoside triphosphate hydrolases superfamily protein	DOWN
orange1.1g017018m	scaffold00014:1797768-1803341	25.2573	10.4019	-1.27986	-2.18483	0.028	0.837018	no	Down	orange1.1g017018m;orange1.1g017152m;orange1.1g017628m;orange1.1g023055m	PF05212	PTHR31210,PTHR31210:SF13	NA	NA	NA	NA	AT2G28310.2	NA	Protein of unknown function (DUF707)	DOWN
orange1.1g017169m	scaffold00310:85149-89778	23.5954	9.13185	-1.36952	-2.43787	0.01705	0.778222	no	Down	orange1.1g017154m;orange1.1g017169m;orange1.1g019435m;orange1.1g021811m	NA	PTHR12581	KOG2874	NA	NA	NA	AT5G08420.1	NA	RNA-binding KH domain-containing protein	DOWN
orange1.1g017209m	scaffold00270:136317-141399	32.6962	10.038	-1.70365	-3.03049	0.0028	0.409003	no	Down	orange1.1g017209m;orange1.1g018258m	PF09728	PTHR16127	NA	NA	NA	GO:0019905	AT5G50840.1	NA	NA	DOWN
orange1.1g017235m	scaffold00018:1188703-1192680	39.1185	18.2809	-1.09752	-1.96756	0.0485	0.892765	no	Down	orange1.1g017235m;orange1.1g021651m	PF01040	PTHR11048,PTHR11048:SF24	NA	2.5.1.117	NA	GO:0016021,GO:0004659	AT3G11945.1	ATHST,HST,PDS2	homogentisate prenyltransferase	DOWN
orange1.1g017479m	scaffold00016:1122183-1123697	13.4471	32.1252	1.25641	2.2374	0.0282	0.83873	no	Up	orange1.1g017479m	PF03106	PTHR31221,PTHR31221:SF13	NA	NA	NA	GO:0043565,GO:0006355,GO:0003700	AT5G49520.1	ATWRKY48,WRKY48	WRKY DNA-binding protein 48	UP
orange1.1g017500m	scaffold00439:107371-109684	3.29835	0.530769	-2.63559	-2.53494	0.03985	0.861705	no	Down	orange1.1g017500m	PF14226,PF03171	PTHR10209,PTHR10209:SF135	KOG0143	1.14.11.20	NA	GO:0055114,GO:0016491	AT1G06620.1	NA	2-oxoglutarate (2OG) and Fe(II)-dependent oxygenase superfamily protein	ABSENT
orange1.1g017665m	scaffold00375:63231-64930	30.859	64.422	1.06186	2.06692	0.0444	0.861705	no	Up	orange1.1g017665m	PF02365	PTHR31719,PTHR31719:SF32	NA	NA	NA	GO:0006355,GO:0003677	AT3G04070.1	anac047,NAC047	NAC domain containing protein 47	UP
orange1.1g017687m	scaffold00002:4037329-4040152	30.3587	5.31728	-2.51335	-3.98337	5e-05	0.0476658	yes	Down	orange1.1g017687m;orange1.1g019210m	PF00657	PTHR22835,PTHR22835:SF184	NA	3.1.1.3	NA	GO:0016788	AT1G75880.1	NA	SGNH hydrolase-type esterase superfamily protein	DOWN
orange1.1g017767m	scaffold00051:85018-88071	29.7052	11.476	-1.37209	-2.46329	0.02075	0.804807	no	Down	orange1.1g017767m	PF04862	PTHR31265,PTHR31265:SF3	NA	NA	NA	NA	AT5G11420.1	NA	Protein of unknown function, DUF642	DOWN
orange1.1g017816m	scaffold00011:2231562-2233207	35.7733	116.951	1.70895	3.25801	0.0023	0.393018	no	Up	orange1.1g017816m	PF03171,PF14226	PTHR10209,PTHR10209:SF169	KOG0143	1.14.11.32	NA	GO:0055114,GO:0016491	AT3G21420.1	NA	2-oxoglutarate (2OG) and Fe(II)-dependent oxygenase superfamily protein	UP
orange1.1g017892m	scaffold00104:385192-389113	22.3712	9.1963	-1.28251	-2.18601	0.02985	0.847818	no	Down	orange1.1g017892m;orange1.1g019355m;orange1.1g019358m;orange1.1g019371m;orange1.1g024690m;orange1.1g025192m	PF01762	PTHR11214,PTHR11214:SF7	KOG2288	2.4.1.134	NA	GO:0016020,GO:0008378,GO:0006486	AT5G53340.1	NA	Galactosyltransferase family protein	DOWN
orange1.1g017895m	scaffold00001:2647887-2651028	18.0902	5.99007	-1.59456	-2.68335	0.01215	0.690558	no	Down	orange1.1g017895m	PF03106	PTHR32096,PTHR32096:SF20	NA	NA	NA	GO:0043565,GO:0006355,GO:0003700	AT5G24110.1	ATWRKY30,WRKY30	WRKY DNA-binding protein 30	DOWN
orange1.1g018051m	scaffold00008:1300543-1302485	0.511314	12.523	4.61423	4.30059	0.01215	0.690558	no	Up	orange1.1g018051m	PF02535	PTHR11040,PTHR11040:SF59	KOG1558	NA	K14709	GO:0055085,GO:0046873,GO:0030001,GO:0016020	AT3G12750.1	ZIP1	zinc transporter 1 precursor	UP
orange1.1g018094m	scaffold00059:6164-11414	167.421	457.139	1.44915	2.50573	0.0133	0.721266	no	Up	orange1.1g018067m;orange1.1g018094m;orange1.1g018096m;orange1.1g021300m	PF00107,PF08240	PTHR11695,PTHR11695:SF588	KOG0023	1.1.1.195	K00083	GO:0055114,GO:0016491,GO:0008270	AT4G37990.1	ATCAD8,CAD-B2,ELI3,ELI3-2	elicitor-activated gene 3-2	UP
orange1.1g018215m	scaffold00002:1863591-1865359	26.2129	53.8138	1.0377	1.99543	0.04655	0.874647	no	Up	orange1.1g018215m;orange1.1g021515m	PF03106,PF10533	PTHR31282,PTHR31282:SF27	NA	NA	NA	GO:0043565,GO:0006355,GO:0003700	AT4G24240.1	ATWRKY7,WRKY7	WRKY DNA-binding protein 7	UP
orange1.1g018227m	scaffold03034:1264-3213	22.0385	5.89804	-1.90172	-3.142	0.00275	0.408285	no	Down	orange1.1g018227m;orange1.1g019497m;orange1.1g020990m;orange1.1g022109m;orange1.1g023164m;orange1.1g024071m;orange1.1g027697m;orange1.1g027755m	NA	PTHR22835,PTHR22835:SF170	NA	3.1.1.3	NA	NA	AT3G16370.1	NA	GDSL-like Lipase/Acylhydrolase superfamily protein	DOWN
orange1.1g018326m	scaffold00056:257728-260103	241.376	748.931	1.63355	2.73428	0.00755	0.532113	no	Up	orange1.1g018326m	PF00274	PTHR11627,PTHR11627:SF17	NA	4.1.2.13	K01623	GO:0006096,GO:0004332	AT2G36460.1	NA	Aldolase superfamily protein	UP
orange1.1g018389m	scaffold00011:540099-542437	11.3281	24.5336	1.11486	2.0964	0.0388	0.861705	no	Up	orange1.1g018389m	PF00861	PTHR12899,PTHR12899:SF9	NA	NA	K02881	GO:0006412,GO:0005840,GO:0005622,GO:0003735	AT3G22450.1	NA	Ribosomal L18p/L5e family protein	UP
orange1.1g018414m	scaffold00152:268228-271072	738.426	3063.66	2.05273	2.40136	0.0293	0.847818	no	Up	orange1.1g018414m;orange1.1g020815m	PF01946	PTHR10617,PTHR10617:SF115	KOG2960	NA	NA	NA	AT5G54770.1	THI1,THI4,TZ	thiazole biosynthetic enzyme, chloroplast (ARA6) (THI1) (THI4)	UP
orange1.1g018590m	scaffold00067:433148-435321	38.0279	6.81409	-2.48047	-3.96993	0.00045	0.185247	no	Down	orange1.1g018590m;orange1.1g018730m	PF00657	PTHR22835,PTHR22835:SF229	NA	3.1.1.3	NA	GO:0016788	AT2G04570.1	NA	GDSL-like Lipase/Acylhydrolase superfamily protein	DOWN
orange1.1g018628m	scaffold00006:1487541-1490832	10.9695	3.63132	-1.59493	-2.17808	0.03415	0.847818	no	Down	orange1.1g018628m;orange1.1g018932m;orange1.1g019687m;orange1.1g022013m;orange1.1g023928m;orange1.1g024206m;orange1.1g028322m;orange1.1g028384m	NA	PTHR35115,PTHR35115:SF2	NA	NA	NA	NA	AT4G34090.3	NA	NA	DOWN
orange1.1g018736m	scaffold00030:678532-679588	4.66111	0.7384	-2.6582	-2.54403	0.03745	0.853899	no	Down	orange1.1g018736m	PF00685	PTHR11783,PTHR11783:SF65	KOG1584	2.8.2.24	NA	GO:0008146	AT1G18590.1	ATSOT17,ATST5C,SOT17	sulfotransferase 17	DOWN
orange1.1g018811m	scaffold00043:65533-68508	87.7406	40.2973	-1.12256	-2.18033	0.0331	0.847818	no	Down	orange1.1g018811m	PF00141	PTHR31388,PTHR31388:SF22	NA	1.11.1.7	K00430	GO:0055114,GO:0020037,GO:0006979,GO:0004601	AT5G06730.1	NA	Peroxidase superfamily protein	DOWN
orange1.1g018906m	scaffold00145:189468-192028	26.0493	6.02419	-2.11241	-3.51838	0.00095	0.286789	no	Down	orange1.1g018906m;orange1.1g023615m;orange1.1g024150m	PF01553	PTHR15486,PTHR15486:SF20	NA	2.3.1.198	NA	GO:0016746,GO:0008152	AT2G38110.1	ATGPAT6,GPAT6	glycerol-3-phosphate acyltransferase 6	DOWN
orange1.1g018916m	scaffold00005:1520777-1524988	16.2379	5.02395	-1.69247	-2.6055	0.01395	0.732395	no	Down	orange1.1g018916m;orange1.1g018947m;orange1.1g018972m;orange1.1g022316m;orange1.1g022674m;orange1.1g023292m;orange1.1g027174m	PF03096	PTHR11034,PTHR11034:SF23	KOG2931	NA	NA	NA	AT5G11790.1	NDL2	N-MYC downregulated-like 2	DOWN
orange1.1g018926m	scaffold00521:10773-14931	21.5462	6.22598	-1.79106	-2.8014	0.0056	0.462542	no	Down	orange1.1g018926m;orange1.1g025839m;orange1.1g025887m;orange1.1g026441m;orange1.1g027987m;orange1.1g028435m	NA	PTHR33650,PTHR33650:SF1	NA	NA	NA	NA	AT4G31040.1	NA	CemA-like proton extrusion protein-related	DOWN
orange1.1g019020m	scaffold00015:271227-272925	10.069	1.99746	-2.33369	-3.17507	0.0076	0.533561	no	Down	orange1.1g019020m	PF01190	PTHR33210,PTHR33210:SF1	NA	NA	NA	NA	AT5G15780.1	NA	Pollen Ole e 1 allergen and extensin family protein	DOWN
orange1.1g019097m	scaffold00631:78788-80396	113.231	259.116	1.19433	2.22866	0.032	0.847818	no	Up	orange1.1g019097m	PF12695	PTHR23024,PTHR23024:SF135	KOG1515	3.1.1.1	NA	NA	AT1G68620.1	NA	alpha/beta-Hydrolases superfamily protein	UP
orange1.1g019235m	scaffold00001:5774514-5778673	21.9924	55.3406	1.33133	2.55054	0.0117	0.685832	no	Up	orange1.1g019235m;orange1.1g019248m	PF07859	PTHR23024,PTHR23024:SF98	KOG1515	3.1.1.1	K14493	GO:0016787,GO:0008152	AT3G63010.1	ATGID1B,GID1B	alpha/beta-Hydrolases superfamily protein	UP
orange1.1g019290m	scaffold00019:1006060-1008555	5.16942	0.698545	-2.88758	-2.82051	0.02735	0.8298	no	Down	orange1.1g019290m	PF03088	PTHR10426,PTHR10426:SF33	KOG1520	4.3.3.2	NA	GO:0016844,GO:0009058	AT3G57030.1	NA	Calcium-dependent phosphotriesterase superfamily protein	DOWN
orange1.1g019311m	scaffold01282:17936-19849	31.3199	13.685	-1.19449	-2.07499	0.03605	0.847818	no	Down	orange1.1g019311m;orange1.1g022317m;orange1.1g027773m	PF00892	PTHR31218,PTHR31218:SF29	NA	NA	NA	GO:0016021,GO:0016020,GO:0022857	AT2G37460.1	NA	nodulin MtN21 /EamA-like transporter family protein	DOWN
orange1.1g019345m	scaffold00043:572014-573392	40.107	8.93654	-2.16606	-3.67471	0.00105	0.306752	no	Down	orange1.1g019345m	PF00646,PF01344	PTHR24412,PTHR24412:SF230	NA	NA	NA	GO:0005515	AT1G15670.1	NA	Galactose oxidase/kelch repeat superfamily protein	DOWN
orange1.1g019366m	scaffold00020:732753-739531	19.161	5.29513	-1.85543	-3.00195	0.0053	0.462542	no	Down	orange1.1g019366m;orange1.1g024197m	PF17098	PTHR15217,PTHR15217:SF0	KOG2991	NA	NA	GO:0048024,GO:0005634	AT3G54170.1	ATFIP37,FIP37	FKBP12 interacting protein 37	DOWN
orange1.1g019402m	scaffold00349:85174-89355	83.2054	31.8125	-1.38708	-2.70368	0.00665	0.499799	no	Down	orange1.1g019402m;orange1.1g022475m	PF00294	PTHR10584,PTHR10584:SF198	KOG2854	2.7.1.20	NA	NA	AT5G03300.1	ADK2	adenosine kinase 2	DOWN
orange1.1g019459m	scaffold00052:604450-609147	4.81529	13.3528	1.47145	2.22423	0.03485	0.847818	no	Up	orange1.1g019459m	NA	PTHR31218,PTHR31218:SF35	NA	NA	NA	GO:0022857,GO:0016021	AT1G16520.1	NA	NA	UP
orange1.1g019526m	scaffold01065:19551-22852	1.50006	5.23551	1.80331	2.23997	0.04155	0.861705	no	Up	orange1.1g019526m;orange1.1g021166m	PF08031	PTHR32448	NA	1.3.3.8	NA	GO:0055114,GO:0050660,GO:0016491	AT5G44440.1	NA	FAD-binding Berberine family protein	UP
orange1.1g019551m	scaffold00002:1064122-1067161	68.0016	32.6517	-1.05841	-2.01645	0.0384	0.860816	no	Down	orange1.1g019551m;orange1.1g025566m;orange1.1g025590m;orange1.1g025633m	PF00106	PTHR24320,PTHR24320:SF70	KOG1208	1.1.1.300	NA	GO:0016491,GO:0008152	AT4G09750.1	NA	NAD(P)-binding Rossmann-fold superfamily protein	DOWN
orange1.1g019553m	scaffold00004:3626522-3630459	107.498	49.8746	-1.10794	-2.09077	0.03625	0.847818	no	Down	orange1.1g019553m;orange1.1g019582m;orange1.1g021715m;orange1.1g021725m	PF05641	PTHR31917,PTHR31917:SF16	NA	NA	NA	NA	AT1G09320.1	NA	agenet domain-containing protein	DOWN
orange1.1g019661m	scaffold00175:175703-178131	46.8413	130.141	1.47423	2.84887	0.00435	0.44515	no	Up	orange1.1g019661m;orange1.1g020129m	PF02668	PTHR10696,PTHR10696:SF21	NA	NA	NA	GO:0055114,GO:0016491	AT3G21360.1	NA	2-oxoglutarate (2OG) and Fe(II)-dependent oxygenase superfamily protein	UP
orange1.1g019677m	scaffold00020:1465207-1468387	70.2433	33.0998	-1.08554	-2.06752	0.03845	0.860871	no	Down	orange1.1g019677m;orange1.1g020352m;orange1.1g023535m;orange1.1g027655m	NA	PTHR31968,PTHR31968:SF4	NA	NA	NA	NA	AT3G48120.1	NA	NA	DOWN
orange1.1g019700m	scaffold00019:1336947-1338621	21.8311	3.1889	-2.77525	-4.2371	0.00015	0.100628	no	Down	orange1.1g019700m	PF00685	PTHR11783,PTHR11783:SF81	KOG1584	2.8.2.15	NA	GO:0008146	AT2G03760.1	AtSOT1,AtSOT12,ATST1,RAR047,SOT12,ST,ST1	sulphotransferase 12	DOWN
orange1.1g019765m	scaffold00149:82684-85374	1.02383	4.11048	2.00533	2.11529	0.0423	0.861705	no	Up	orange1.1g019741m;orange1.1g019765m;orange1.1g025459m;orange1.1g025472m	PF01786	PTHR31803,PTHR31803:SF4	NA	1.10.3.11	NA	GO:0055114,GO:0009916	AT3G22370.1	AOX1A,ATAOX1A	alternative oxidase 1A	UP
orange1.1g019778m	scaffold00027:665804-669597	44.5345	18.6823	-1.25325	-2.31174	0.0219	0.819145	no	Down	orange1.1g019778m;orange1.1g023508m;orange1.1g023549m;orange1.1g025932m;orange1.1g025939m;orange1.1g025942m;orange1.1g028407m	PF03171	PTHR10209,PTHR10209:SF146	NA	1.14.11.6	NA	GO:0055114,GO:0016491	AT3G46500.1	NA	2-oxoglutarate (2OG) and Fe(II)-dependent oxygenase superfamily protein	ABSENT
orange1.1g019848m	scaffold00004:1315326-1318209	3.78746	11.6306	1.61862	2.22978	0.03295	0.847818	no	Up	orange1.1g019838m;orange1.1g019848m	PF00300	PTHR11931,PTHR11931:SF6	KOG0235	5.4.2.11	K01834	GO:0016868,GO:0006096,GO:0004619	AT1G22170.1	NA	Phosphoglycerate mutase family protein	UP
orange1.1g019857m	scaffold00074:275558-279543	99.8266	208.961	1.06574	2.03497	0.04355	0.861705	no	Up	orange1.1g019857m	PF14226,PF03171	PTHR10209,PTHR10209:SF165	KOG0143	1.14.11.9,1.14.11.23	K05278	GO:0055114,GO:0016491	AT5G08640.2	ATFLS1,FLS,FLS1	flavonol synthase 1	UP
orange1.1g019942m	scaffold00123:347087-350600	95.4223	44.4443	-1.10233	-2.13133	0.038	0.853963	no	Down	orange1.1g019942m;orange1.1g021124m;orange1.1g021328m	NA	PTHR35285	NA	NA	NA	NA	AT3G13410.1	NA	NA	DOWN
orange1.1g019949m	scaffold00152:191832-195241	3.62411	17.6043	2.28023	3.11094	0.00605	0.468306	no	Up	orange1.1g019949m	PF14226,PF03171	PTHR10209,PTHR10209:SF90	KOG0143	1.14.11.13	K04125	GO:0055114,GO:0016491	AT4G21200.1	ATGA2OX8,GA2OX8	gibberellin 2-oxidase 8	UP
orange1.1g019980m	scaffold00157:59695-64622	141.187	337.145	1.25576	2.30504	0.02195	0.819145	no	Up	orange1.1g019980m;orange1.1g020261m;orange1.1g025115m;orange1.1g026148m;orange1.1g026182m;orange1.1g026772m	NA	NA	NA	3.4.19.12,3.4.22.69	NA	NA	AT3G19910.1	NA	RING/U-box superfamily protein	UP
orange1.1g019992m	scaffold00001:952981-954968	30.4265	67.3841	1.14708	2.16369	0.0293	0.847818	no	Up	orange1.1g019988m;orange1.1g019992m;orange1.1g022002m;orange1.1g022138m;orange1.1g022969m	NA	PTHR33918,PTHR33918:SF3	NA	NA	NA	NA	AT3G60590.3	NA	NA	UP
orange1.1g019994m	scaffold00700:18102-19687	18.9231	51.3575	1.44043	2.62956	0.0097	0.627486	no	Up	orange1.1g019994m;orange1.1g022033m;orange1.1g022376m	PF03552	PTHR13301,PTHR13301:SF41	NA	2.4.1.12	NA	GO:0030244,GO:0016760,GO:0016020	AT4G24000.1	ATCSLG2,CSLG2	cellulose synthase like G2	UP
orange1.1g020134m	scaffold00004:2245353-2247702	109.055	50.8606	-1.10043	-2.09698	0.03395	0.847818	no	Down	orange1.1g020134m;orange1.1g021041m;orange1.1g022885m;orange1.1g023616m;orange1.1g023743m;orange1.1g024320m;orange1.1g029772m	PF00484	PTHR11002,PTHR11002:SF12	NA	4.2.1.1	NA	GO:0008270,GO:0004089	AT4G33580.1	ATBCA5,BCA5	beta carbonic anhydrase 5	DOWN
orange1.1g020180m	scaffold00006:1359242-1363162	29.7065	12.3754	-1.2633	-2.15465	0.031	0.847818	no	Down	orange1.1g020180m;orange1.1g024369m;orange1.1g025269m;orange1.1g025374m	PF03171	PTHR10209,PTHR10209:SF144	NA	1.14.17.4	NA	GO:0055114,GO:0016491	AT3G50210.3	NA	2-oxoglutarate (2OG) and Fe(II)-dependent oxygenase superfamily protein	DOWN
orange1.1g020230m	scaffold00016:1323280-1325472	23.274	9.4419	-1.30157	-2.12085	0.0376	0.853899	no	Down	orange1.1g020230m;orange1.1g025063m	PF01501	PTHR11183,PTHR11183:SF59	NA	2.4.1.123	NA	GO:0016757	AT1G56600.1	AtGolS2,GolS2	galactinol synthase 2	DOWN
orange1.1g020265m	scaffold03133:251-1740	2.94841	0.527447	-2.48284	-2.05989	0.04605	0.869764	no	Down	orange1.1g020265m;orange1.1g020317m;orange1.1g024471m	NA	PTHR10551,PTHR10551:SF12	NA	3.2.1.58	NA	GO:0051015,GO:0007015	NA	NA	NA	ABSENT
orange1.1g020266m	scaffold00054:312672-319837	23.3524	100.258	2.10207	3.90343	0.0005	0.201256	no	Up	orange1.1g020266m;orange1.1g023515m	PF01370	PTHR10366,PTHR10366:SF362	KOG1502	1.1.1.195	NA	GO:0050662,GO:0003824	AT5G19440.1	NA	NAD(P)-binding Rossmann-fold superfamily protein	UP
orange1.1g020302m	scaffold00001:766276-768526	4.77073	0.500788	-3.25194	-3.05087	0.016	0.772668	no	Down	orange1.1g020302m;orange1.1g023467m;orange1.1g026888m	PF03110	PTHR31251,PTHR31251:SF4	NA	NA	NA	GO:0005634,GO:0003677	AT1G02065.1	SPL8	squamosa promoter binding protein-like 8	DOWN
orange1.1g020326m	scaffold00054:304468-310924	22.5972	49.9137	1.14329	2.10903	0.04375	0.861705	no	Up	orange1.1g020326m	PF01370	PTHR10366,PTHR10366:SF244	KOG1502	1.1.1.195	NA	GO:0050662,GO:0003824	AT1G51410.1	NA	NAD(P)-binding Rossmann-fold superfamily protein	ABSENT
orange1.1g020444m	scaffold00001:3595671-3597365	14.9087	38.251	1.35934	2.44748	0.01955	0.789695	no	Up	orange1.1g020444m	PF06966	PTHR32251,PTHR32251:SF14	KOG4650	NA	NA	NA	AT2G46890.1	NA	Protein of unknown function (DUF1295)	UP
orange1.1g020519m	scaffold00011:997576-998589	6.86842	0.950349	-2.85345	-2.76427	0.0309	0.847818	no	Down	orange1.1g020519m	PF11250	PTHR33155,PTHR33155:SF4	NA	NA	NA	NA	AT5G19260.1	NA	Protein of unknown function (DUF3049)	DOWN
orange1.1g020533m	scaffold00001:5618594-5620211	332.43	143.332	-1.21369	-2.2625	0.01845	0.78354	no	Down	orange1.1g020533m;orange1.1g022090m;orange1.1g022182m;orange1.1g022626m;orange1.1g025254m	PF00743	PTHR23023,PTHR23023:SF142	NA	1.14.13.168	NA	GO:0055114,GO:0050661,GO:0050660,GO:0004499	AT4G28720.1	YUC8	Flavin-binding monooxygenase family protein	DOWN
orange1.1g020630m	scaffold06135:828-2728	78.9056	182.307	1.20817	2.34613	0.02145	0.819145	no	Up	orange1.1g020630m	PF12695	PTHR11614,PTHR11614:SF90	KOG1455	2.3.1.22	K18368	NA	AT1G52760.1	LysoPL2	lysophospholipase 2	UP
orange1.1g020713m	scaffold00001:4236943-4238415	4.45992	24.1777	2.43859	3.54708	0.00175	0.38688	no	Up	orange1.1g020713m	PF03106	PTHR31221,PTHR31221:SF23	NA	NA	NA	GO:0043565,GO:0006355,GO:0003700	AT2G47260.1	ATWRKY23,WRKY23	WRKY DNA-binding protein 23	UP
orange1.1g020738m	scaffold00108:284086-286499	26.1268	54.9535	1.07268	2.04778	0.03795	0.853899	no	Up	orange1.1g020738m;orange1.1g023938m	NA	PTHR34056,PTHR34056:SF3	NA	NA	NA	NA	AT4G28100.1	NA	NA	UP
orange1.1g020739m	scaffold00035:522241-524481	79.9192	291.005	1.86443	3.37744	0.0006	0.217356	no	Up	orange1.1g020739m;orange1.1g023262m;orange1.1g028502m	PF03083	PTHR10791,PTHR10791:SF22	KOG1623	NA	NA	GO:0016021	AT5G23660.1	MTN3	homolog of Medicago truncatula MTN3	UP
orange1.1g020775m	scaffold00022:1324316-1325936	22.0193	5.80771	-1.92273	-2.9489	0.00825	0.570352	no	Down	orange1.1g020775m	PF01715	PTHR11088,PTHR11088:SF30	KOG1384	2.5.1.112,2.5.1.27	K10760	GO:0008033	AT3G63110.1	ATIPT3,IPT3	isopentenyltransferase 3	DOWN
orange1.1g020838m	scaffold00475:1043-11621	13.1112	4.80464	-1.4483	-2.14509	0.0354	0.847818	no	Down	orange1.1g020838m;orange1.1g022970m;orange1.1g023367m	PF01040	PTHR11048,PTHR11048:SF26	NA	2.5.1.115	NA	GO:0016021,GO:0004659	AT2G18950.1	ATHPT,HPT1,TPT1,VTE2	homogentisate phytyltransferase 1	DOWN
orange1.1g020856m	scaffold00463:107588-109098	20.7979	7.07044	-1.55657	-2.59199	0.0142	0.736976	no	Down	orange1.1g020856m	PF00536	PTHR10627	KOG4374	NA	NA	GO:0005515	AT3G48800.1	NA	Sterile alpha motif (SAM) domain-containing protein	DOWN
orange1.1g020892m	scaffold00097:120650-122928	62.8596	146.102	1.21677	2.36714	0.01325	0.720712	no	Up	orange1.1g020892m;orange1.1g021506m;orange1.1g022868m;orange1.1g024101m;orange1.1g027183m;orange1.1g030142m;orange1.1g030239m	NA	PTHR31899,PTHR31899:SF1	NA	1.14.13.129	NA	NA	AT5G52570.1	B2,BCH2,BETA-OHASE 2,CHY2	beta-carotene hydroxylase 2	UP
orange1.1g020936m	scaffold00065:452191-455763	60.0347	127.938	1.09157	2.11965	0.03525	0.847818	no	Up	orange1.1g020936m;orange1.1g020983m	PF01193,PF01000	PTHR11800	KOG1522	2.7.7.6	K03011	GO:0046983,GO:0006351,GO:0003899	AT2G15430.1	NRPB3,NRPD3,NRPE3A,RBP36A,RPB35.5A	DNA-directed RNA polymerase family protein	UP
orange1.1g021196m	scaffold03307:0-2128	18.9509	5.37042	-1.81916	-2.60265	0.0153	0.761343	no	Down	orange1.1g021196m;orange1.1g024731m;orange1.1g028394m	PF08263	PTHR27004,PTHR27004:SF11	NA	NA	NA	NA	AT5G49290.1	ATRLP56,RLP56	receptor like protein 56	DOWN
orange1.1g021204m	scaffold00099:135244-137617	62.0411	136.809	1.14087	2.21398	0.024	0.822194	no	Up	orange1.1g021204m;orange1.1g022593m;orange1.1g027573m;orange1.1g031538m	PF00191	PTHR10502,PTHR10502:SF98	NA	NA	NA	GO:0005544,GO:0005509	AT5G65020.1	ANNAT2	annexin 2	UP
orange1.1g021351m	scaffold00003:2398428-2400150	93.9876	265.667	1.49908	2.80894	0.0058	0.462542	no	Up	orange1.1g021351m;orange1.1g021588m;orange1.1g022223m	PF00249	PTHR12374,PTHR12374:SF26	NA	NA	NA	NA	AT1G70000.1	NA	myb-like transcription factor family protein	UP
orange1.1g021546m	scaffold00007:2225943-2227864	0.421662	4.83808	3.52028	3.26954	0.01815	0.78354	no	Up	orange1.1g021546m	PF04720	PTHR31579,PTHR31579:SF15	NA	NA	NA	NA	AT1G62420.1	NA	Protein of unknown function (DUF506)	UP
orange1.1g021628m	scaffold00028:263737-267153	20.3218	48.9179	1.26734	2.26637	0.0254	0.822194	no	Up	orange1.1g021628m;orange1.1g023273m;orange1.1g025278m	PF08240,PF00107	PTHR11695,PTHR11695:SF530	KOG0024	1.3.1.74	NA	GO:0055114,GO:0016491,GO:0008270	AT1G23740.1	NA	Oxidoreductase, zinc-binding dehydrogenase family protein	UP
orange1.1g021653m	scaffold00019:367818-370365	32.0148	11.5546	-1.47027	-2.53398	0.01095	0.658928	no	Down	orange1.1g021653m;orange1.1g022608m;orange1.1g023063m	PF00854	PTHR11654,PTHR11654:SF178	NA	NA	NA	GO:0016020,GO:0006810,GO:0005215	AT1G68570.1	NA	Major facilitator superfamily protein	ABSENT
orange1.1g021667m	scaffold00010:513867-516471	66.1388	176.839	1.41887	2.75472	0.00895	0.601539	no	Up	orange1.1g021667m	PF12937	PTHR24006,PTHR24006:SF122	NA	NA	NA	GO:0005515	AT4G05460.1	NA	RNI-like superfamily protein	UP
orange1.1g021768m	scaffold00092:101396-104029	13.1577	3.05332	-2.10746	-2.75247	0.01415	0.736491	no	Down	orange1.1g021768m;orange1.1g023405m	PF00226	PTHR24078,PTHR24078:SF276	KOG0719	NA	K09529	NA	AT3G12170.1	NA	Chaperone DnaJ-domain superfamily protein	DOWN
orange1.1g021775m	scaffold00001:2078736-2081346	11.7886	3.441	-1.7765	-2.35611	0.0297	0.847818	no	Down	orange1.1g021775m	PF00291	PTHR10314,PTHR10314:SF80	KOG1252	4.4.1.9	K13034	GO:0050017,GO:0019499,GO:0005739,GO:0004124	AT3G61440.1	ARATH;BSAS3;1,ATCYSC1,CYSC1	cysteine synthase C1	DOWN
orange1.1g021795m	scaffold00023:945744-947466	3.88145	0.592348	-2.71208	-2.40135	0.03785	0.853899	no	Down	orange1.1g021795m	PF03168	PTHR31852,PTHR31852:SF8	NA	NA	NA	NA	AT2G41990.1	NA	NA	DOWN
orange1.1g021920m	scaffold05404:94-1307	32.9514	9.91014	-1.73336	-2.93319	0.00575	0.462542	no	Down	orange1.1g021920m	PF07859	PTHR23024,PTHR23024:SF228	KOG1515	3.1.1.1	NA	GO:0016787,GO:0008152	AT3G48700.1	ATCXE13,CXE13	carboxyesterase 13	DOWN
orange1.1g021944m	scaffold00136:59597-63383	161.685	72.2859	-1.1614	-2.2471	0.0247	0.822194	no	Down	orange1.1g021944m;orange1.1g022006m;orange1.1g024774m;orange1.1g026080m;orange1.1g026487m;orange1.1g026492m;orange1.1g030081m	PF05153	PTHR12588,PTHR12588:SF1	NA	1.13.99.1	NA	GO:0055114,GO:0050113,GO:0019310,GO:0005737,GO:0005506	AT1G14520.1	MIOX1	myo-inositol oxygenase 1	DOWN
orange1.1g021990m	scaffold00041:715286-716364	34.9905	77.1042	1.13985	2.17035	0.03295	0.847818	no	Up	orange1.1g021990m	PF04819	PTHR16007,PTHR16007:SF13	NA	NA	NA	NA	AT5G13890.1	NA	Family of unknown function (DUF716)	UP
orange1.1g022046m	scaffold00086:155191-156422	3.67878	12.2561	1.7362	2.45251	0.0189	0.78354	no	Up	orange1.1g022046m	PF00383,PF08211	PTHR11644,PTHR11644:SF2	KOG0833	3.5.4.5	K01489	GO:0008270,GO:0009972,GO:0004126	AT2G19570.1	AT-CDA1,CDA1,DESZ	cytidine deaminase 1	UP
orange1.1g022100m	scaffold00002:4964809-4965949	4.85051	25.0617	2.36928	3.42159	0.00305	0.412274	no	Up	orange1.1g022100m	PF07649	PTHR13871,PTHR13871:SF43	NA	2.7.1.107	NA	GO:0055114,GO:0047134	AT1G20990.1	NA	Cysteine/Histidine-rich C1 domain family protein	UP
orange1.1g022135m	scaffold07394:10-1492	10.0589	34.5736	1.78119	2.96895	0.00575	0.462542	no	Up	orange1.1g022135m	PF14380,PF13947	PTHR33355,PTHR33355:SF4	NA	NA	NA	GO:0030247	AT1G10380.1	NA	Putative membrane lipoprotein	UP
orange1.1g022190m	scaffold00002:4994219-4995401	9.38945	48.6161	2.37232	4.02082	0.0007	0.230529	no	Up	orange1.1g022190m	PF04759	PTHR31276,PTHR31276:SF3	NA	NA	NA	NA	AT1G21050.1	NA	Protein of unknown function, DUF617	UP
orange1.1g022221m	scaffold00101:131047-136457	28.2559	65.6878	1.21707	2.28012	0.02555	0.822194	no	Up	orange1.1g022221m;orange1.1g027188m	PF00013,PF00642	PTHR10288,PTHR10288:SF154	NA	NA	NA	GO:0003723,GO:0046872	AT5G06770.1	NA	KH domain-containing protein / zinc finger (CCCH type) family protein	UP
orange1.1g022352m	scaffold00003:2709780-2713830	81.0081	33.9448	-1.25488	-2.42783	0.01755	0.78354	no	Down	orange1.1g022352m;orange1.1g022426m;orange1.1g022554m;orange1.1g023329m;orange1.1g025130m;orange1.1g025142m;orange1.1g026425m	PF07889	PTHR31903,PTHR31903:SF3	NA	NA	NA	NA	AT1G27000.1	NA	Protein of unknown function (DUF1664)	DOWN
orange1.1g022379m	scaffold00002:4917900-4920624	52.82	125.407	1.24747	2.37679	0.0185	0.78354	no	Up	orange1.1g022379m;orange1.1g024703m	PF00170	PTHR22952,PTHR22952:SF117	NA	NA	NA	GO:0043565,GO:0006355,GO:0003700	AT1G42990.1	ATBZIP60,BZIP60	basic region/leucine zipper motif 60	UP
orange1.1g022394m	scaffold00176:85478-88170	187.38	69.6788	-1.42717	-2.74819	0.00675	0.501077	no	Down	orange1.1g022394m;orange1.1g024098m	PF13806	PTHR21496,PTHR21496:SF0	NA	NA	NA	NA	AT1G71500.1	NA	Rieske (2Fe-2S) domain-containing protein	DOWN
orange1.1g022515m	scaffold00750:47707-49060	7.26	70.6792	3.28324	5.09399	5e-05	0.0476658	yes	Up	orange1.1g022515m	PF08100,PF00891	PTHR11746,PTHR11746:SF83	KOG3178	NA	NA	GO:0046983,GO:0008171	AT4G35160.1	NA	O-methyltransferase family protein	UP
orange1.1g022534m	scaffold00798:14234-18633	66.1898	28.2637	-1.22766	-2.25067	0.02685	0.825694	no	Down	orange1.1g022534m;orange1.1g026228m;orange1.1g026230m;orange1.1g026245m	PF12697	PTHR10992,PTHR10992:SF730	KOG4178	3.8.1.5	NA	NA	AT1G52510.1	NA	alpha/beta-Hydrolases superfamily protein	DOWN
orange1.1g022581m	scaffold00025:391351-396641	16.7736	6.87712	-1.28631	-2.14185	0.0404	0.861705	no	Down	orange1.1g022581m	PF09496	PTHR14582	NA	NA	K11507	GO:0034508,GO:0000776	AT5G10710.2	NA	NA	DOWN
orange1.1g022587m	scaffold00016:1604734-1608937	30.7025	11.6283	-1.40071	-2.49902	0.016	0.772668	no	Down	orange1.1g022587m;orange1.1g024397m	PF12352	PTHR21230,PTHR21230:SF35	KOG1666	NA	K08494	NA	AT3G17440.1	ATNPSN13,NPSN13	novel plant snare 13	DOWN
orange1.1g022682m	scaffold00002:2581397-2582978	2.11928	14.2377	2.74807	3.38086	0.0051	0.462542	no	Up	orange1.1g022682m	PF03350	PTHR31721,PTHR31721:SF3	NA	NA	NA	NA	AT4G19390.1	NA	Uncharacterised protein family (UPF0114)	UP
orange1.1g022688m	scaffold00156:156447-162415	90.6256	32.5178	-1.47869	-2.75558	0.00475	0.448157	no	Down	orange1.1g022688m;orange1.1g022981m;orange1.1g024220m;orange1.1g024262m;orange1.1g024267m;orange1.1g024269m;orange1.1g024276m;orange1.1g025499m	PF00076	PTHR24012,PTHR24012:SF442	KOG0105	NA	NA	GO:0003676	AT3G49430.2	SRp34a	SER/ARG-rich protein 34A	DOWN
orange1.1g022777m	scaffold00008:2295788-2299440	34.8017	71.5781	1.04036	2.00223	0.0472	0.879561	no	Up	orange1.1g022777m	PF04733	PTHR10805,PTHR10805:SF1	KOG3081	NA	K17268	GO:0006890,GO:0005198	AT1G30630.1	NA	Coatomer epsilon subunit	UP
orange1.1g022824m	scaffold00057:363544-365139	2.57947	11.5667	2.16484	2.6492	0.0208	0.805022	no	Up	orange1.1g022824m	NA	NA	NA	NA	NA	NA	AT2G42860.1	NA	NA	UP
orange1.1g022883m	scaffold00020:944239-947810	179.277	83.5067	-1.10223	-2.1551	0.02925	0.847818	no	Down	orange1.1g022883m;orange1.1g022884m;orange1.1g027566m;orange1.1g030838m	PF02151	PTHR14289,PTHR14289:SF19	NA	NA	NA	GO:0005515	AT1G27510.1	NA	Protein of unknown function (DUF3506)	DOWN
orange1.1g022933m	scaffold00006:383102-384814	447.614	133.563	-1.74474	-3.22015	0.00125	0.348327	no	Down	orange1.1g022933m;orange1.1g023112m;orange1.1g028253m;orange1.1g029328m;orange1.1g029426m;orange1.1g029460m;orange1.1g029461m	PF06955,PF00722	PTHR31062,PTHR31062:SF48	NA	2.4.1.207,3.2.1.151	NA	GO:0048046,GO:0016762,GO:0006073,GO:0005618,GO:0005975,GO:0004553	AT5G65730.1	XTH6	xyloglucan endotransglucosylase/hydrolase 6	DOWN
orange1.1g022938m	scaffold00503:101891-110487	86.392	37.1702	-1.21675	-2.33716	0.01925	0.78354	no	Down	orange1.1g022938m;orange1.1g024995m;orange1.1g026737m;orange1.1g026794m;orange1.1g030172m	PF00575	PTHR23270,PTHR23270:SF9	NA	NA	NA	GO:0003676	AT3G23700.1	NA	Nucleic acid-binding proteins superfamily	DOWN
orange1.1g023021m	scaffold00021:743197-744647	18.1455	45.5882	1.32905	2.39905	0.0215	0.819145	no	Up	orange1.1g023021m	PF00230	PTHR19139,PTHR19139:SF146	KOG0223	NA	K09872	GO:0016020,GO:0006810,GO:0005215	AT4G00430.1	PIP1;4,PIP1E,TMP-C	plasma membrane intrinsic protein 1;4	UP
orange1.1g023190m	scaffold00004:371260-373650	74.643	230.961	1.62957	3.08901	0.00245	0.405981	no	Up	orange1.1g023190m;orange1.1g025156m;orange1.1g027957m;orange1.1g030927m	NA	PTHR31719,PTHR31719:SF3	NA	NA	NA	NA	AT1G01720.1	ANAC002,ATAF1	NAC (No Apical Meristem) domain transcriptional regulator superfamily protein	UP
orange1.1g023316m	scaffold00215:147157-149633	11.7678	4.25936	-1.46614	-2.09308	0.03685	0.849263	no	Down	orange1.1g023316m;orange1.1g023335m;orange1.1g028037m;orange1.1g028396m;orange1.1g028397m;orange1.1g029430m	PF08477	PTHR24073,PTHR24073:SF515	NA	NA	NA	GO:0007264,GO:0005525	AT5G54840.1	ATSGP1,SGP1	Ras-related small GTP-binding family protein	DOWN
orange1.1g023493m	scaffold00038:46713-48946	43.38	16.3976	-1.40354	-2.40713	0.01655	0.772668	no	Down	orange1.1g023493m;orange1.1g023749m;orange1.1g023776m;orange1.1g028019m;orange1.1g028227m	PF01202	PTHR21087,PTHR21087:SF4	NA	NA	NA	NA	AT3G26900.3	ATSKL1,SKL1	shikimate kinase like 1	DOWN
orange1.1g023501m	scaffold00057:100446-106014	23.7134	8.50501	-1.47932	-2.5936	0.01385	0.731385	no	Down	orange1.1g023501m	PF13414,PF04564	PTHR22904,PTHR22904:SF363	KOG4642	6.3.2.19	K09561	GO:0016567,GO:0004842	AT3G07370.1	ATCHIP,CHIP	carboxyl terminus of HSC70-interacting protein	DOWN
orange1.1g023621m	scaffold00061:493777-495770	213.041	670.171	1.6534	3.05934	0.00305	0.412273	no	Up	orange1.1g023621m;orange1.1g024597m;orange1.1g026287m	PF00080	PTHR10003,PTHR10003:SF34	KOG0441	1.15.1.1	K04565	GO:0055114,GO:0046872,GO:0006801,GO:0071486,GO:0034599,GO:0009507	AT2G28190.1	CSD2,CZSOD2	copper/zinc superoxide dismutase 2	UP
orange1.1g023638m	scaffold00015:923541-926804	5.28645	15.4032	1.54286	2.40548	0.0205	0.804807	no	Up	orange1.1g023638m;orange1.1g023661m;orange1.1g025711m;orange1.1g030466m	PF07847	PTHR22966,PTHR22966:SF8	NA	1.13.11.19	NA	GO:0055114,GO:0016702	AT5G15120.1	NA	Protein of unknown function (DUF1637)	UP
orange1.1g023715m	scaffold00004:3075888-3078850	241.675	116.446	-1.05341	-2.01404	0.03905	0.861705	no	Down	orange1.1g023715m;orange1.1g023924m;orange1.1g023950m;orange1.1g024355m;orange1.1g024735m;orange1.1g029126m;orange1.1g029192m;orange1.1g031173m	NA	PTHR35283,PTHR35283:SF2	NA	NA	NA	NA	AT1G44920.1	NA	NA	DOWN
orange1.1g023769m	scaffold00005:1893700-1895009	9.82585	43.0597	2.13169	3.44793	0.002	0.38688	no	Up	orange1.1g023769m;orange1.1g024991m;orange1.1g025967m	PF02309	PTHR31734,PTHR31734:SF38	NA	NA	NA	GO:0006355,GO:0005634	AT4G32280.1	IAA29	indole-3-acetic acid inducible 29	UP
orange1.1g023898m	scaffold00813:7959-9110	26.1106	83.734	1.68118	3.13165	0.00405	0.441914	no	Up	orange1.1g023898m	PF14531	PTHR24349,PTHR24349:SF76	KOG0032	2.7.11.1	K04515	NA	AT1G08650.1	ATPPCK1,PPCK1	phosphoenolpyruvate carboxylase kinase 1	UP
orange1.1g023996m	scaffold00082:494452-495865	10.6077	3.15405	-1.74984	-2.24333	0.0328	0.847818	no	Down	orange1.1g023996m;orange1.1g025570m	PF02365	PTHR31989,PTHR31989:SF4	NA	NA	NA	GO:0006355,GO:0003677	AT3G44350.2	anac061,NAC061	NAC domain containing protein 61	DOWN
orange1.1g024065m	scaffold00006:2075481-2077245	0.59751	5.52348	3.20854	2.75989	0.04165	0.861705	no	Up	orange1.1g024065m;orange1.1g024316m;orange1.1g024469m;orange1.1g025845m	PF00561	PTHR10992,PTHR10992:SF820	NA	NA	NA	NA	AT2G23610.1	ATMES3,MES3	methyl esterase 3	UP
orange1.1g024085m	scaffold00481:83809-86415	57.1058	23.6778	-1.27011	-2.39666	0.01875	0.78354	no	Down	orange1.1g024085m	NA	PTHR34541,PTHR34541:SF2	NA	NA	NA	NA	AT3G14830.1	NA	NA	DOWN
orange1.1g024171m	scaffold00002:3452239-3456223	27.969	67.1885	1.26439	2.30606	0.02235	0.819145	no	Up	orange1.1g024171m;orange1.1g024209m;orange1.1g026649m;orange1.1g030604m;orange1.1g030616m	PF14392,PF00098	PTHR23002,PTHR23002:SF65	NA	NA	NA	GO:0008270,GO:0003676	AT1G75560.2	NA	zinc knuckle (CCHC-type) family protein	UP
orange1.1g024176m	scaffold00005:1631394-1632842	14.4486	5.28379	-1.45128	-2.15313	0.0329	0.847818	no	Down	orange1.1g024176m	PF00139	PTHR27007,PTHR27007:SF44	NA	NA	NA	GO:0030246	AT5G06740.1	NA	Concanavalin A-like lectin protein kinase family protein	DOWN
orange1.1g024312m	scaffold00086:138002-140152	28.9258	59.9852	1.05225	1.97408	0.049	0.898317	no	Up	orange1.1g024312m;orange1.1g024319m;orange1.1g029336m	PF00335	PTHR32191,PTHR32191:SF0	NA	NA	NA	GO:0016021	AT2G19580.1	TET2	tetraspanin2	UP
orange1.1g024329m	scaffold00149:324806-328939	39.9573	99.9508	1.32276	2.5181	0.01605	0.772668	no	Up	orange1.1g024329m	PF00656	PTHR31773,PTHR31773:SF5	NA	NA	NA	GO:0006508,GO:0004197	AT5G64240.2	AtMC3,MC3	metacaspase 3	UP
orange1.1g024380m	scaffold00005:1689237-1690720	288.983	90.136	-1.68081	-3.18445	0.0025	0.405981	no	Down	orange1.1g024380m;orange1.1g025940m;orange1.1g029482m;orange1.1g029758m	PF00139	PTHR27007,PTHR27007:SF44	NA	NA	NA	GO:0030246	AT5G03140.1	NA	Concanavalin A-like lectin protein kinase family protein	DOWN
orange1.1g024472m	scaffold00030:664993-669249	54.5901	119.924	1.13541	2.20358	0.03155	0.847818	no	Up	orange1.1g024472m	PF01112	PTHR10188,PTHR10188:SF24	KOG1592	3.4.19.5	K13051	GO:0016787	AT5G08100.1	NA	N-terminal nucleophile aminohydrolases (Ntn hydrolases) superfamily protein	UP
orange1.1g024670m	scaffold00007:623251-626345	8.48307	20.17	1.24955	2.1256	0.03565	0.847818	no	Up	orange1.1g024670m;orange1.1g029383m	PF00010	PTHR12565,PTHR12565:SF82	NA	NA	NA	GO:0046983	AT3G56770.1	NA	basic helix-loop-helix (bHLH) DNA-binding superfamily protein	UP
orange1.1g024720m	scaffold02162:3533-4762	1.92885	13.3306	2.78892	3.13421	0.0113	0.673279	no	Up	orange1.1g024720m	PF04654	PTHR31168,PTHR31168:SF3	NA	NA	NA	NA	AT5G24600.1	NA	Protein of unknown function, DUF599	UP
orange1.1g024886m	scaffold00003:2932793-2936150	15.6073	6.00619	-1.3777	-2.06465	0.03765	0.853899	no	Down	orange1.1g024886m;orange1.1g026879m;orange1.1g030985m	NA	PTHR12725,PTHR12725:SF55	NA	NA	NA	NA	AT1G14310.1	NA	Haloacid dehalogenase-like hydrolase (HAD) superfamily protein	DOWN
orange1.1g024887m	scaffold00225:130708-136564	65.7645	150.537	1.19474	2.30907	0.01975	0.789695	no	Up	orange1.1g024873m;orange1.1g024887m	PF14392,PF00098	PTHR23002,PTHR23002:SF65	NA	NA	K09250	GO:0008270,GO:0003676	AT1G75560.1	NA	zinc knuckle (CCHC-type) family protein	UP
orange1.1g024913m	scaffold00009:414568-418820	88.0129	41.165	-1.0963	-2.11923	0.03355	0.847818	no	Down	orange1.1g024913m;orange1.1g025790m;orange1.1g026110m;orange1.1g026586m;orange1.1g029968m	PF00956	PTHR11875,PTHR11875:SF60	NA	NA	NA	GO:0006334,GO:0005634	AT1G18800.1	NRP2	NAP1-related protein 2	DOWN
orange1.1g024916m	scaffold00021:1506642-1507954	9.74289	26.0787	1.42045	2.37086	0.0233	0.821076	no	Up	orange1.1g024916m	PF03330,PF01357	PTHR31867,PTHR31867:SF5	NA	NA	NA	NA	AT2G39700.1	ATEXP4,ATEXPA4,ATHEXP ALPHA 1.6,EXPA4	expansin A4	UP
orange1.1g024938m	scaffold00012:84853-87742	22.8541	48.7644	1.09337	2.01392	0.0411	0.861705	no	Up	orange1.1g024938m;orange1.1g027871m;orange1.1g027909m	NA	PTHR12313,PTHR12313:SF2	NA	NA	NA	NA	AT4G03510.2	ATRMA1,RMA1	RING membrane-anchor 1	UP
orange1.1g025077m	scaffold00009:227178-228634	35.0078	6.00843	-2.54262	-3.7395	0.0017	0.38688	no	Down	orange1.1g025077m	PF01459	PTHR11743,PTHR11743:SF35	KOG3126	NA	K15040	GO:0055085,GO:0005741	AT5G15090.1	ATVDAC3,VDAC3	voltage dependent anion channel 3	DOWN
orange1.1g025214m	scaffold00002:4123170-4126534	124.317	56.5654	-1.13604	-2.20375	0.02845	0.842018	no	Down	orange1.1g025214m;orange1.1g025528m;orange1.1g025552m;orange1.1g028304m	PF01918	PTHR13516,PTHR13516:SF9	KOG2567	NA	NA	GO:0003676	AT1G76010.1	NA	Alba DNA/RNA-binding protein	DOWN
orange1.1g025309m	scaffold00007:2230469-2232855	18.4909	42.5125	1.20107	2.14198	0.03285	0.847818	no	Up	orange1.1g025284m;orange1.1g025289m;orange1.1g025309m;orange1.1g025310m	PF05875	PTHR12956,PTHR12956:SF28	KOG2329	3.5.1.23	K04711	GO:0016811,GO:0016021,GO:0006672	AT4G22330.1	ATCES1	Alkaline phytoceramidase (aPHC)	UP
orange1.1g025363m	scaffold01410:5934-6852	10.2782	3.42513	-1.58535	-2.01476	0.04705	0.877669	no	Down	orange1.1g025363m	PF00891	PTHR11746,PTHR11746:SF90	KOG3178	NA	NA	GO:0008171	AT3G53140.1	NA	O-methyltransferase family protein	DOWN
orange1.1g025377m	scaffold00013:714228-718288	195.84	79.892	-1.29355	-2.50543	0.0137	0.727707	no	Down	orange1.1g025377m;orange1.1g029049m	PF12165	PTHR12321,PTHR12321:SF61	NA	NA	NA	GO:0042393,GO:0006355	AT5G20510.1	AL5	alfin-like 5	DOWN
orange1.1g025439m	scaffold08510:1180-2101	4.73705	14.4017	1.60418	2.08884	0.04145	0.861705	no	Up	orange1.1g025439m	PF05056	PTHR33103	NA	NA	NA	NA	AT5G01150.1	NA	Protein of unknown function (DUF674)	UP
orange1.1g025588m	scaffold00115:23509-25958	14.3745	53.6986	1.90137	3.34961	0.0021	0.38688	no	Up	orange1.1g025588m	PF00141	PTHR31356,PTHR31356:SF10	NA	1.11.1.11	K00434	GO:0055114,GO:0020037,GO:0006979,GO:0004601	AT3G09640.2	APX1B,APX2	ascorbate peroxidase 2	UP
orange1.1g025589m	scaffold00009:605284-606976	24.6781	1.35465	-4.18724	-4.2205	0.0081	0.562128	no	Down	orange1.1g025589m	PF03763	PTHR31775	NA	NA	NA	NA	AT3G61260.1	NA	Remorin family protein	DOWN
orange1.1g025594m	scaffold00332:33032-37987	62.3433	21.3292	-1.5474	-2.91692	0.00475	0.448157	no	Down	orange1.1g025594m	PF00226	PTHR15606,PTHR15606:SF4	KOG1150	NA	K09528	NA	AT5G22080.1	NA	Chaperone DnaJ-domain superfamily protein	DOWN
orange1.1g025620m	scaffold00052:356505-361136	61.0722	28.2343	-1.11307	-2.14021	0.029	0.847818	no	Down	orange1.1g025620m;orange1.1g026176m;orange1.1g030467m;orange1.1g031969m	PF14555	PTHR12281	NA	NA	NA	NA	AT3G12760.1	NA	NA	DOWN
orange1.1g025665m	scaffold00050:369893-374155	7.77868	1.64495	-2.24148	-3.53766	0.0006	0.217356	no	Down	orange1.1g025665m;orange1.1g025727m	PF00010	PTHR31945,PTHR31945:SF9	NA	NA	NA	GO:0046983	AT5G57150.1	NA	basic helix-loop-helix (bHLH) DNA-binding superfamily protein	DOWN
orange1.1g025719m	scaffold00001:2370702-2373445	22.2379	8.61617	-1.3679	-2.31227	0.0216	0.819145	no	Down	orange1.1g025719m;orange1.1g028128m	PF02453	PTHR10994,PTHR10994:SF78	NA	NA	NA	NA	AT2G46170.2	NA	Reticulon family protein	ABSENT
orange1.1g025749m	scaffold00039:221361-222422	30.4716	10.2903	-1.56618	-2.49553	0.02	0.796176	no	Down	orange1.1g025749m	PF00314	PTHR31048,PTHR31048:SF1	NA	NA	NA	NA	AT1G18250.2	ATLP-1	Pathogenesis-related thaumatin superfamily protein	DOWN
orange1.1g025763m	scaffold00034:433924-438269	23.425	77.196	1.72048	3.24656	0.0023	0.393018	no	Up	orange1.1g025757m;orange1.1g025763m;orange1.1g028540m;orange1.1g028563m;orange1.1g028573m;orange1.1g028928m;orange1.1g029366m	NA	PTHR35100,PTHR35100:SF1	NA	NA	NA	NA	AT1G23110.4	NA	NA	UP
orange1.1g025788m	scaffold00009:1709121-1711054	10.0761	26.5864	1.39975	2.33572	0.02625	0.822194	no	Up	orange1.1g025788m	PF13639	PTHR22765,PTHR22765:SF50	NA	NA	K19039	GO:0008270,GO:0005515	AT4G24015.1	NA	RING/U-box superfamily protein	UP
orange1.1g025794m	scaffold00025:183762-185691	17.0476	45.7422	1.42396	2.53477	0.01375	0.728227	no	Up	orange1.1g025794m	PF04654	PTHR31881,PTHR31881:SF6	NA	NA	NA	NA	AT4G31330.1	NA	Protein of unknown function, DUF599	UP
orange1.1g025817m	scaffold06161:1136-2847	38.0062	79.4667	1.06411	2.04227	0.0429	0.861705	no	Up	orange1.1g025817m	PF00230	PTHR19139,PTHR19139:SF99	KOG0223	NA	K09873	GO:0016020,GO:0006810,GO:0005215	AT3G16240.1	AQP1,ATTIP2;1,DELTA-TIP,DELTA-TIP1,TIP2;1	delta tonoplast integral protein	UP
orange1.1g025919m	scaffold00111:232319-233728	56.1356	185.913	1.72764	3.3282	0.00125	0.348327	no	Up	orange1.1g025919m	PF03330,PF01357	PTHR31867	NA	NA	NA	NA	AT1G69530.2	AT-EXP1,ATEXP1,ATEXPA1,ATHEXP ALPHA 1.2,EXP1,EXPA1	expansin A1	UP
orange1.1g026007m	scaffold00042:529536-530537	42.2409	108.827	1.36532	2.63837	0.01095	0.658928	no	Up	orange1.1g026007m	PF10604	PTHR31213,PTHR31213:SF3	NA	NA	K14496	NA	AT2G38310.1	PYL4,RCAR10	PYR1-like 4	UP
orange1.1g026037m	scaffold01380:14586-16758	11.4598	28.374	1.30799	2.16664	0.0383	0.859638	no	Up	orange1.1g026037m	PF00314	PTHR31048,PTHR31048:SF32	NA	NA	NA	NA	AT1G20030.2	NA	Pathogenesis-related thaumatin superfamily protein	UP
orange1.1g026085m	scaffold00030:1038839-1041809	15.1538	5.5489	-1.4494	-2.30897	0.02045	0.804807	no	Down	orange1.1g026085m;orange1.1g029164m	PF00153	PTHR24089,PTHR24089:SF370	NA	NA	NA	NA	AT1G74240.1	NA	Mitochondrial substrate carrier family protein	DOWN
orange1.1g026096m	scaffold00246:67557-69660	165.013	375.001	1.18431	2.15474	0.0276	0.832057	no	Up	orange1.1g026096m;orange1.1g030621m	PF04640	PTHR31065,PTHR31065:SF2	NA	NA	NA	NA	AT4G17900.1	NA	PLATZ transcription factor family protein	UP
orange1.1g026185m	scaffold00042:294787-298245	21.3471	7.1448	-1.57907	-2.46976	0.0161	0.772668	no	Down	orange1.1g026185m	PF12874	PTHR36332	NA	NA	NA	NA	AT1G60640.2	NA	NA	DOWN
orange1.1g026199m	scaffold00087:281612-283809	235.686	116.212	-1.02011	-1.97418	0.04985	0.90565	no	Down	orange1.1g026199m;orange1.1g027081m;orange1.1g027142m;orange1.1g028580m;orange1.1g028612m;orange1.1g029939m;orange1.1g030435m	PF00081,PF02777	PTHR11404,PTHR11404:SF24	NA	1.15.1.1	NA	GO:0055114,GO:0046872,GO:0006801,GO:0004784	AT5G51100.1	FSD2	Fe superoxide dismutase 2	DOWN
orange1.1g026239m	scaffold01513:6793-8472	25.4565	10.084	-1.33596	-2.11849	0.04305	0.861705	no	Down	orange1.1g026239m	PF00072	PTHR26402,PTHR26402:SF507	NA	NA	K14492	GO:0000160	AT3G57040.1	ARR9,ATRR4	response regulator 9	DOWN
orange1.1g026263m	scaffold00006:1700347-1703689	41.8764	101.274	1.27405	2.47273	0.0172	0.778859	no	Up	orange1.1g026263m	PF00447	PTHR10015,PTHR10015:SF166	NA	NA	K09419	GO:0043565,GO:0006355,GO:0005634,GO:0003700	AT4G36990.1	AT-HSFB1,ATHSF4,HSF4,HSFB1	heat shock factor 4	UP
orange1.1g026281m	scaffold00016:1151311-1154191	7.33485	2.60957	-1.49096	-2.0885	0.0399	0.861705	no	Down	orange1.1g026206m;orange1.1g026222m;orange1.1g026250m;orange1.1g026271m;orange1.1g026275m;orange1.1g026281m;orange1.1g029945m	NA	PTHR34188,PTHR34188:SF1	NA	NA	NA	NA	AT3G17120.2	NA	NA	DOWN
orange1.1g026331m	scaffold00015:1309856-1311291	8.3924	2.39075	-1.81162	-2.17002	0.04345	0.861705	no	Down	orange1.1g026331m	PF03330,PF01357	PTHR31867	NA	NA	NA	NA	AT3G29030.1	ATEXP5,ATEXPA5,ATHEXP ALPHA 1.4,EXP5,EXPA5	expansin A5	DOWN
orange1.1g026346m	scaffold00010:2126355-2129640	47.7138	100.375	1.07293	2.01781	0.04925	0.901076	no	Up	orange1.1g026323m;orange1.1g026330m;orange1.1g026346m	PF00097	PTHR12313,PTHR12313:SF6	KOG0823	NA	K10666	GO:0046872	AT4G03510.1	ATRMA1,RMA1	RING membrane-anchor 1	UP
orange1.1g026400m	scaffold00301:150038-153737	16.9005	4.39456	-1.94327	-2.50348	0.01895	0.78354	no	Down	orange1.1g026400m;orange1.1g028222m	PF13243	PTHR11764,PTHR11764:SF16	NA	5.4.99.39	NA	NA	AT1G78955.1	CAMS1	camelliol C synthase 1	ABSENT
orange1.1g026494m	scaffold00002:410672-412219	16.8474	38.424	1.18948	2.06583	0.0461	0.869801	no	Up	orange1.1g026494m	NA	PTHR31723,PTHR31723:SF1	NA	NA	NA	NA	AT1G78780.2	NA	pathogenesis-related family protein	UP
orange1.1g026609m	scaffold00061:261240-263316	69.3955	30.5454	-1.18389	-2.21428	0.0273	0.829673	no	Down	orange1.1g026609m;orange1.1g026632m;orange1.1g027096m;orange1.1g028779m;orange1.1g032003m	PF00501	PTHR24096,PTHR24096:SF213	NA	6.2.1.12	NA	GO:0008152,GO:0003824	AT4G05160.1	NA	AMP-dependent synthetase and ligase family protein	ABSENT
orange1.1g026646m	scaffold00064:542567-545046	9.16756	24.89	1.44096	2.4125	0.0218	0.819145	no	Up	orange1.1g026646m	PF00010	PTHR23042,PTHR23042:SF67	NA	NA	NA	GO:0046983	AT5G54680.1	bHLH105,ILR3	basic helix-loop-helix (bHLH) DNA-binding superfamily protein	UP
orange1.1g026705m	scaffold00010:2059951-2064196	6.96188	0.927542	-2.90799	-3.76297	0.002	0.38688	no	Down	orange1.1g026705m;orange1.1g027714m	PF00335	PTHR19282,PTHR19282:SF221	NA	NA	NA	GO:0016021	AT2G20740.1	NA	Tetraspanin family protein	DOWN
orange1.1g026721m	scaffold00036:854055-855601	8.3136	19.2877	1.21414	2.06126	0.0416	0.861705	no	Up	orange1.1g026721m	PF05678	PTHR33179,PTHR33179:SF7	NA	NA	NA	NA	AT1G35830.1	NA	VQ motif-containing protein	ABSENT
orange1.1g026722m	scaffold00016:213115-216309	15.33	2.48168	-2.62697	-3.37672	0.0026	0.405981	no	Down	orange1.1g026722m;orange1.1g029377m	PF03083	PTHR10791,PTHR10791:SF29	KOG1623	NA	NA	NA	AT4G15920.1	NA	Nodulin MtN3 family protein	DOWN
orange1.1g026811m	scaffold00132:72051-73787	13.4523	1.62762	-3.04702	-3.23928	0.01335	0.721817	no	Down	orange1.1g026811m;orange1.1g029018m	PF02309	PTHR31734,PTHR31734:SF30	NA	NA	NA	GO:0006355,GO:0005634	AT4G14550.1	IAA14,SLR	indole-3-acetic acid inducible 14	DOWN
orange1.1g026834m	scaffold00863:56359-57391	238.966	103.496	-1.20724	-2.35202	0.0218	0.819145	no	Down	orange1.1g026834m	PF00197	PTHR33107	NA	NA	NA	GO:0004866	AT1G17860.1	NA	Kunitz family trypsin and protease inhibitor protein	DOWN
orange1.1g026932m	scaffold00172:256272-257945	201.037	438.169	1.12403	1.99693	0.0429	0.861705	no	Up	orange1.1g026932m;orange1.1g026933m	PF11976	PTHR10666	KOG0001	NA	K04551,K08770	NA	AT5G20620.1	UBQ4	ubiquitin 4	UP
orange1.1g027026m	scaffold05625:2140-3608	244.032	848.337	1.79757	3.05811	0.00405	0.441914	no	Up	orange1.1g027026m	PF00011	PTHR11527,PTHR11527:SF137	KOG3591	NA	K13993	NA	AT4G27670.1	HSP21	heat shock protein 21	UP
orange1.1g027048m	scaffold05504:2310-3895	84.9171	287.296	1.75841	3.33256	0.0016	0.38688	no	Up	orange1.1g027048m	PF00011	PTHR11527,PTHR11527:SF137	KOG3591	NA	K13993	NA	AT4G27670.1	HSP21	heat shock protein 21	UP
orange1.1g027066m	scaffold00008:303981-306708	111.024	251.124	1.17753	2.26453	0.0262	0.822194	no	Up	orange1.1g027066m;orange1.1g029284m;orange1.1g030806m	PF06749	PTHR31769,PTHR31769:SF3	NA	NA	NA	NA	AT1G68220.1	NA	Protein of unknown function (DUF1218)	UP
orange1.1g027122m	scaffold00928:6208-7504	6.84038	0.69541	-3.29814	-3.08053	0.0166	0.772668	no	Down	orange1.1g027122m;orange1.1g027349m;orange1.1g027670m	NA	NA	NA	NA	NA	NA	NA	NA	NA	ABSENT
orange1.1g027281m	scaffold02274:9991-10910	8.2361	38.8943	2.23952	3.49819	0.00225	0.391868	no	Up	orange1.1g027281m	PF00314	PTHR31048,PTHR31048:SF36	NA	NA	NA	NA	AT4G11650.1	ATOSM34,OSM34	osmotin 34	UP
orange1.1g027287m	scaffold00014:1821091-1824246	49.7969	13.8938	-1.84161	-3.11885	0.00385	0.441914	no	Down	orange1.1g027287m	PF03641	PTHR31223,PTHR31223:SF17	NA	NA	K06966	NA	AT2G28305.1	ATLOG1,LOG1	Putative lysine decarboxylase family protein	DOWN
orange1.1g027354m	scaffold00058:537527-538523	9.32088	28.674	1.62121	2.3211	0.02915	0.847818	no	Up	orange1.1g027354m	PF03188	PTHR10106,PTHR10106:SF15	KOG1619	1.16.5.1	K08360	GO:0016021	AT1G14730.1	NA	Cytochrome b561/ferric reductase transmembrane protein family	UP
orange1.1g027357m	scaffold08017:0-1090	218.039	58.309	-1.9028	-3.64635	0.0007	0.230529	no	Down	orange1.1g027357m	NA	PTHR35299,PTHR35299:SF2	NA	NA	NA	NA	AT3G04550.1	NA	NA	DOWN
orange1.1g027409m	scaffold00001:1189417-1190263	55.2373	150.445	1.44552	2.75161	0.0091	0.605986	no	Up	orange1.1g027409m	PF07279	PTHR33593,PTHR33593:SF2	NA	NA	NA	NA	AT2G45360.1	NA	Protein of unknown function (DUF1442)	UP
orange1.1g027419m	scaffold00298:183638-184503	9.40672	2.2194	-2.08352	-2.26147	0.04675	0.87568	no	Down	orange1.1g027419m	PF00197	PTHR33107	NA	NA	NA	GO:0004866	AT1G17860.1	NA	Kunitz family trypsin and protease inhibitor protein	DOWN
orange1.1g027530m	scaffold00061:324027-327343	15.6749	4.55935	-1.78156	-2.29217	0.0242	0.822194	no	Down	orange1.1g027530m;orange1.1g027594m;orange1.1g027659m;orange1.1g028673m;orange1.1g029065m;orange1.1g032462m	PF10294	PTHR14614,PTHR14614:SF30	NA	NA	NA	NA	AT1G08125.2	NA	S-adenosyl-L-methionine-dependent methyltransferases superfamily protein	DOWN
orange1.1g027547m	scaffold00133:201452-202837	72.3441	34.2293	-1.07964	-2.04618	0.0399	0.861705	no	Down	orange1.1g027547m;orange1.1g030331m	PF00010	PTHR13935,PTHR13935:SF53	NA	NA	NA	GO:0046983,GO:0003677	AT4G20970.1	NA	basic helix-loop-helix (bHLH) DNA-binding superfamily protein	DOWN
orange1.1g027614m	scaffold00036:402479-403796	28.7667	62.3571	1.11615	2.12981	0.04045	0.861705	no	Up	orange1.1g027614m	PF04525	PTHR31087,PTHR31087:SF22	NA	NA	NA	NA	AT2G38640.1	NA	Protein of unknown function (DUF567)	UP
orange1.1g027664m	scaffold05542:0-1166	20.2531	61.9255	1.61239	2.88653	0.0059	0.462542	no	Up	orange1.1g027664m;orange1.1g027668m;orange1.1g030694m	PF00107	PTHR11695,PTHR11695:SF497	NA	1.1.1.195	NA	GO:0055114,GO:0016491,GO:0008270	AT4G37980.1	ATCAD7,CAD7,ELI3,ELI3-1	elicitor-activated gene 3-1	UP
orange1.1g027673m	scaffold00553:6311-10907	19.575	89.1258	2.18683	4.05959	0.0001	0.072452	no	Up	orange1.1g027673m	PF05030	PTHR23107,PTHR23107:SF6	NA	NA	NA	NA	AT5G28640.1	AN3,ATGIF1,GIF,GIF1	SSXT family protein	UP
orange1.1g027915m	scaffold00008:1057935-1059568	108.228	45.857	-1.23887	-2.3732	0.01735	0.779803	no	Down	orange1.1g027861m;orange1.1g027915m;orange1.1g027932m;orange1.1g031720m;orange1.1g032991m	PF05558	PTHR38522,PTHR38522:SF2	NA	NA	NA	GO:0051716,GO:0046658	AT4G20260.4	ATPCAP1,PCAP1	plasma-membrane associated cation-binding protein 1	DOWN
orange1.1g027985m	scaffold00472:47523-51335	66.9122	30.2688	-1.14444	-2.17467	0.02765	0.832057	no	Down	orange1.1g027985m;orange1.1g031083m	PF00025	PTHR24073,PTHR24073:SF541	KOG0078	NA	NA	GO:0005525	AT5G03520.1	ATRAB-E1D,ATRAB8C,ATRABE1D,RAB-E1D,RAB8C	RAB GTPase homolog 8C	DOWN
orange1.1g028031m	scaffold00001:163232-167655	57.9223	23.1649	-1.32218	-2.37778	0.01805	0.78354	no	Down	orange1.1g027995m;orange1.1g028015m;orange1.1g028025m;orange1.1g028031m;orange1.1g028388m;orange1.1g029252m;orange1.1g030176m	PF13238	PTHR23359,PTHR23359:SF100	NA	2.7.4.25,2.7.4.22,2.7.4.14	NA	GO:0019205,GO:0006139,GO:0005524	AT5G26667.2	PYR6	P-loop containing nucleoside triphosphate hydrolases superfamily protein	DOWN
orange1.1g028066m	scaffold00061:397484-399690	5.43357	1.88053	-1.53076	-2.0994	0.0392	0.861705	no	Down	orange1.1g028053m;orange1.1g028066m	PF07795	PTHR33431,PTHR33431:SF3	NA	NA	NA	NA	AT5G22930.1	NA	Protein of unknown function (DUF1635)	DOWN
orange1.1g028106m	scaffold00196:121142-123217	60.7685	126.552	1.05834	2.05372	0.0458	0.86685	no	Up	orange1.1g028106m	PF03168	PTHR31852,PTHR31852:SF15	NA	NA	NA	NA	AT4G13270.1	NA	Late embryogenesis abundant (LEA) hydroxyproline-rich glycoprotein family	UP
orange1.1g028287m	scaffold00001:3235978-3239929	81.3311	217.817	1.42124	2.67208	0.009	0.601539	no	Up	orange1.1g028263m;orange1.1g028287m;orange1.1g029823m;orange1.1g031917m;orange1.1g031923m;orange1.1g031925m	NA	PTHR23107	NA	NA	NA	NA	AT4G00850.1	GIF3	GRF1-interacting factor 3	UP
orange1.1g028299m	scaffold00002:4199222-4200599	99.5277	229.169	1.20324	2.33673	0.0224	0.819145	no	Up	orange1.1g028299m	PF05180	PTHR20922,PTHR20922:SF15	NA	NA	NA	GO:0008270	AT5G27280.1	NA	Zim17-type zinc finger protein	UP
orange1.1g028315m	scaffold00300:173468-176808	16.5072	4.67567	-1.81985	-2.69437	0.01	0.633322	no	Down	orange1.1g028315m	PF00025	PTHR24073,PTHR24073:SF536	KOG0080	NA	K07910	GO:0005525	AT5G03530.1	ATRAB,ATRAB ALPHA,ATRAB18B,ATRABC2A,RABC2A	RAB GTPase homolog C2A	DOWN
orange1.1g028363m	scaffold00040:456387-463357	130.037	56.8323	-1.19414	-2.2807	0.0222	0.819145	no	Down	orange1.1g028363m;orange1.1g028858m;orange1.1g028864m;orange1.1g028889m;orange1.1g028911m;orange1.1g028923m;orange1.1g030981m;orange1.1g031392m	PF01486,PF00319	PTHR11945,PTHR11945:SF191	KOG0014	NA	NA	GO:0006355,GO:0005634,GO:0003700,GO:0046983,GO:0003677	AT4G22950.1	AGL19,GL19	AGAMOUS-like 19	DOWN
orange1.1g028383m	scaffold00015:1289407-1290488	30.8057	13.3117	-1.2105	-2.06849	0.0416	0.861705	no	Down	orange1.1g028383m	PF13499	PTHR10891,PTHR10891:SF574	KOG0027	NA	K02183	NA	AT5G39670.1	NA	Calcium-binding EF-hand family protein	DOWN
orange1.1g028392m	scaffold00122:417333-421653	67.9356	193.933	1.51332	2.91024	0.00395	0.441914	no	Up	orange1.1g028392m;orange1.1g029395m	PF07983	PTHR32227,PTHR32227:SF75	NA	NA	NA	NA	AT1G18650.1	PDCB3	plasmodesmata callose-binding protein 3	UP
orange1.1g028399m	scaffold00018:617937-619229	176.359	459.075	1.38021	2.52608	0.01575	0.772668	no	Up	orange1.1g028399m	PF03168	PTHR31415,PTHR31415:SF2	NA	NA	NA	NA	AT3G11660.1	NHL1	NDR1/HIN1-like 1	UP
orange1.1g028409m	scaffold00005:1757053-1760062	44.453	20.1011	-1.14501	-2.02748	0.0411	0.861705	no	Down	orange1.1g028409m;orange1.1g029248m	PF01253	PTHR12789	KOG3239	NA	NA	GO:0006413,GO:0003743	AT5G11900.1	NA	Translation initiation factor SUI1 family protein	DOWN
orange1.1g028463m	scaffold00031:863333-864635	420.84	1138.61	1.43593	2.45391	0.0167	0.772668	no	Up	orange1.1g028463m;orange1.1g028577m	PF00011	PTHR11527,PTHR11527:SF95	KOG0710	NA	K13993	NA	AT4G25200.1	ATHSP23.6-MITO,HSP23.6-MITO	mitochondrion-localized small heat shock protein 23.6	UP
orange1.1g028468m	scaffold07159:0-1477	228.939	642.747	1.48929	2.63903	0.0095	0.621204	no	Up	orange1.1g028468m;orange1.1g028542m	PF00011	PTHR11527,PTHR11527:SF95	KOG0710	NA	K13993	NA	AT4G25200.1	ATHSP23.6-MITO,HSP23.6-MITO	mitochondrion-localized small heat shock protein 23.6	UP
orange1.1g028509m	scaffold00011:1292794-1296285	8.5493	22.6914	1.40827	2.12688	0.04175	0.861705	no	Up	orange1.1g028509m	NA	PTHR10759,PTHR10759:SF3	NA	NA	NA	GO:0006412,GO:0005840,GO:0005622,GO:0003735	AT3G06180.1	NA	Ribosomal protein L34e superfamily protein	UP
orange1.1g028546m	scaffold00099:82498-84573	20.0686	6.96062	-1.52765	-2.37788	0.01905	0.78354	no	Down	orange1.1g028546m	PF00025	PTHR24073,PTHR24073:SF474	KOG0094	NA	K07893	GO:0005525	AT5G10260.1	AtRABH1e,RABH1e	RAB GTPase homolog H1E	DOWN
orange1.1g028585m	scaffold00018:1179505-1181562	199.988	458.34	1.19651	2.16335	0.0334	0.847818	no	Up	orange1.1g028585m;orange1.1g029666m	PF00177	PTHR11205,PTHR11205:SF24	KOG3291	NA	NA	GO:0006412	AT3G11940.1	AML1,ATRPS5A,RPS5A	ribosomal protein 5A	UP
orange1.1g028613m	scaffold00233:103179-106824	129.565	317.691	1.29395	2.46988	0.01025	0.642416	no	Up	orange1.1g028613m;orange1.1g029704m	PF03489,PF05184	PTHR11480	NA	NA	NA	GO:0006629	AT3G51730.1	NA	saposin B domain-containing protein	UP
orange1.1g028671m	scaffold00001:4345499-4346415	66.5548	385.867	2.53549	4.77555	5e-05	0.0476658	yes	Up	orange1.1g028671m	NA	PTHR36369,PTHR36369:SF1	NA	NA	NA	NA	AT5G20790.1	NA	NA	UP
orange1.1g028699m	scaffold00424:40871-42096	13.5254	4.31478	-1.64831	-2.34813	0.02825	0.83884	no	Down	orange1.1g028699m	PF04852	PTHR31165,PTHR31165:SF13	NA	NA	NA	NA	AT5G28490.1	LSH1	Protein of unknown function (DUF640)	DOWN
orange1.1g028704m	scaffold00001:1824276-1827673	284.607	70.712	-2.00894	-3.87312	0.0001	0.072452	no	Down	orange1.1g028704m;orange1.1g030078m;orange1.1g031019m;orange1.1g032322m	PF03763,PF03766	PTHR31775	NA	NA	NA	NA	AT2G45820.1	NA	Remorin family protein	DOWN
orange1.1g028705m	scaffold00006:1317162-1319056	25.1911	56.9116	1.17581	2.06435	0.0448	0.861705	no	Up	orange1.1g028705m;orange1.1g028719m;orange1.1g029276m;orange1.1g032352m;orange1.1g032354m	PF03248	PTHR10743,PTHR10743:SF1	NA	NA	NA	GO:0016021	AT2G23310.1	ATRER1C1	Rer1 family protein	UP
orange1.1g028783m	scaffold00016:478493-480456	284.801	679.969	1.25552	2.27061	0.02175	0.819145	no	Up	orange1.1g028729m;orange1.1g028783m;orange1.1g029194m;orange1.1g029210m;orange1.1g029944m	PF01280	PTHR10722	KOG1696	NA	K02885	GO:0006412,GO:0005840,GO:0005622,GO:0003735	AT3G16780.1	NA	Ribosomal protein L19e family protein	UP
orange1.1g028791m	scaffold00011:194570-196138	22.939	9.50719	-1.27071	-2.06353	0.04185	0.861705	no	Down	orange1.1g028791m	PF13639	PTHR22763,PTHR22763:SF83	KOG1493	NA	NA	GO:0008270,GO:0005515	AT3G13430.2	NA	RING/U-box superfamily protein	DOWN
orange1.1g028798m	scaffold00549:82379-83397	7.10282	18.3753	1.3713	2.07734	0.0451	0.861705	no	Up	orange1.1g028798m	PF00011	PTHR11527,PTHR11527:SF135	KOG0710	NA	K13993	NA	AT4G10250.1	ATHSP22.0	HSP20-like chaperones superfamily protein	UP
orange1.1g028808m	scaffold00011:1051130-1053559	24.3343	53.5346	1.13748	2.02432	0.04225	0.861705	no	Up	orange1.1g028808m;orange1.1g031563m	PF08534	PTHR10430,PTHR10430:SF7	NA	1.11.1.15	NA	GO:0016491	AT3G06050.1	ATPRXIIF,PRXIIF	peroxiredoxin IIF	UP
orange1.1g028809m	scaffold00031:860207-862122	9.55188	25.728	1.42948	2.12	0.03535	0.847818	no	Up	orange1.1g028809m	PF00011	PTHR11527,PTHR11527:SF95	KOG0710	NA	K13993	NA	AT5G51440.1	NA	HSP20-like chaperones superfamily protein	UP
orange1.1g028872m	scaffold00013:1466166-1467012	113.408	235.997	1.05724	2.05251	0.0434	0.861705	no	Up	orange1.1g028872m	NA	PTHR36369,PTHR36369:SF1	NA	NA	NA	NA	AT5G20790.1	NA	NA	UP
orange1.1g028899m	scaffold00004:3931119-3935084	37.5909	15.5605	-1.27249	-2.19397	0.03435	0.847818	no	Down	orange1.1g028899m	PF12874	PTHR23067	KOG4727	NA	K12848	NA	AT3G05760.1	NA	C2H2 and C2HC zinc fingers superfamily protein	UP
orange1.1g028921m	scaffold00022:306188-307170	7.55479	20.6608	1.45143	2.20346	0.03505	0.847818	no	Up	orange1.1g028921m	PF03208	PTHR19317,PTHR19317:SF13	KOG3142	NA	NA	NA	AT1G08770.1	PRA1.E	prenylated RAB acceptor 1.E	UP
orange1.1g029033m	scaffold00017:499046-500185	331.151	51.1347	-2.69512	-5.07069	5e-05	0.0476658	yes	Down	orange1.1g029033m;orange1.1g029568m	PF12681	PTHR10374,PTHR10374:SF23	KOG2944	4.4.1.5	NA	NA	AT1G15380.2	NA	Lactoylglutathione lyase / glyoxalase I family protein	DOWN
orange1.1g029037m	scaffold00074:333070-335853	41.3556	10.0715	-2.03781	-3.36769	0.0012	0.34501	no	Down	orange1.1g029037m;orange1.1g030211m	PF07714	PTHR24343,PTHR24343:SF101	NA	2.7.11.1	NA	GO:0006468,GO:0004672	AT5G63650.1	SNRK2-5,SNRK2.5,SRK2H	SNF1-related protein kinase 2.5	DOWN
orange1.1g029171m	scaffold00061:513040-516787	68.6246	32.1881	-1.0922	-2.04364	0.0398	0.861705	no	Down	orange1.1g029153m;orange1.1g029171m;orange1.1g031586m;orange1.1g033453m;orange1.1g033584m	PF03948	PTHR21368,PTHR21368:SF18	NA	NA	NA	GO:0006412,GO:0005840,GO:0005622,GO:0003735	AT3G44890.1	RPL9	ribosomal protein L9	DOWN
orange1.1g029256m	scaffold00034:891709-892648	6.28231	1.52115	-2.04613	-2.17359	0.04985	0.90565	no	Down	orange1.1g029256m	PF14009	PTHR33052,PTHR33052:SF23	NA	NA	NA	NA	AT5G17350.1	NA	NA	DOWN
orange1.1g029278m	scaffold00175:239795-240849	11.8508	2.98367	-1.98982	-2.40022	0.03175	0.847818	no	Down	orange1.1g029278m	NA	PTHR33172,PTHR33172:SF2	NA	NA	NA	NA	AT5G56550.1	ATOXS3,OXS3	oxidative stress 3	DOWN
orange1.1g029380m	scaffold00031:225311-227130	522.522	1254.6	1.26366	2.04879	0.0411	0.861705	no	Up	orange1.1g029380m;orange1.1g029433m	PF01477	PTHR31718,PTHR31718:SF8	NA	NA	NA	GO:0005515	AT5G62200.1	NA	Embryo-specific protein 3, (ATS3)	UP
orange1.1g029438m	scaffold00378:63373-65351	1.01696	0	-inf	-nan	0.0007	0.230529	no	Down	orange1.1g029438m;orange1.1g029476m;orange1.1g031336m;orange1.1g031353m;orange1.1g031357m	PF01040	PTHR11048,PTHR11048:SF26	NA	2.5.1.115	NA	GO:0016021,GO:0004659	AT2G18950.1	ATHPT,HPT1,TPT1,VTE2	homogentisate phytyltransferase 1	DOWN
orange1.1g029521m	scaffold01619:19188-20497	8.95699	2.82007	-1.66728	-2.16121	0.0396	0.861705	no	Down	orange1.1g029521m;orange1.1g032440m	PF08263	PTHR27004,PTHR27004:SF11	NA	NA	NA	NA	AT1G58190.1	AtRLP9,RLP9	receptor like protein 9	DOWN
orange1.1g029527m	scaffold00203:209147-211032	28.2346	70.1092	1.31214	2.53666	0.0128	0.7047	no	Up	orange1.1g029527m	NA	PTHR22952,PTHR22952:SF175	NA	NA	K14432	NA	AT1G49720.2	ABF1	abscisic acid responsive element-binding factor 1	UP
orange1.1g029547m	scaffold00020:1341538-1342890	94.8978	42.0602	-1.17392	-2.29349	0.02215	0.819145	no	Down	orange1.1g029547m;orange1.1g029916m	PF14009	PTHR33413,PTHR33413:SF5	NA	NA	NA	NA	AT1G60010.1	NA	NA	DOWN
orange1.1g029569m	scaffold00077:442902-444259	257.159	556.344	1.11332	1.99088	0.04705	0.877669	no	Up	orange1.1g029569m;orange1.1g030309m;orange1.1g031194m	NA	NA	NA	NA	NA	NA	NA	NA	NA	ABSENT
orange1.1g029633m	scaffold00004:682961-686063	42.7054	14.4591	-1.56244	-2.59901	0.012	0.690558	no	Down	orange1.1g029633m;orange1.1g029821m;orange1.1g031127m	PF04752	PTHR12192,PTHR12192:SF1	KOG3182	NA	NA	NA	AT1G44790.1	NA	ChaC-like family protein	DOWN
orange1.1g029665m	scaffold00007:835446-837125	32.4997	77.7826	1.25902	2.2922	0.0232	0.819145	no	Up	orange1.1g029665m;orange1.1g030174m	PF00281,PF00673	PTHR11994,PTHR11994:SF14	KOG0397	NA	K02868	NA	AT5G45775.2	NA	Ribosomal L5P family protein	UP
orange1.1g029745m	scaffold00132:40263-45888	31.2343	76.9092	1.30002	2.41433	0.01845	0.78354	no	Up	orange1.1g029745m	PF03208	PTHR19317,PTHR19317:SF13	KOG3142	NA	NA	NA	AT1G04260.1	MPI7,MPIP7,PRA1.D	CAMV movement protein interacting protein 7	UP
orange1.1g029759m	scaffold00017:1292178-1293952	83.1402	26.1174	-1.67054	-2.9908	0.00375	0.441914	no	Down	orange1.1g029759m;orange1.1g029837m;orange1.1g029984m;orange1.1g030091m;orange1.1g030104m;orange1.1g031359m;orange1.1g031899m;orange1.1g032117m;orange1.1g032868m	PF00581	NA	NA	2.8.1.1	NA	NA	AT4G35770.1	ATSEN1,DIN1,SEN1	Rhodanese/Cell cycle control phosphatase superfamily protein	DOWN
orange1.1g029824m	scaffold00349:41397-43494	21.1271	57.335	1.44032	2.40964	0.0239	0.822194	no	Up	orange1.1g029824m	PF05180	PTHR20922,PTHR20922:SF13	NA	NA	K17808	GO:0008270	AT3G54826.1	NA	Zim17-type zinc finger protein	UP
orange1.1g029883m	scaffold00036:587485-588303	263.514	652.705	1.30855	2.41527	0.01805	0.78354	no	Up	orange1.1g029883m	NA	PTHR35107,PTHR35107:SF2	NA	NA	NA	NA	AT1G65720.1	NA	NA	UP
orange1.1g029930m	scaffold00006:1710721-1711279	4.06401	16.3395	2.00739	2.19893	0.04825	0.891816	no	Up	orange1.1g029930m	PF06405	PTHR34685,PTHR34685:SF2	NA	1.3.1.80	K13545	NA	AT4G37000.1	ACD2,ATRCCR	accelerated cell death 2 (ACD2)	UP
orange1.1g029952m	scaffold00006:588418-590489	2.91775	9.10881	1.64241	2.49244	0.01805	0.78354	no	Up	orange1.1g029952m	PF00170	PTHR22952,PTHR22952:SF186	NA	NA	NA	GO:0043565,GO:0006355,GO:0003700	AT3G49760.1	AtbZIP5,bZIP5	basic leucine-zipper 5	UP
orange1.1g029976m	scaffold00011:115830-116743	219.133	516.759	1.23769	2.322	0.02525	0.822194	no	Up	orange1.1g029976m	PF00504	PTHR14154,PTHR14154:SF5	NA	NA	NA	NA	AT3G22840.1	ELIP,ELIP1	Chlorophyll A-B binding family protein	UP
orange1.1g029982m	scaffold00021:572570-575118	291.3	66.2102	-2.13738	-4.00514	5e-05	0.0476658	yes	Down	orange1.1g029982m;orange1.1g031104m;orange1.1g032935m;orange1.1g033035m;orange1.1g033449m;orange1.1g033450m;orange1.1g033573m;orange1.1g034563m	PF00505	PTHR13711,PTHR13711:SF187	NA	NA	NA	GO:0006355,GO:0005634,GO:0003682,GO:0003677	AT3G51880.2	HMGB1,NFD1	high mobility group B1	DOWN
orange1.1g030025m	scaffold00548:30552-31861	0.970936	9.63332	3.31059	3.17989	0.02185	0.819145	no	Up	orange1.1g030025m	PF00891	PTHR11746,PTHR11746:SF103	NA	NA	NA	GO:0008171	AT5G54160.1	ATOMT1,OMT1	O-methyltransferase 1	UP
orange1.1g030032m	scaffold00048:428416-429568	6.92548	0.783982	-3.14302	-2.96662	0.02595	0.822194	no	Down	orange1.1g030032m	NA	PTHR33124,PTHR33124:SF5	NA	NA	NA	NA	AT4G30410.1	NA	sequence-specific DNA binding transcription factors	DOWN
orange1.1g030069m	scaffold00096:123928-125423	16.8126	4.38802	-1.9379	-2.80917	0.0119	0.688641	no	Down	orange1.1g030069m	NA	PTHR36713,PTHR36713:SF1	NA	NA	NA	NA	AT1G15230.1	NA	NA	DOWN
orange1.1g030207m	scaffold00002:1735197-1736013	40.7225	115.149	1.4996	2.82647	0.00695	0.511729	no	Up	orange1.1g030207m	PF13943	PTHR34362,PTHR34362:SF1	NA	NA	NA	NA	AT1G47200.1	WPP2	WPP domain protein 2	UP
orange1.1g030215m	scaffold00275:37667-40955	31.1522	8.01911	-1.95782	-2.66873	0.0108	0.656444	no	Down	orange1.1g030215m;orange1.1g031273m	NA	PTHR38377	NA	NA	NA	NA	AT3G57320.1	NA	NA	ABSENT
orange1.1g030248m	scaffold00396:76633-80765	55.9527	17.406	-1.68462	-2.85287	0.0044	0.447737	no	Down	orange1.1g030248m;orange1.1g031620m;orange1.1g033421m;orange1.1g033489m;orange1.1g033895m;orange1.1g033916m	NA	PTHR10806,PTHR10806:SF10	NA	3.4.21.89	NA	GO:0016020,GO:0008233,GO:0006465	AT1G52600.1	NA	Peptidase S24/S26A/S26B/S26C family protein	DOWN
orange1.1g030283m	scaffold00294:50682-53849	38.9013	12.6359	-1.62229	-2.93858	0.00515	0.462542	no	Down	orange1.1g030283m;orange1.1g032101m;orange1.1g034117m	PF00505	PTHR13711,PTHR13711:SF187	NA	NA	NA	GO:0006355,GO:0005634,GO:0003682,GO:0003677	AT3G51880.2	HMGB1,NFD1	high mobility group B1	UP
orange1.1g030297m	scaffold00135:132550-133284	59.8059	26.2117	-1.19008	-2.08432	0.03905	0.861705	no	Down	orange1.1g030297m	NA	PTHR32487	NA	1.3.1.3	NA	NA	AT4G24220.1	AWI31,VEP1	NAD(P)-binding Rossmann-fold superfamily protein	DOWN
orange1.1g030348m	scaffold00009:2272072-2273956	55.9077	22.1582	-1.3352	-2.11531	0.0359	0.847818	no	Down	orange1.1g030348m;orange1.1g033176m	PF00403	PTHR22814,PTHR22814:SF136	KOG1603	NA	NA	GO:0046872,GO:0030001	AT2G18196.1	NA	Heavy metal transport/detoxification superfamily protein	DOWN
orange1.1g030378m	scaffold12204:305-1572	66.8303	26.9843	-1.30838	-2.37407	0.01835	0.78354	no	Down	orange1.1g030378m	PF01190	PTHR33083,PTHR33083:SF5	NA	NA	NA	NA	AT2G27385.3	NA	Pollen Ole e 1 allergen and extensin family protein	DOWN
orange1.1g030420m	scaffold00284:134464-137205	86.8679	178.903	1.04228	2.0448	0.0406	0.861705	no	Up	orange1.1g030420m	PF01722	PTHR12735,PTHR12735:SF6	KOG3348	NA	NA	NA	AT5G17560.1	NA	BolA-like family protein	UP
orange1.1g030460m	scaffold00006:2199570-2201338	55.9303	25.084	-1.15686	-2.08276	0.03965	0.861705	no	Down	orange1.1g030460m	NA	PTHR36387,PTHR36387:SF1	NA	NA	NA	NA	AT4G37090.1	NA	NA	DOWN
orange1.1g030482m	scaffold00372:150930-151741	3.4345	15.7463	2.19684	2.42034	0.0359	0.847818	no	Up	orange1.1g030482m	PF00847	PTHR31194,PTHR31194:SF4	NA	NA	NA	GO:0006355,GO:0003700	AT5G25190.1	NA	Integrase-type DNA-binding superfamily protein	UP
orange1.1g030644m	scaffold00353:130505-132632	48.8869	121.516	1.31363	2.52512	0.01225	0.691228	no	Up	orange1.1g030644m;orange1.1g031835m;orange1.1g033315m	PF01592	PTHR10093	KOG3361	NA	NA	GO:0051536,GO:0016226,GO:0005506	AT4G22220.1	ATISU1,ISU1	SufE/NifU family protein	UP
orange1.1g030667m	scaffold00050:547694-548350	54.2577	130.738	1.26878	2.38233	0.0189	0.78354	no	Up	orange1.1g030667m	PF04756	PTHR13160	KOG3356	NA	NA	NA	AT4G29870.1	NA	Oligosaccharyltransferase complex/magnesium transporter family protein	UP
orange1.1g030668m	scaffold00001:4993503-4994441	37.1296	109.005	1.55375	2.9446	0.0054	0.462542	no	Up	orange1.1g030668m	PF04398	PTHR31676,PTHR31676:SF27	NA	NA	NA	NA	AT1G02816.1	NA	Protein of unknown function, DUF538	UP
orange1.1g030698m	scaffold00009:2296438-2297608	4.66083	25.6951	2.46284	3.62613	0.00205	0.38688	no	Up	orange1.1g030698m	NA	PTHR33472	NA	NA	NA	NA	AT1G63310.1	NA	NA	UP
orange1.1g030845m	scaffold00022:1366336-1368825	46.3943	19.9723	-1.21594	-2.10271	0.04285	0.861705	no	Down	orange1.1g030845m	PF00578	PTHR11592,PTHR11592:SF17	KOG1651	NA	K00432	GO:0055114,GO:0016491,GO:0016209,GO:0006979,GO:0004602	AT2G48150.1	ATGPX4,GPX4	glutathione peroxidase 4	DOWN
orange1.1g030886m	scaffold00026:1037707-1038320	34.8466	98.2399	1.49529	2.55458	0.0123	0.691894	no	Up	orange1.1g030886m	NA	PTHR37175,PTHR37175:SF1	NA	NA	NA	NA	AT1G07020.1	NA	NA	UP
orange1.1g030905m	scaffold00004:830491-831442	16.4777	4.95806	-1.73266	-2.43957	0.01835	0.78354	no	Down	orange1.1g030905m	PF00098,PF00313	PTHR11544,PTHR11544:SF57	NA	NA	NA	GO:0008270,GO:0003676,GO:0006355,GO:0003677	AT4G36020.1	CSDP1	cold shock domain protein 1	DOWN
orange1.1g030967m	scaffold00245:6275-9766	42.981	17.09	-1.33055	-2.17998	0.0328	0.847818	no	Down	orange1.1g030967m;orange1.1g032800m;orange1.1g033087m	PF03226	PTHR13848,PTHR13848:SF13	KOG3399	NA	NA	NA	AT5G53940.1	NA	Yippee family putative zinc-binding protein	DOWN
orange1.1g030972m	scaffold00396:103728-105855	3.62781	12.6405	1.80088	2.5118	0.01595	0.772668	no	Up	orange1.1g030972m	PF12681	PTHR10374,PTHR10374:SF15	KOG2944	NA	NA	NA	AT1G15380.2	NA	Lactoylglutathione lyase / glyoxalase I family protein	UP
orange1.1g030990m	scaffold00082:243718-244380	97.1188	328.142	1.7565	3.38971	0.00165	0.38688	no	Up	orange1.1g030990m	NA	PTHR34207	NA	NA	NA	NA	AT3G52740.1	NA	NA	UP
orange1.1g030998m	scaffold10656:0-763	22.4317	71.0718	1.66374	2.91053	0.00595	0.462542	no	Up	orange1.1g030998m	NA	PTHR10795,PTHR10795:SF425	NA	3.4.21.25	NA	NA	AT1G01900.1	ATSBT1.1,SBTI1.1	subtilase family protein	UP
orange1.1g031074m	scaffold00041:344127-347569	18.4018	46.7344	1.34464	2.37843	0.01905	0.78354	no	Up	orange1.1g031050m;orange1.1g031059m;orange1.1g031074m;orange1.1g031076m;orange1.1g031085m;orange1.1g031093m	PF07847	PTHR22966,PTHR22966:SF9	NA	1.13.11.19	K10712	GO:0055114,GO:0016702	AT3G58670.3	NA	Protein of unknown function (DUF1637)	UP
orange1.1g031086m	scaffold00400:142062-143002	117.476	242.579	1.04609	2.04477	0.04575	0.86685	no	Up	orange1.1g031086m	PF00298,PF03946	PTHR11661,PTHR11661:SF6	KOG0886	NA	K02870	GO:0006412,GO:0005840,GO:0003735	AT2G37190.1	NA	Ribosomal protein L11 family protein	UP
orange1.1g031182m	scaffold01021:22032-24418	3.75945	17.8856	2.25021	3.01204	0.0069	0.510121	no	Up	orange1.1g031182m	NA	PTHR14009,PTHR14009:SF12	NA	NA	NA	NA	AT3G59820.2	NA	LETM1-like protein	ABSENT
orange1.1g031253m	scaffold05856:704-1232	0	1.0749	inf	-nan	0.0266	0.822194	no	Up	orange1.1g031253m	PF01754,PF01428	PTHR10634,PTHR10634:SF36	KOG3173	NA	NA	GO:0008270,GO:0003677	AT1G12440.1	NA	A20/AN1-like zinc finger family protein	UP
orange1.1g031256m	scaffold00018:324376-327434	40.8403	15.7849	-1.37145	-2.29324	0.0224	0.819145	no	Down	orange1.1g031256m;orange1.1g032870m	PF00160	PTHR11071,PTHR11071:SF270	KOG0881	5.2.1.8	NA	GO:0006457,GO:0003755,GO:0000413	AT2G36130.1	NA	Cyclophilin-like peptidyl-prolyl cis-trans isomerase family protein	DOWN
orange1.1g031301m	scaffold00029:713306-714407	13.4735	48.3272	1.84271	2.64118	0.0112	0.67174	no	Up	orange1.1g031301m;orange1.1g034234m	NA	NA	NA	NA	NA	NA	NA	NA	NA	ABSENT
orange1.1g031320m	scaffold00041:115900-119216	123.717	35.6322	-1.79578	-3.29871	0.002	0.38688	no	Down	orange1.1g031320m;orange1.1g031739m;orange1.1g031986m;orange1.1g032214m;orange1.1g033896m	PF00179	PTHR24067,PTHR24067:SF159	KOG0426,KOG0425	6.3.2.19	NA	NA	AT1G78870.3	UBC13A,UBC35	ubiquitin-conjugating enzyme 35	DOWN
orange1.1g031330m	scaffold00284:143477-144092	23.8906	8.48419	-1.4936	-2.04459	0.04165	0.861705	no	Down	orange1.1g031330m	PF02458	PTHR31642,PTHR31642:SF9	NA	2.3.1.196	NA	GO:0016747	AT5G17540.1	NA	HXXXD-type acyl-transferase family protein	DOWN
orange1.1g031348m	scaffold00058:632881-633752	10.4537	30.5729	1.54824	2.33068	0.0277	0.832057	no	Up	orange1.1g031348m	NA	PTHR16950,PTHR16950:SF16	NA	NA	NA	NA	AT1G68100.1	IAR1	ZIP metal ion transporter family	ABSENT
orange1.1g031365m	scaffold00026:248674-249376	60.2875	283.803	2.23496	4.2205	5e-05	0.0476658	yes	Up	orange1.1g031365m	PF00011	PTHR11527,PTHR11527:SF158	KOG0710	NA	K13993	NA	AT1G07400.1	NA	HSP20-like chaperones superfamily protein	UP
orange1.1g031375m	scaffold00134:83239-84053	58.158	21.7541	-1.41869	-2.48598	0.01565	0.772668	no	Down	orange1.1g031375m	NA	PTHR34285,PTHR34285:SF1	NA	NA	NA	NA	NA	NA	NA	ABSENT
orange1.1g031389m	scaffold00042:219153-219957	3.94364	15.0153	1.92883	2.4698	0.01775	0.78354	no	Up	orange1.1g031389m	NA	PTHR33782,PTHR33782:SF4	NA	NA	NA	NA	AT2G01300.1	NA	NA	UP
orange1.1g031407m	scaffold00468:20483-23549	104.522	388.262	1.89322	3.55402	0.0008	0.249834	no	Up	orange1.1g031396m;orange1.1g031407m	NA	PTHR33972,PTHR33972:SF2	NA	NA	NA	NA	AT1G16840.3	NA	NA	UP
orange1.1g031462m	scaffold00007:1246898-1247905	4.3491	16.1361	1.89151	2.30952	0.03635	0.847818	no	Up	orange1.1g031462m	PF05512	PTHR33294	NA	NA	NA	NA	AT5G46530.1	NA	AWPM-19-like family protein	UP
orange1.1g031473m	scaffold00022:907705-911821	53.8888	17.6567	-1.60977	-2.85381	0.00485	0.450503	no	Down	orange1.1g031473m;orange1.1g031485m;orange1.1g033541m	NA	PTHR12903	NA	NA	NA	GO:0006412,GO:0005840,GO:0005622,GO:0003735	AT5G23535.1	NA	KOW domain-containing protein	DOWN
orange1.1g031482m	scaffold00013:646033-647324	35.6104	15.4658	-1.20321	-2.05656	0.0448	0.861705	no	Down	orange1.1g031482m	PF03106	PTHR31221,PTHR31221:SF28	NA	NA	NA	GO:0043565,GO:0006355,GO:0003700	AT5G26170.1	ATWRKY50,WRKY50	WRKY DNA-binding protein 50	DOWN
orange1.1g031498m	scaffold00023:572124-573812	570.619	1621.14	1.50641	2.48212	0.01875	0.78354	no	Up	orange1.1g031498m	PF03931,PF01466	PTHR11165	KOG1724	NA	K03094	GO:0006511	AT5G42190.1	ASK2,SKP1B	E3 ubiquitin ligase SCF complex subunit SKP1/ASK1 family protein	UP
orange1.1g031511m	scaffold00003:1307977-1308672	251.421	772.817	1.62002	3.05016	0.0043	0.44515	no	Up	orange1.1g031511m	NA	NA	NA	NA	NA	NA	NA	NA	NA	ABSENT
orange1.1g031522m	scaffold00001:3020990-3024828	61.1085	125.425	1.03738	2.03728	0.0435	0.861705	no	Up	orange1.1g031522m	PF04061	PTHR12665,PTHR12665:SF14	KOG3319	NA	NA	GO:0016021,GO:0005789	AT1G01230.1	NA	ORMDL family protein	UP
orange1.1g031613m	scaffold00061:284134-285176	328.407	751.756	1.19478	2.22327	0.0303	0.847818	no	Up	orange1.1g031613m	PF11976,PF01599	PTHR10666	KOG0004	NA	K08770,K02977	GO:0006412,GO:0005840,GO:0003735	AT2G47110.1	UBQ6	ubiquitin 6	UP
orange1.1g031643m	scaffold08047:132-2706	13.0674	2.85397	-2.19493	-2.40855	0.0314	0.847818	no	Down	orange1.1g031643m;orange1.1g032248m	PF10509	PTHR10457,PTHR10457:SF11	NA	2.7.1.44	NA	NA	AT3G10700.1	GalAK	galacturonic acid kinase	DOWN
orange1.1g031714m	scaffold00023:536703-538644	468.855	1678.55	1.84	2.8658	0.0054	0.462542	no	Up	orange1.1g031705m;orange1.1g031710m;orange1.1g031714m	PF00403	PTHR22814,PTHR22814:SF155	KOG1603	NA	NA	GO:0046872,GO:0030001	AT4G38580.1	ATFP6,FP6,HIPP26	farnesylated protein 6	UP
orange1.1g031729m	scaffold00254:29824-30494	33.1751	3.74339	-3.14768	-3.96161	0.0026	0.405981	no	Down	orange1.1g031729m	NA	PTHR33264,PTHR33264:SF5	NA	NA	NA	NA	AT3G11690.1	NA	NA	DOWN
orange1.1g031731m	scaffold00011:1754358-1756334	4.95102	1.13575	-2.12408	-2.14931	0.0362	0.847818	no	Down	orange1.1g031712m;orange1.1g031730m;orange1.1g031731m;orange1.1g033824m	PF01627	PTHR28242,PTHR28242:SF5	KOG4747	NA	NA	GO:0004871,GO:0000160	AT3G21510.1	AHP1	histidine-containing phosphotransmitter 1	DOWN
orange1.1g031786m	scaffold01605:8293-11822	109.543	35.9874	-1.60594	-2.9935	0.0039	0.441914	no	Down	orange1.1g031786m;orange1.1g032331m	PF06212	PTHR12966,PTHR12966:SF0	KOG3300	NA	K11353	NA	AT2G33220.1	NA	GRIM-19 protein	DOWN
orange1.1g031832m	scaffold00299:181048-183444	78.1597	167.882	1.10295	2.10364	0.0369	0.849263	no	Up	orange1.1g031832m;orange1.1g033829m	NA	PTHR21213,PTHR21213:SF6	NA	NA	NA	NA	AT3G02790.1	NA	zinc finger (C2H2 type) family protein	UP
orange1.1g031837m	scaffold00571:72106-75412	278.776	682.346	1.2914	2.36676	0.0223	0.819145	no	Up	orange1.1g031837m	PF00080	PTHR10003	KOG0441	1.15.1.1	K04565	GO:0055114,GO:0046872,GO:0006801	AT1G08830.1	CSD1	copper/zinc superoxide dismutase 1	ABSENT
orange1.1g031873m	scaffold03119:8065-9362	2.25391	0	-inf	-nan	0.00395	0.441914	no	Down	orange1.1g031873m	PF00450	PTHR11802,PTHR11802:SF29	NA	NA	NA	GO:0006508,GO:0004185	AT3G12203.1	scpl17	serine carboxypeptidase-like 17	DOWN
orange1.1g031876m	scaffold00088:295731-298022	145.728	340.152	1.2229	2.32228	0.0184	0.78354	no	Up	orange1.1g031876m;orange1.1g032287m;orange1.1g032313m	PF00241	PTHR11913,PTHR11913:SF20	KOG1735	NA	K05765	GO:0005622,GO:0003779,GO:0030042,GO:0015629	AT2G31200.1	ADF6,ATADF6	actin depolymerizing factor 6	UP
orange1.1g031916m	scaffold03797:377-1133	1.64169	0	-inf	-nan	0.0232	0.819145	no	Down	orange1.1g031916m	PF04749	PTHR15907,PTHR15907:SF47	NA	NA	NA	NA	AT1G14870.1	PCR2	PLANT CADMIUM RESISTANCE 2	UP
orange1.1g031921m	scaffold00149:192695-195055	25.9629	7.48532	-1.79432	-2.77841	0.0054	0.462542	no	Down	orange1.1g031921m;orange1.1g031950m;orange1.1g031975m	PF01423	PTHR23338,PTHR23338:SF24	KOG3293	NA	K12623	GO:0006396	AT5G27720.1	emb1644	Small nuclear ribonucleoprotein family protein	DOWN
orange1.1g031941m	scaffold00001:5214096-5216803	67.8836	28.5898	-1.24756	-2.31853	0.02565	0.822194	no	Down	orange1.1g031941m	PF01423	PTHR23338,PTHR23338:SF24	KOG3428,KOG3482,KOG3448	NA	K12623	GO:0006396	AT5G27720.1	emb1644	Small nuclear ribonucleoprotein family protein	DOWN
orange1.1g032000m	scaffold00004:2506158-2508546	56.0742	138.354	1.30296	2.47933	0.01395	0.732395	no	Up	orange1.1g032000m;orange1.1g033483m	NA	NA	KOG4090	NA	NA	NA	AT5G09570.1	NA	Cox19-like CHCH family protein	UP
orange1.1g032037m	scaffold00007:2523039-2524464	31.8089	11.6915	-1.44397	-2.1621	0.0339	0.847818	no	Down	orange1.1g032037m;orange1.1g033068m	PF00550	PTHR20863,PTHR20863:SF32	KOG1748	NA	K03955	NA	AT5G47630.1	mtACP3	mitochondrial acyl carrier protein 3	DOWN
orange1.1g032077m	scaffold00023:910194-910755	1.03954	0	-inf	-nan	0.0261	0.822194	no	Down	orange1.1g032077m	PF02519	PTHR31175,PTHR31175:SF13	NA	NA	NA	GO:0009733	AT1G29420.1	NA	SAUR-like auxin-responsive protein family	DOWN
orange1.1g032125m	scaffold00011:952055-952735	230.255	1018.59	2.14527	3.95641	0.0003	0.139331	no	Up	orange1.1g032125m	PF00380	PTHR21569,PTHR21569:SF6	KOG1753	NA	K02960	GO:0006412,GO:0005840,GO:0003735	AT5G18380.1	NA	Ribosomal protein S5 domain 2-like superfamily protein	UP
orange1.1g032151m	scaffold00005:76242-76958	5.50895	38.2257	2.79469	3.52421	0.0062	0.477664	no	Up	orange1.1g032151m	NA	PTHR37210,PTHR37210:SF2	NA	NA	NA	NA	AT2G25625.2	NA	NA	UP
orange1.1g032153m	scaffold00079:328263-330125	290.521	137.749	-1.0766	-2.00683	0.04745	0.881499	no	Down	orange1.1g032153m;orange1.1g032425m	NA	PTHR36311,PTHR36311:SF1	NA	1.97.1.12	NA	NA	AT1G08380.1	PSAO	photosystem I subunit O	DOWN
orange1.1g032156m	scaffold07418:1413-2909	125.467	39.8929	-1.65311	-3.11869	0.00245	0.405981	no	Down	orange1.1g032156m;orange1.1g033368m	NA	PTHR36311,PTHR36311:SF1	NA	1.97.1.12	NA	NA	AT1G08380.1	PSAO	photosystem I subunit O	DOWN
orange1.1g032169m	scaffold00004:73231-74214	335.109	104.876	-1.67594	-3.22352	0.00295	0.411026	no	Down	orange1.1g032169m	PF13202,PF00036	PTHR10891,PTHR10891:SF530	KOG0027	NA	K13448	GO:0005509	AT1G21550.1	NA	Calcium-binding EF-hand family protein	DOWN
orange1.1g032207m	scaffold07826:2132-2715	44.796	102.639	1.19613	2.15959	0.03355	0.847818	no	Up	orange1.1g032207m	PF16113	PTHR11941,PTHR11941:SF72	NA	NA	NA	NA	AT4G16210.1	E-COAH-2,ECHIA	enoyl-CoA hydratase/isomerase A	UP
orange1.1g032259m	scaffold11854:1348-2061	12.7586	3.70256	-1.78488	-2.15318	0.04545	0.865653	no	Down	orange1.1g032259m	PF00514	PTHR23315,PTHR23315:SF98	NA	NA	NA	GO:0005515	AT5G65200.1	ATPUB38,PUB38	plant U-box 38	DOWN
orange1.1g032330m	scaffold00536:63968-65296	162.206	360.835	1.15351	2.20767	0.0303	0.847818	no	Up	orange1.1g032330m	NA	PTHR31472	KOG3416	NA	K07466	NA	AT4G28440.1	NA	Nucleic acid-binding, OB-fold-like protein	UP
orange1.1g032414m	scaffold00010:1562178-1564181	24.6545	10.7365	-1.19933	-2.18674	0.0337	0.847818	no	Down	orange1.1g032414m	NA	NA	NA	NA	NA	NA	NA	NA	NA	DOWN
orange1.1g032433m	scaffold00451:19103-21346	166.413	547.48	1.71804	3.21001	0.00185	0.38688	no	Up	orange1.1g032433m;orange1.1g032771m	PF06747	PTHR13523	KOG4090	NA	NA	NA	AT5G09570.1	NA	Cox19-like CHCH family protein	UP
orange1.1g032476m	scaffold00512:98586-101210	248.693	641.155	1.36631	2.56854	0.01075	0.656444	no	Up	orange1.1g032476m;orange1.1g033152m;orange1.1g033177m	PF00238	PTHR11761,PTHR11761:SF10	KOG0901	NA	K02894	GO:0006412,GO:0005840,GO:0003735	AT3G04400.1	emb2171	Ribosomal protein L14p/L23e family protein	UP
orange1.1g032560m	scaffold00084:521099-521995	77.6674	30.6491	-1.34146	-2.32852	0.02385	0.822194	no	Down	orange1.1g032560m	PF05479	PTHR36327,PTHR36327:SF1	NA	NA	NA	GO:0042651,GO:0015979,GO:0009522,GO:0005516	AT1G49975.1	NA	NA	DOWN
orange1.1g032586m	scaffold00402:53591-55327	57.9036	120.691	1.05959	2.05601	0.04675	0.87568	no	Up	orange1.1g032586m	NA	PTHR35508,PTHR35508:SF1	NA	NA	NA	NA	AT5G16550.1	NA	NA	ABSENT
orange1.1g032590m	scaffold00016:25899-28191	15.1866	6.08332	-1.31987	-2.14161	0.03305	0.847818	no	Down	orange1.1g032590m	PF00957	PTHR21136,PTHR21136:SF72	NA	NA	NA	GO:0016192,GO:0016021	AT4G15780.1	ATVAMP724,VAMP724	vesicle-associated membrane protein 724	DOWN
orange1.1g032655m	scaffold04847:4179-5174	0	1.43026	inf	-nan	0.0266	0.822194	no	Up	orange1.1g032655m	PF12895	PTHR12558,PTHR12558:SF9	NA	NA	K03353	NA	AT1G78770.1	APC6	anaphase promoting complex 6	UP
orange1.1g032685m	scaffold00001:221849-223988	56.4122	21.9312	-1.36302	-2.41534	0.0171	0.778222	no	Down	orange1.1g032685m	PF00166	PTHR10772,PTHR10772:SF13	KOG1641	NA	K04078	GO:0006457,GO:0005737	AT2G44650.1	CHL-CPN10,CPN10	chloroplast chaperonin 10	DOWN
orange1.1g032688m	scaffold00296:193788-194356	4.45642	16.2759	1.86878	2.15517	0.0387	0.861705	no	Up	orange1.1g032688m	PF08213	PTHR32035	NA	NA	NA	NA	NA	NA	NA	ABSENT
orange1.1g032739m	scaffold00310:154075-154785	9.6728	26.7608	1.46811	2.15025	0.0352	0.847818	no	Up	orange1.1g032739m	PF01777	PTHR10497	KOG3418	NA	K02901	GO:0006412,GO:0005840,GO:0005622,GO:0003735	AT4G15000.1	NA	Ribosomal L27e protein family	UP
orange1.1g032769m	scaffold00012:2164593-2165715	78.4517	34.2855	-1.19421	-2.18208	0.0328	0.847818	no	Down	orange1.1g032769m	NA	PTHR35318,PTHR35318:SF2	NA	NA	NA	NA	AT5G54585.1	NA	NA	DOWN
orange1.1g032770m	scaffold00011:590432-592414	26.1112	61.6437	1.23928	2.16733	0.03075	0.847818	no	Up	orange1.1g032770m;orange1.1g034307m	PF01282	PTHR10496	KOG3424	NA	NA	GO:0006412,GO:0005840,GO:0005622,GO:0003735	AT5G28060.1	NA	Ribosomal protein S24e family protein	UP
orange1.1g032813m	scaffold07658:0-713	0	4.86696	inf	-nan	5e-05	0.0476658	yes	Up	orange1.1g032813m	PF00501	PTHR24096,PTHR24096:SF149	NA	6.2.1.12	NA	GO:0008152,GO:0003824	AT3G21240.1	4CL2,AT4CL2	4-coumarate:CoA ligase 2	UP
orange1.1g032826m	scaffold00065:581336-591441	8.62347	84.0197	3.28439	4.59734	0.00055	0.216568	no	Up	orange1.1g032826m	NA	PTHR11926,PTHR11926:SF167	NA	2.4.1.210	NA	GO:0016758,GO:0008152	AT3G21560.1	UGT84A2	UDP-Glycosyltransferase superfamily protein	ABSENT
orange1.1g032882m	scaffold00005:2246475-2249206	205.97	99.2165	-1.05378	-2.06298	0.04035	0.861705	no	Down	orange1.1g032882m	NA	PTHR15852,PTHR15852:SF26	NA	NA	NA	NA	AT3G47650.1	NA	DnaJ/Hsp40 cysteine-rich domain superfamily protein	DOWN
orange1.1g032948m	scaffold00032:309753-310307	5.83743	28.0729	2.26578	2.8133	0.01655	0.772668	no	Up	orange1.1g032948m	NA	PTHR35758,PTHR35758:SF1	NA	NA	NA	NA	NA	NA	NA	ABSENT
orange1.1g032997m	scaffold00007:2406563-2407185	100.24	245.393	1.29164	2.48323	0.0141	0.736004	no	Up	orange1.1g032997m;orange1.1g034030m	PF10785	PTHR34062	NA	1.6.5.3	NA	NA	AT4G16450.2	NA	NA	UP
orange1.1g033052m	scaffold00098:420396-421258	19.4533	57.9667	1.57521	2.76457	0.00875	0.591376	no	Up	orange1.1g033052m	NA	NA	NA	NA	NA	NA	NA	NA	NA	ABSENT
orange1.1g033056m	scaffold00547:103224-104907	34.4693	96.6346	1.48723	2.62469	0.0119	0.688641	no	Up	orange1.1g033056m;orange1.1g033740m	PF01283	PTHR12538,PTHR12538:SF1	KOG1768	NA	NA	GO:0006412,GO:0005840,GO:0005622,GO:0003735	AT2G40510.1	NA	Ribosomal protein S26e family protein	UP
orange1.1g033063m	scaffold00002:3601507-3603463	14.256	42.2041	1.56581	2.63203	0.014	0.732896	no	Up	orange1.1g033063m	PF10780	PTHR33618,PTHR33618:SF1	NA	NA	K17434	NA	AT5G39600.1	NA	NA	UP
orange1.1g033189m	scaffold00220:18352-21925	12.3694	34.4304	1.4769	2.09676	0.04555	0.865779	no	Up	orange1.1g033189m	PF00582	PTHR31964,PTHR31964:SF16	NA	NA	NA	GO:0006950	AT2G47710.1	NA	Adenine nucleotide alpha hydrolases-like superfamily protein	ABSENT
orange1.1g033192m	scaffold00450:63147-63807	135.216	381.445	1.49621	2.90464	0.0053	0.462542	no	Up	orange1.1g033192m	NA	PTHR33306,PTHR33306:SF7	NA	NA	NA	NA	AT2G21180.1	NA	NA	UP
orange1.1g033196m	scaffold00138:368141-368851	27.4224	9.75352	-1.49136	-2.06884	0.0487	0.895536	no	Down	orange1.1g033196m	NA	PTHR31218,PTHR31218:SF9	NA	NA	NA	GO:0022857,GO:0016021	AT5G07050.1	NA	nodulin MtN21 /EamA-like transporter family protein	DOWN
orange1.1g033200m	scaffold00129:340758-342353	267.427	631.751	1.24021	2.26878	0.02905	0.847818	no	Up	orange1.1g033200m	NA	PTHR35709,PTHR35709:SF1	NA	NA	NA	NA	AT2G05620.1	PGR5	proton gradient regulation 5	UP
orange1.1g033227m	scaffold00120:106227-107231	63.9943	174.555	1.44767	2.78395	0.0097	0.627486	no	Up	orange1.1g033227m	PF00076	PTHR12785	KOG0114	NA	K12833	GO:0003676	AT5G12190.1	NA	RNA-binding (RRM/RBD/RNP motifs) family protein	UP
orange1.1g033239m	scaffold00049:244713-245556	240.337	115.883	-1.05239	-2.07386	0.0392	0.861705	no	Down	orange1.1g033239m	NA	NA	NA	NA	NA	NA	NA	NA	NA	ABSENT
orange1.1g033251m	scaffold00002:3329353-3330503	58.2849	128.045	1.13546	2.20357	0.0319	0.847818	no	Up	orange1.1g033251m	PF13098	PTHR10438,PTHR10438:SF274	KOG0907	1.6.5.4	K03671	GO:0045454,GO:0015035,GO:0006662	AT3G51030.1	ATTRX H1,ATTRX1,TRX1	thioredoxin H-type 1	UP
orange1.1g033273m	scaffold00043:268986-269699	40.5221	90.7813	1.16369	2.12181	0.0346	0.847818	no	Up	orange1.1g033273m	NA	PTHR33306,PTHR33306:SF3	NA	NA	NA	NA	AT5G19875.1	NA	NA	UP
orange1.1g033289m	scaffold00062:500185-500620	88.0434	297.17	1.755	3.23043	0.0017	0.38688	no	Up	orange1.1g033289m	PF01476	PTHR33648,PTHR33648:SF1	NA	NA	NA	NA	AT4G25433.1	NA	peptidoglycan-binding LysM domain-containing protein	UP
orange1.1g033334m	scaffold00042:596988-598082	371.008	790.756	1.09178	2.0923	0.039	0.861705	no	Up	orange1.1g033334m;orange1.1g033640m	PF01187	PTHR11954,PTHR11954:SF20	KOG1759	5.3.2.1,5.3.3.12	K07253	NA	AT5G01650.1	NA	Tautomerase/MIF superfamily protein	UP
orange1.1g033387m	scaffold06928:2398-3036	198.935	96.2769	-1.04703	-2.0382	0.0495	0.904736	no	Down	orange1.1g033387m	PF05498	PTHR39112,PTHR39112:SF1	NA	NA	NA	NA	AT3G29780.1	RALFL27	ralf-like 27	ABSENT
orange1.1g033482m	scaffold00031:477750-479745	215.837	87.1524	-1.30833	-2.45611	0.01685	0.772668	no	Down	orange1.1g033482m	PF00338	PTHR11700,PTHR11700:SF10	KOG0900	NA	K02969	GO:0006412,GO:0005840,GO:0003735	AT3G47370.3	NA	Ribosomal protein S10p/S20e family protein	DOWN
orange1.1g033577m	scaffold00001:5280166-5280621	0	1.66205	inf	-nan	0.00595	0.462542	no	Up	orange1.1g033577m	PF05498	PTHR33136,PTHR33136:SF5	NA	NA	NA	NA	AT4G15800.1	RALFL33	ralf-like 33	UP
orange1.1g033587m	scaffold00123:174516-177100	5.25407	15.0092	1.51434	2.36152	0.02105	0.809509	no	Up	orange1.1g033587m	NA	PTHR35104,PTHR35104:SF1	NA	NA	NA	NA	AT1G55365.1	NA	NA	UP
orange1.1g033591m	scaffold00010:1409851-1410233	24.0875	3.5033	-2.7815	-2.66204	0.0324	0.847818	no	Down	orange1.1g033591m	PF13833	PTHR10891,PTHR10891:SF585	NA	NA	NA	NA	AT4G27280.1	NA	Calcium-binding EF-hand family protein	DOWN
orange1.1g033596m	scaffold00011:451683-452189	13.3265	2.07486	-2.68321	-2.56036	0.03595	0.847818	no	Down	orange1.1g033596m	PF07911	PTHR33108,PTHR33108:SF2	NA	NA	NA	NA	AT3G22540.1	NA	Protein of unknown function (DUF1677)	DOWN
orange1.1g033647m	scaffold00481:114101-114672	0	2.78312	inf	-nan	0.0022	0.38688	no	Up	orange1.1g033647m	PF00891	PTHR11746,PTHR11746:SF106	NA	2.1.1.68	NA	GO:0008171	AT5G54160.1	ATOMT1,OMT1	O-methyltransferase 1	UP
orange1.1g033659m	scaffold01070:11596-12208	31.3071	5.12777	-2.61008	-3.2464	0.0083	0.571627	no	Down	orange1.1g033659m	NA	NA	NA	NA	NA	NA	NA	NA	NA	ABSENT
orange1.1g033664m	scaffold00379:14897-16243	69.5683	24.8859	-1.4831	-2.59955	0.0122	0.690558	no	Down	orange1.1g033664m	PF07876	PTHR33178,PTHR33178:SF4	NA	NA	NA	NA	AT5G22580.1	NA	Stress responsive A/B Barrel Domain	DOWN
orange1.1g033684m	scaffold00083:133864-134905	24.0813	76.0102	1.65828	2.54199	0.01795	0.78354	no	Up	orange1.1g033684m	PF01221	PTHR11886,PTHR11886:SF46	KOG3430	3.6.4.2	K10418	GO:0007017,GO:0005875	AT1G52240.2	ATROPGEF11,PIRF1,ROPGEF11	RHO guanyl-nucleotide exchange factor 11	DOWN
orange1.1g033685m	scaffold03182:1879-3060	58.2925	282.375	2.27623	4.13111	0.00015	0.100628	no	Up	orange1.1g033685m	PF00011	PTHR11527,PTHR11527:SF158	NA	NA	NA	NA	AT1G53540.1	NA	HSP20-like chaperones superfamily protein	UP
orange1.1g033717m	scaffold00304:66365-66877	28.0778	6.78233	-2.04957	-2.48525	0.0266	0.822194	no	Down	orange1.1g033717m	PF05498	PTHR33136,PTHR33136:SF3	NA	NA	NA	NA	AT4G14010.1	RALFL32	ralf-like 32	DOWN
orange1.1g033731m	scaffold00258:175835-176280	2.68784	0	-inf	-nan	0.0261	0.822194	no	Down	orange1.1g033731m	NA	PTHR36312,PTHR36312:SF1	NA	NA	NA	NA	AT1G12663.1	NA	NA	DOWN
orange1.1g033743m	scaffold00016:554352-555382	7.32358	24.5508	1.74515	2.65162	0.0134	0.722364	no	Up	orange1.1g033743m;orange1.1g034292m	NA	NA	NA	NA	NA	NA	NA	NA	NA	UP
orange1.1g033771m	scaffold00822:1851-2641	7.45951	1.07253	-2.79807	-2.67738	0.03205	0.847818	no	Down	orange1.1g033771m	NA	NA	NA	NA	NA	NA	NA	NA	NA	ABSENT
orange1.1g033841m	scaffold00984:16478-17453	29.1868	7.59306	-1.94256	-2.7012	0.0116	0.685832	no	Down	orange1.1g033841m	NA	NA	NA	NA	NA	NA	NA	NA	NA	ABSENT
orange1.1g033842m	scaffold02203:1-630	3.05671	0	-inf	-nan	0.0026	0.405981	no	Down	orange1.1g033842m	NA	NA	NA	NA	NA	NA	AT1G21310.1	ATEXT3,EXT3,RSH	extensin 3	ABSENT
orange1.1g033867m	scaffold00025:311479-311992	0	1.12675	inf	-nan	0.0266	0.822194	no	Up	orange1.1g033867m	NA	PTHR33433,PTHR33433:SF3	NA	NA	NA	NA	AT5G24860.1	ATFPF1,FPF1	flowering promoting factor 1	UP
orange1.1g033947m	scaffold00130:121967-123627	56.7841	152.903	1.42906	2.74264	0.00945	0.621204	no	Up	orange1.1g033947m	NA	PTHR10438,PTHR10438:SF258	NA	NA	K03671	GO:0045454,GO:0015035,GO:0006662	AT5G16400.1	ATF2,TRXF2	thioredoxin F2	UP
orange1.1g033962m	scaffold00116:397732-399490	236.261	518.574	1.13417	2.10802	0.04055	0.861705	no	Up	orange1.1g033962m	PF00462	PTHR10168,PTHR10168:SF104	KOG1752	1.8.1.9	K03676	GO:0045454,GO:0015035,GO:0009055	AT5G40370.1	NA	Glutaredoxin family protein	UP
orange1.1g034043m	scaffold00029:524158-526340	224.769	102.998	-1.12583	-2.18553	0.0308	0.847818	no	Down	orange1.1g034043m;orange1.1g034095m	PF11976	PTHR10562,PTHR10562:SF26	KOG1769	NA	NA	NA	AT4G26840.1	ATSUMO1,SUM1,SUMO 1,SUMO1	small ubiquitin-like modifier 1	UP
orange1.1g034061m	scaffold00029:16449-17571	1.58212	0	-inf	-nan	0.00405	0.441914	no	Down	orange1.1g034061m	NA	NA	NA	NA	NA	NA	NA	NA	NA	ABSENT
orange1.1g034075m	scaffold00011:2100799-2101511	33.582	8.38145	-2.00242	-2.90137	0.00975	0.628215	no	Down	orange1.1g034075m	PF00462	PTHR10168,PTHR10168:SF115	KOG1752	1.8.1.9	K03676	GO:0045454,GO:0015035,GO:0009055	AT5G18600.1	NA	Thioredoxin superfamily protein	DOWN
orange1.1g034104m	scaffold11488:1505-2116	129.401	52.7739	-1.29396	-2.38572	0.02335	0.82124	no	Down	orange1.1g034104m	NA	PTHR33912,PTHR33912:SF2	NA	NA	NA	NA	AT1G04330.1	NA	NA	DOWN
orange1.1g034107m	scaffold01814:14660-16327	30.2568	108.33	1.8401	3.23973	0.00255	0.405981	no	Up	orange1.1g034107m	PF04281	PTHR12504	NA	NA	K17769	GO:0006886,GO:0005741	AT5G43970.1	ATTOM22-V,TOM22-V,TOM9-2	translocase of outer membrane 22-V	UP
orange1.1g034144m	scaffold00334:28833-29299	545.774	245.559	-1.15223	-2.26727	0.025	0.822194	no	Down	orange1.1g034144m	PF15511	PTHR10484	KOG3467	NA	K11254	NA	AT5G59690.1	NA	Histone superfamily protein	DOWN
orange1.1g034145m	scaffold00002:1745932-1746366	0	1.2083	inf	-nan	0.03665	0.847818	no	Up	orange1.1g034145m	NA	NA	NA	NA	NA	NA	NA	NA	NA	ABSENT
orange1.1g034159m	scaffold00013:2135615-2136084	1.5506	0	-inf	-nan	0.04475	0.861705	no	Down	orange1.1g034159m	NA	PTHR22814	NA	NA	NA	NA	AT3G20180.1	NA	Copper transport protein family	DOWN
orange1.1g034171m	scaffold00690:928-3205	6.08975	23.0694	1.92153	1.95294	0.03865	0.861705	no	Up	orange1.1g034171m;orange1.1g034473m;orange1.1g034682m;orange1.1g034803m;orange1.1g035001m;orange1.1g035004m;orange1.1g035007m	NA	NA	NA	NA	NA	NA	NA	NA	NA	UP
orange1.1g034182m	scaffold00312:169818-173023	115.204	331.818	1.5262	2.97488	0.00415	0.44515	no	Up	orange1.1g034182m	PF10276	PTHR13156	KOG3456	NA	K03939	NA	AT3G03070.1	NA	NADH-ubiquinone oxidoreductase-related	UP
orange1.1g034228m	scaffold00009:1122784-1123261	0	1.27426	inf	-nan	0.0266	0.822194	no	Up	orange1.1g034228m	NA	NA	NA	NA	NA	NA	NA	NA	NA	ABSENT
orange1.1g034267m	scaffold00092:171474-172386	33.6618	98.8854	1.55464	2.88499	0.00595	0.462542	no	Up	orange1.1g034267m	PF10183	PTHR31339	NA	1.6.5.3	NA	NA	AT2G42310.1	NA	NA	UP
orange1.1g034269m	scaffold02785:10506-11298	191.924	761.687	1.98867	3.797	0.0006	0.217356	no	Up	orange1.1g034269m	PF02704	PTHR23201,PTHR23201:SF2	NA	NA	NA	NA	AT1G75750.1	GASA1	GAST1 protein homolog 1	UP
orange1.1g034270m	scaffold00846:23603-25540	13.3364	36.6212	1.45731	2.27178	0.02805	0.837018	no	Up	orange1.1g034270m;orange1.1g034271m	PF07491	PTHR20835	NA	NA	K17553	NA	AT2G31305.1	INH3	inhibitor-3	UP
orange1.1g034288m	scaffold00025:869608-870443	182.555	405.921	1.15287	2.22081	0.03115	0.847818	no	Up	orange1.1g034288m	PF00173	PTHR10281	NA	NA	K17278	NA	AT2G24940.1	AtMAPR2,MAPR2	membrane-associated progesterone binding protein 2	UP
orange1.1g034300m	scaffold08565:0-696	27.0807	78.1607	1.52918	2.69008	0.01025	0.642416	no	Up	orange1.1g034300m	PF00111	PTHR19370,PTHR19370:SF96	NA	NA	NA	GO:0051536,GO:0009055	AT2G27510.1	ATFD3,FD3	ferredoxin 3	UP
orange1.1g034360m	scaffold08909:5-2050	2.55998	0	-inf	-nan	0.00405	0.441914	no	Down	orange1.1g034360m	PF01774	PTHR33643,PTHR33643:SF1	NA	NA	NA	GO:0016151,GO:0006807	AT2G35035.1	URED	urease accessory protein D	UP
orange1.1g034386m	scaffold00395:36055-37003	41.597	8.99095	-2.20993	-2.23964	0.0346	0.847818	no	Down	orange1.1g034386m	NA	PTHR36331,PTHR36331:SF1	NA	NA	NA	NA	AT1G57540.2	NA	NA	DOWN
orange1.1g034401m	scaffold00197:13262-14322	10.7267	33.6315	1.64861	2.35876	0.0239	0.822194	no	Up	orange1.1g034401m	PF02704	PTHR23201,PTHR23201:SF1	NA	NA	NA	NA	AT1G74670.1	NA	Gibberellin-regulated family protein	UP
orange1.1g034402m	scaffold00024:939799-943248	16.0129	5.6659	-1.49886	-2.20477	0.0318	0.847818	no	Down	orange1.1g034402m	PF09713	PTHR31871,PTHR31871:SF10	NA	3.4.17.23	NA	NA	AT3G55240.1	NA	Plant protein 1589 of unknown function	ABSENT
orange1.1g034437m	scaffold00002:1268074-1269997	136.745	395.999	1.53401	2.98661	0.00435	0.44515	no	Up	orange1.1g034437m	NA	PTHR36003,PTHR36003:SF2	NA	NA	NA	NA	AT1G72020.1	NA	NA	UP
orange1.1g034450m	scaffold10015:1474-1894	1.80288	0	-inf	-nan	0.04475	0.861705	no	Down	orange1.1g034450m	NA	NA	NA	NA	K00249	NA	AT3G06810.1	IBR3	acyl-CoA dehydrogenase-related	UP
orange1.1g034453m	scaffold00004:3361956-3363927	287.694	140.334	-1.03567	-1.96916	0.0484	0.89183	no	Down	orange1.1g034443m;orange1.1g034453m	NA	PTHR33181,PTHR33181:SF6	NA	NA	NA	NA	AT5G43150.1	NA	NA	ABSENT
orange1.1g034465m	scaffold00228:229987-230794	11.6195	34.3986	1.5658	2.48219	0.01905	0.78354	no	Up	orange1.1g034465m	PF14368	PTHR33214	NA	NA	NA	NA	AT3G18280.1	NA	Bifunctional inhibitor/lipid-transfer protein/seed storage 2S albumin superfamily protein	UP
orange1.1g034505m	scaffold00157:94809-95466	0	1.15362	inf	-nan	0.03665	0.847818	no	Up	orange1.1g034505m	PF14368	PTHR33286,PTHR33286:SF7	NA	NA	NA	NA	AT4G33550.2	NA	Bifunctional inhibitor/lipid-transfer protein/seed storage 2S albumin superfamily protein	UP
orange1.1g034513m	scaffold00665:2795-3629	24.8765	80.5087	1.69436	2.9542	0.0054	0.462542	no	Up	orange1.1g034513m	NA	NA	NA	NA	NA	NA	NA	NA	NA	ABSENT
orange1.1g034525m	scaffold00326:24089-25380	157.205	331.274	1.07538	2.10288	0.0357	0.847818	no	Up	orange1.1g034525m	NA	PTHR11639	NA	NA	NA	NA	AT1G64850.1	NA	Calcium-binding EF hand family protein	UP
orange1.1g034540m	scaffold02909:920-2979	2.35871	10.0694	2.09392	2.92452	0.00745	0.530654	no	Up	orange1.1g034508m;orange1.1g034540m	NA	NA	NA	NA	NA	NA	NA	NA	NA	UP
orange1.1g034548m	scaffold09061:133-2153	74.5269	24.0379	-1.63245	-2.29558	0.0249	0.822194	no	Down	orange1.1g034548m;orange1.1g034555m;orange1.1g034572m;orange1.1g035369m;orange1.1g035386m	PF16187	NA	NA	3.4.24.61	NA	NA	AT2G41790.1	NA	Insulinase (Peptidase family M16) family protein	DOWN
orange1.1g034580m	scaffold07604:1159-2756	6.92972	1.20235	-2.52694	-2.23365	0.0456	0.865779	no	Down	orange1.1g034580m	NA	PTHR33977,PTHR33977:SF2	NA	NA	NA	NA	AT1G60560.1	NA	SWIM zinc finger family protein	DOWN
orange1.1g034603m	scaffold09008:220-969	1.16654	0	-inf	-nan	0.03555	0.847818	no	Down	orange1.1g034603m	NA	PTHR22847,PTHR22847:SF499	NA	NA	NA	NA	AT1G15750.3	TPL,WSIP1	Transducin family protein / WD-40 repeat family protein	DOWN
orange1.1g034618m	scaffold05579:2326-3653	48.7174	129.761	1.41335	2.54104	0.01465	0.743746	no	Up	orange1.1g034618m	PF01592	PTHR10093	NA	NA	NA	GO:0051536,GO:0016226,GO:0005506	AT4G22220.1	ATISU1,ISU1	SufE/NifU family protein	UP
orange1.1g034641m	scaffold00002:971578-971876	76.0331	282.905	1.89562	2.94249	0.0077	0.538495	no	Up	orange1.1g034641m	PF12023	PTHR33193,PTHR33193:SF9	NA	NA	NA	NA	AT4G09890.1	NA	Protein of unknown function (DUF3511)	UP
orange1.1g034673m	scaffold00002:3031324-3032529	12.5466	1.69169	-2.89076	-2.5957	0.0295	0.847818	no	Down	orange1.1g034673m	NA	PTHR24078,PTHR24078:SF177	NA	NA	NA	NA	AT1G75250.2	ATRL6,RL6,RSM3	RAD-like 6	DOWN
orange1.1g034697m	scaffold00006:2880634-2882161	91.884	35.5538	-1.36981	-2.49829	0.01515	0.758044	no	Down	orange1.1g034697m	NA	PTHR24078,PTHR24078:SF279	NA	NA	NA	NA	AT1G75250.1	ATRL6,RL6,RSM3	RAD-like 6	DOWN
orange1.1g034749m	scaffold00052:567356-567614	0	3.23827	inf	-nan	0.0451	0.861705	no	Up	orange1.1g034749m	NA	NA	NA	NA	NA	NA	NA	NA	NA	ABSENT
orange1.1g034764m	scaffold00143:296655-297084	1.90904	0	-inf	-nan	0.0232	0.819145	no	Down	orange1.1g034764m	NA	NA	NA	NA	NA	NA	NA	NA	NA	ABSENT
orange1.1g034771m	scaffold00023:648859-650499	11.4286	32.1871	1.49384	2.11731	0.03905	0.861705	no	Up	orange1.1g034771m;orange1.1g034772m	NA	NA	NA	NA	NA	NA	AT1G80245.1	NA	Spc97 / Spc98 family of spindle pole body (SBP) component	UP
orange1.1g034774m	scaffold00006:1155376-1156598	35.2969	87.2254	1.30521	2.28067	0.0272	0.828023	no	Up	orange1.1g034774m	NA	PTHR33156,PTHR33156:SF7	NA	NA	NA	NA	AT2G15000.1	NA	NA	UP
orange1.1g034788m	scaffold00098:357487-358392	3.84466	13.566	1.81907	2.1699	0.04545	0.865653	no	Up	orange1.1g034788m	NA	NA	NA	NA	NA	NA	NA	NA	NA	ABSENT
orange1.1g034820m	scaffold00005:2715146-2715698	9.07588	55.2654	2.60627	3.61358	0.0028	0.409003	no	Up	orange1.1g034820m	NA	NA	NA	NA	NA	NA	NA	NA	NA	ABSENT
orange1.1g034837m	scaffold00083:230414-230889	15.44	105.291	2.76964	3.49873	0.0066	0.498107	no	Up	orange1.1g034837m	NA	PTHR37078,PTHR37078:SF1	NA	NA	NA	NA	NA	NA	NA	ABSENT
orange1.1g034843m	scaffold00112:388904-393027	13.2665	64.1405	2.27345	3.3393	0.00435	0.44515	no	Up	orange1.1g034843m	NA	NA	NA	NA	NA	NA	NA	NA	NA	ABSENT
orange1.1g034856m	scaffold11817:1325-1806	12.2664	45.3784	1.8873	2.26658	0.03565	0.847818	no	Up	orange1.1g034856m	NA	PTHR37078,PTHR37078:SF1	NA	NA	NA	NA	NA	NA	NA	ABSENT
orange1.1g034881m	scaffold01714:19009-19352	28.1249	4.46841	-2.65401	-2.51985	0.0373	0.853899	no	Down	orange1.1g034881m	NA	NA	NA	1.1.3.20	NA	NA	AT4G28570.1	NA	Long-chain fatty alcohol dehydrogenase family protein	ABSENT
orange1.1g034976m	scaffold00042:106720-107074	17.541	56.6765	1.69202	2.16654	0.03605	0.847818	no	Up	orange1.1g034976m	NA	PTHR34673	NA	NA	NA	NA	AT3G03341.1	NA	NA	UP
orange1.1g034978m	scaffold00174:250349-251476	4.72124	19.0998	2.01632	2.70928	0.0143	0.740045	no	Up	orange1.1g034978m	NA	PTHR34683,PTHR34683:SF2	NA	NA	NA	NA	AT4G28290.1	NA	NA	UP
orange1.1g035024m	scaffold00212:69692-70563	13.2155	31.6613	1.26049	1.9921	0.04695	0.877669	no	Up	orange1.1g035024m	PF02109	PTHR10705	NA	2.4.99.18	K12668	GO:0016021,GO:0008250,GO:0004579	AT2G35520.2	DAD2	Defender against death (DAD family) protein	UP
orange1.1g035068m	scaffold03380:5131-5647	23.8053	89.5023	1.91064	3.08622	0.00445	0.448157	no	Up	orange1.1g035068m	NA	NA	NA	NA	NA	NA	NA	NA	NA	ABSENT
orange1.1g035168m	scaffold00731:37675-39126	2.33776	8.63855	1.88566	2.51486	0.0231	0.819145	no	Up	orange1.1g035168m	NA	NA	NA	NA	NA	NA	NA	NA	NA	ABSENT
orange1.1g035169m	scaffold00207:25943-26440	112.799	324.288	1.52352	2.90118	0.0073	0.524702	no	Up	orange1.1g035169m	NA	PTHR13301,PTHR13301:SF53	NA	NA	NA	NA	AT2G32540.1	ATCSLB04,ATCSLB4,CSLB04	cellulose synthase-like B4	UP
orange1.1g035183m	scaffold12519:728-2004	110.724	42.2857	-1.38873	-2.31714	0.02655	0.822194	no	Down	orange1.1g035183m	NA	PTHR35479,PTHR35479:SF1	NA	1.6.5.3	NA	NA	AT2G31490.1	NA	NA	DOWN
orange1.1g035185m	scaffold00050:638698-639974	99.1862	36.6674	-1.43564	-2.34736	0.0221	0.819145	no	Down	orange1.1g035185m	NA	PTHR35479,PTHR35479:SF1	NA	1.6.5.3	NA	NA	AT2G31490.1	NA	NA	DOWN
orange1.1g035189m	scaffold09302:1836-2288	1.1464	0	-inf	-nan	0.03555	0.847818	no	Down	orange1.1g035189m	NA	NA	NA	NA	NA	NA	NA	NA	NA	ABSENT
orange1.1g035190m	scaffold00040:758780-761063	14.6561	46.4652	1.66465	2.55858	0.0128	0.7047	no	Up	orange1.1g035190m;orange1.1g035220m;orange1.1g035227m	PF06331	PTHR28580,PTHR28580:SF1	KOG3451	NA	K10845	GO:0006355,GO:0006289,GO:0000439	AT1G12400.1	NA	Nucleotide excision repair, TFIIH, subunit TTDA	UP
orange1.1g035256m	scaffold00367:95998-98379	20.328	63.6602	1.64693	2.66089	0.01245	0.696009	no	Up	orange1.1g035256m	PF01781	PTHR10965,PTHR10965:SF3	KOG3499	NA	K02923	GO:0006412,GO:0005840,GO:0005622,GO:0003735	AT3G59540.1	NA	Ribosomal L38e protein family	ABSENT
orange1.1g035269m	scaffold00035:42681-42993	0	3.79434	inf	-nan	0.00595	0.462542	no	Up	orange1.1g035269m	PF11820	PTHR33128	NA	NA	NA	NA	AT3G27030.1	NA	NA	UP
orange1.1g035273m	scaffold00007:2724436-2725229	3.06627	0	-inf	-nan	0.04475	0.861705	no	Down	orange1.1g035273m	NA	PTHR22814,PTHR22814:SF157	NA	NA	NA	NA	AT4G05030.1	NA	Copper transport protein family	DOWN
orange1.1g035293m	scaffold00007:1403504-1403983	2.73808	0	-inf	-nan	0.00405	0.441914	no	Down	orange1.1g035293m	NA	NA	NA	NA	NA	NA	NA	NA	NA	ABSENT
orange1.1g035361m	scaffold01626:7029-14257	14.9296	3.63114	-2.03968	-2.20057	0.04035	0.861705	no	Down	orange1.1g035361m	NA	NA	NA	NA	NA	NA	NA	NA	NA	ABSENT
orange1.1g035362m	scaffold00042:779114-780624	7.5504	0.749895	-3.33179	-3.67052	0.0052	0.462542	no	Down	orange1.1g035362m	NA	NA	NA	NA	NA	NA	NA	NA	NA	ABSENT
orange1.1g035384m	scaffold00822:33363-34169	137.516	16.1575	-3.08932	-4.89576	5e-05	0.0476658	yes	Down	orange1.1g035384m	PF04419	PTHR13596,PTHR13596:SF5	NA	NA	NA	NA	AT3G24100.1	NA	Uncharacterised protein family SERF	ABSENT
orange1.1g035397m	scaffold00121:295513-296988	1.16306	15.074	3.69607	3.45827	0.0162	0.772668	no	Up	orange1.1g035397m	NA	NA	NA	NA	NA	NA	NA	NA	NA	ABSENT
orange1.1g035399m	scaffold00022:992036-992649	2.68585	0	-inf	-nan	0.0026	0.405981	no	Down	orange1.1g035399m	NA	PTHR33181,PTHR33181:SF3	NA	NA	NA	NA	NA	NA	NA	ABSENT
orange1.1g035417m	scaffold00250:221610-222543	2.81141	21.0743	2.90612	2.82715	0.0302	0.847818	no	Up	orange1.1g035417m	NA	NA	NA	NA	NA	NA	AT4G35450.5	AFT,AKR2,AKR2A	ankyrin repeat-containing protein 2	UP
orange1.1g035433m	scaffold00095:361170-361560	8.77024	54.8599	2.64506	2.55338	0.03915	0.861705	no	Up	orange1.1g035433m	NA	NA	NA	NA	NA	NA	AT5G47120.1	ATBI-1,ATBI1,BI-1,BI1	BAX inhibitor 1	UP
orange1.1g035459m	scaffold00016:1254770-1255594	46.8765	16.1115	-1.54077	-2.44965	0.0209	0.807168	no	Down	orange1.1g035459m	NA	NA	NA	NA	NA	NA	NA	NA	NA	ABSENT
orange1.1g035460m	scaffold00102:435794-436834	46.8722	16.07	-1.54436	-2.16131	0.03795	0.853899	no	Down	orange1.1g035456m;orange1.1g035460m	PF01679	PTHR21659,PTHR21659:SF19	KOG1773	NA	NA	GO:0016021	AT3G05890.1	RCI2B	Low temperature and salt responsive protein family	ABSENT
orange1.1g035461m	scaffold00008:299307-300980	65.738	150.079	1.19093	2.25078	0.02705	0.826234	no	Up	orange1.1g035423m;orange1.1g035461m	PF03604	PTHR12056	KOG3507	NA	K03009	GO:0006351,GO:0003899,GO:0003677	AT5G41010.1	NRPB12,NRPD12,NRPE12	DNA directed RNA polymerase, 7 kDa subunit	UP
orange1.1g035462m	scaffold03718:6948-8148	312.952	144.575	-1.11413	-2.11246	0.0396	0.861705	no	Down	orange1.1g035462m	PF16987	PTHR33137,PTHR33137:SF4	NA	NA	NA	NA	AT1G15780.1	NA	NA	DOWN
orange1.1g035489m	scaffold00013:473708-474083	0	3.43268	inf	-nan	0.0451	0.861705	no	Up	orange1.1g035489m	NA	NA	NA	NA	NA	NA	NA	NA	NA	ABSENT
orange1.1g035670m	scaffold00048:215296-216427	27.8018	86.8835	1.6439	3.11924	0.00345	0.441914	no	Up	orange1.1g035670m	PF01536	PTHR11570,PTHR11570:SF4	KOG0788	4.1.1.50	K01611	GO:0008295,GO:0006597,GO:0004014	AT3G25570.1	NA	Adenosylmethionine decarboxylase family protein	UP
orange1.1g035786m	scaffold00002:2975863-2978614	10.5084	3.80108	-1.46706	-2.33524	0.02405	0.822194	no	Down	orange1.1g035786m	PF08263,PF07714,PF13855	PTHR27000,PTHR27000:SF96	KOG0617	2.7.11.1	NA	GO:0006468,GO:0004672,GO:0005515	AT2G16250.1	NA	Leucine-rich repeat protein kinase family protein	DOWN
orange1.1g035905m	scaffold00012:673620-674046	0	4.02969	inf	-nan	0.0451	0.861705	no	Up	orange1.1g035905m	NA	PTHR36754,PTHR36754:SF1	NA	NA	NA	NA	AT3G13677.2	NA	NA	DOWN
orange1.1g035925m	scaffold11024:870-1218	0	1.43885	inf	-nan	0.0451	0.861705	no	Up	orange1.1g035925m	PF04043	NA	NA	NA	NA	GO:0004857	NA	NA	NA	ABSENT
orange1.1g035952m	scaffold00018:219590-219968	0	1.19427	inf	-nan	0.0451	0.861705	no	Up	orange1.1g035952m	PF02519	PTHR31374,PTHR31374:SF28	NA	NA	K14488	GO:0009733	AT2G36210.1	NA	SAUR-like auxin-responsive protein family	DOWN
orange1.1g036021m	scaffold00212:64114-66433	50.6321	116.715	1.20487	2.07939	0.04215	0.861705	no	Up	orange1.1g036021m	PF14829	NA	NA	2.3.1.15	K00630	GO:0004366	AT1G32200.2	ACT1,ATS1	phospholipid/glycerol acyltransferase family protein	UP
orange1.1g036137m	scaffold00850:41249-41837	11.3176	1.63401	-2.79208	-2.67379	0.0321	0.847818	no	Down	orange1.1g036137m	PF04043	PTHR31707,PTHR31707:SF43	NA	NA	NA	GO:0004857	AT5G38610.1	NA	Plant invertase/pectin methylesterase inhibitor superfamily protein	DOWN
orange1.1g036146m	scaffold06655:31-294	0	24.1647	inf	-nan	0.0451	0.861705	no	Up	orange1.1g036146m	NA	PTHR36738,PTHR36738:SF1	NA	NA	NA	NA	AT2G36885.1	NA	NA	UP
orange1.1g036218m	scaffold01681:6119-6444	882.221	41.883	-4.3967	-5.56736	0.00045	0.185247	no	Down	orange1.1g036218m	NA	PTHR11746,PTHR11746:SF90	NA	NA	NA	NA	AT3G53140.1	NA	O-methyltransferase family protein	DOWN
orange1.1g036245m	scaffold00196:136924-137236	0	23.4747	inf	-nan	0.0018	0.38688	no	Up	orange1.1g036245m	PF06376	PTHR33374,PTHR33374:SF7	NA	NA	NA	NA	AT2G46330.1	AGP16,ATAGP16	arabinogalactan protein 16	DOWN
orange1.1g036271m	scaffold00013:1718871-1719774	8.36432	1.89915	-2.13889	-2.3402	0.0396	0.861705	no	Down	orange1.1g036271m	PF00067	PTHR24298,PTHR24298:SF67	NA	1.14.13.88	NA	GO:0055114,GO:0020037,GO:0016705,GO:0005506	AT5G07990.1	CYP75B1,D501,TT7	Cytochrome P450 superfamily protein	DOWN
orange1.1g036289m	scaffold00614:56691-57232	13.6696	52.6336	1.94501	2.62256	0.01815	0.78354	no	Up	orange1.1g036289m	PF00403	PTHR22814,PTHR22814:SF84	KOG1603	NA	NA	GO:0046872,GO:0030001	AT4G39700.1	NA	Heavy metal transport/detoxification superfamily protein	UP
orange1.1g036292m	scaffold00491:26780-29073	20.545	69.4883	1.75798	3.13767	0.0038	0.441914	no	Up	orange1.1g036292m	PF01073	PTHR10366,PTHR10366:SF375	NA	NA	NA	GO:0055114,GO:0016616,GO:0006694,GO:0003854	AT4G39230.1	NA	NmrA-like negative transcriptional regulator family protein	ABSENT
orange1.1g036333m	scaffold00005:1560013-1567699	11.1654	4.30912	-1.37357	-2.07406	0.0483	0.891816	no	Down	orange1.1g036333m	PF00999	PTHR16254,PTHR16254:SF24	KOG1650	NA	NA	GO:0055085,GO:0016021,GO:0015299,GO:0006812	AT5G11800.1	ATKEA6,KEA6	K+ efflux antiporter 6	DOWN
orange1.1g036400m	scaffold00143:152334-152931	46.5391	131.822	1.50208	2.7116	0.01165	0.685832	no	Up	orange1.1g036400m	PF01494	PTHR13789,PTHR13789:SF185	NA	1.14.13.90	NA	GO:0071949	AT5G05320.1	NA	FAD/NAD(P)-binding oxidoreductase family protein	UP
orange1.1g036427m	scaffold00025:855360-859245	45.4176	19.0443	-1.25389	-2.37544	0.0214	0.819145	no	Down	orange1.1g036427m	PF04101	PTHR21015,PTHR21015:SF28	NA	2.4.1.46	K03715	GO:0016758	AT4G31780.2	MGD1,MGDA	monogalactosyl diacylglycerol synthase 1	DOWN
orange1.1g036478m	scaffold12196:749-1953	0	4.57691	inf	-nan	0.03665	0.847818	no	Up	orange1.1g036478m	NA	NA	NA	NA	NA	NA	NA	NA	NA	ABSENT
orange1.1g036542m	scaffold00022:912847-913352	0	23.2586	inf	-nan	0.0048	0.448157	no	Up	orange1.1g036542m	NA	NA	NA	NA	NA	NA	NA	NA	NA	ABSENT
orange1.1g036592m	scaffold00015:310326-312546	3.73341	0.567507	-2.71778	-2.62019	0.0361	0.847818	no	Down	orange1.1g036592m	PF10250	PTHR31741,PTHR31741:SF17	NA	NA	NA	NA	AT5G15740.1	NA	O-fucosyltransferase family protein	DOWN
orange1.1g036594m	scaffold11828:11-848	120.412	46.5062	-1.37249	-2.53411	0.01685	0.772668	no	Down	orange1.1g036594m	NA	PTHR10887,PTHR10887:SF320	NA	NA	NA	NA	AT5G35970.1	NA	P-loop containing nucleoside triphosphate hydrolases superfamily protein	DOWN
orange1.1g036658m	scaffold01950:27-6758	81.6381	182.139	1.15772	2.24781	0.02565	0.822194	no	Up	orange1.1g036658m	NA	PTHR33047,PTHR33047:SF4	NA	NA	NA	NA	NA	NA	NA	UP
orange1.1g036757m	scaffold00185:254283-262426	12.1317	3.00486	-2.0134	-2.70646	0.01615	0.772668	no	Down	orange1.1g036757m	PF09763,PF04129	PTHR14190,PTHR14190:SF7	NA	NA	NA	NA	AT1G71270.1	ATVPS52,POK,TTD8	Vps52 / Sac2 family	DOWN
orange1.1g036774m	scaffold00226:93759-94020	0	7.59585	inf	-nan	0.0451	0.861705	no	Up	orange1.1g036774m	NA	NA	NA	NA	NA	NA	NA	NA	NA	DOWN
orange1.1g036779m	scaffold00056:462531-465787	27.4161	11.4376	-1.26124	-2.18712	0.0356	0.847818	no	Down	orange1.1g036779m	PF00612	PTHR31250,PTHR31250:SF10	NA	NA	NA	GO:0005515	AT3G52870.1	NA	IQ calmodulin-binding motif family protein	DOWN
orange1.1g036810m	scaffold02944:9762-10254	142.738	311.512	1.12592	2.18774	0.03555	0.847818	no	Up	orange1.1g036810m	PF05755	PTHR33732,PTHR33732:SF3	NA	NA	NA	NA	AT3G05500.1	NA	Rubber elongation factor protein (REF)	UP
orange1.1g036908m	scaffold00020:24728-25341	2160.28	874.872	-1.30408	-2.46898	0.01615	0.772668	no	Down	orange1.1g036908m	PF02800	PTHR10836,PTHR10836:SF59	NA	1.2.1.12	NA	GO:0055114,GO:0016620	AT3G04120.1	GAPC,GAPC-1,GAPC1	glyceraldehyde-3-phosphate dehydrogenase C subunit 1	UP
orange1.1g036969m	scaffold01276:2990-4564	5.39355	16.392	1.60368	2.12215	0.04415	0.861705	no	Up	orange1.1g036969m	NA	PTHR10795,PTHR10795:SF360	NA	3.4.21.25	NA	NA	AT1G32940.1	ATSBT3.5,SBT3.5	Subtilase family protein	ABSENT
orange1.1g037038m	scaffold11490:1107-1798	0	1.86356	inf	-nan	0.0266	0.822194	no	Up	orange1.1g037038m	NA	PTHR33109,PTHR33109:SF7	NA	NA	NA	NA	AT4G37810.1	NA	NA	UP
orange1.1g037046m	scaffold00043:95191-95467	0	3.58342	inf	-nan	0.03665	0.847818	no	Up	orange1.1g037046m	NA	PTHR34268,PTHR34268:SF2	NA	NA	NA	NA	AT2G31945.1	NA	NA	DOWN
orange1.1g037116m	scaffold00013:628058-628381	0	18.3973	inf	-nan	0.0022	0.38688	no	Up	orange1.1g037116m	NA	NA	NA	NA	NA	NA	AT4G33120.1	NA	S-adenosyl-L-methionine-dependent methyltransferases superfamily protein	UP
orange1.1g037180m	scaffold03656:2527-2728	0	5.49947	inf	-nan	0.0451	0.861705	no	Up	orange1.1g037180m	PF01476	NA	NA	NA	NA	NA	NA	NA	NA	ABSENT
orange1.1g037287m	scaffold00210:104659-107166	67.9063	157.195	1.21094	2.37098	0.021	0.809304	no	Up	orange1.1g037287m	NA	PTHR31033,PTHR31033:SF6	NA	NA	NA	NA	AT5G45410.1	NA	NA	UP
orange1.1g037330m	scaffold00049:466899-467570	958.788	326.856	-1.55256	-2.84992	0.00715	0.515968	no	Down	orange1.1g037330m	PF01201	PTHR10394	NA	NA	NA	GO:0006412,GO:0005840,GO:0005622,GO:0003735	AT5G59240.1	NA	Ribosomal protein S8e family protein	UP
orange1.1g037365m	scaffold03714:1307-3734	3.4443	11.9003	1.78872	2.47848	0.01725	0.779175	no	Up	orange1.1g037365m	PF11883,PF07714	PTHR27002,PTHR27002:SF135	KOG1187	2.7.11.1	NA	GO:0004674,GO:0006468,GO:0004672	AT4G03230.1	NA	S-locus lectin protein kinase family protein	UP
orange1.1g037415m	scaffold01109:7-313	0	2.00041	inf	-nan	0.0451	0.861705	no	Up	orange1.1g037415m	NA	PTHR27000,PTHR27000:SF114	NA	2.7.11.1	NA	NA	AT3G47580.1	NA	Leucine-rich repeat protein kinase family protein	UP
orange1.1g037425m	scaffold08290:1112-1535	17.9081	4.12233	-2.11908	-2.15797	0.0394	0.861705	no	Down	orange1.1g037425m	PF02458	PTHR31642,PTHR31642:SF22	NA	2.3.1.99	NA	GO:0016747	AT4G13840.1	NA	HXXXD-type acyl-transferase family protein	DOWN
orange1.1g037428m	scaffold00590:36042-38909	6.20867	27.7788	2.16163	2.55986	0.0196	0.789695	no	Up	orange1.1g037428m	PF02320	PTHR15336,PTHR15336:SF2	KOG4763	NA	NA	GO:0008121,GO:0006122	AT1G15120.1	NA	Ubiquinol-cytochrome C reductase hinge protein	UP
orange1.1g037449m	scaffold04073:6018-6315	0	2.8996	inf	-nan	0.03665	0.847818	no	Up	orange1.1g037449m	PF01158	PTHR10114	KOG3452	NA	NA	GO:0006412,GO:0005840,GO:0005622,GO:0003735	AT2G37600.1	NA	Ribosomal protein L36e family protein	UP
orange1.1g037481m	scaffold01281:356-2284	0	1.16245	inf	-nan	0.0048	0.448157	no	Up	orange1.1g037481m	PF00043,PF13417	PTHR11260,PTHR11260:SF227	KOG0406	2.5.1.18	K00799	GO:0005515	AT2G29420.1	ATGSTU7,GST25,GSTU7	glutathione S-transferase tau 7	UP
orange1.1g037506m	scaffold03852:29-983	0	2.68757	inf	-nan	0.0451	0.861705	no	Up	orange1.1g037506m	PF05368	PTHR10366,PTHR10366:SF352	NA	NA	NA	NA	AT4G39230.1	NA	NmrA-like negative transcriptional regulator family protein	UP
orange1.1g037526m	scaffold00074:119393-120085	27.4162	124.431	2.18225	3.69762	0.00095	0.286789	no	Up	orange1.1g037526m	PF01419	PTHR23244,PTHR23244:SF320	NA	NA	NA	NA	AT1G73040.1	NA	Mannose-binding lectin superfamily protein	UP
orange1.1g037646m	scaffold00006:832200-834106	14.0975	40.0693	1.50706	2.64278	0.01125	0.672512	no	Up	orange1.1g037646m	PF00651,PF02135	PTHR24413,PTHR24413:SF129	KOG1778	2.3.1.48	NA	GO:0005515,GO:0008270,GO:0006355,GO:0005634,GO:0004402,GO:0003712	AT5G67480.2	ATBT4,BT4	BTB and TAZ domain protein 4	UP
orange1.1g037654m	scaffold00011:493403-493779	92.0909	18.3502	-2.32727	-2.48375	0.0288	0.847818	no	Down	orange1.1g037654m	NA	PTHR10374,PTHR10374:SF11	NA	NA	NA	NA	AT2G32090.1	NA	Lactoylglutathione lyase / glyoxalase I family protein	ABSENT
orange1.1g037702m	scaffold00007:768906-770253	18.4249	5.50712	-1.74229	-2.73314	0.0084	0.574148	no	Down	orange1.1g037702m	PF14531,PF03822	PTHR24347,PTHR24347:SF167	KOG0583	2.7.11.1	K07198	GO:0007165	AT5G45820.1	CIPK20,PKS18,SnRK3.6	CBL-interacting protein kinase 20	DOWN
orange1.1g037737m	scaffold01243:14197-14695	1.91307	0	-inf	-nan	0.00395	0.441914	no	Down	orange1.1g037737m	PF00067	PTHR24298,PTHR24298:SF86	NA	1.14.13.104	NA	GO:0055114,GO:0020037,GO:0016705,GO:0005506	AT3G26330.1	CYP71B37	cytochrome P450, family 71, subfamily B, polypeptide 37	DOWN
orange1.1g037739m	scaffold00398:58296-58740	20.5814	4.92315	-2.06369	-2.2067	0.0489	0.897392	no	Down	orange1.1g037739m	NA	NA	NA	NA	NA	NA	NA	NA	NA	DOWN
orange1.1g037740m	scaffold00129:180892-181643	2.08664	0	-inf	-nan	0.0261	0.822194	no	Down	orange1.1g037740m	PF13450	PTHR10742,PTHR10742:SF299	NA	1.3.3.4	NA	NA	AT3G23530.1	NA	Cyclopropane-fatty-acyl-phospholipid synthase	DOWN
orange1.1g037808m	scaffold00078:68023-68333	0	7.57163	inf	-nan	0.03665	0.847818	no	Up	orange1.1g037808m	NA	PTHR34808,PTHR34808:SF2	NA	NA	NA	NA	AT4G33467.1	NA	NA	UP
orange1.1g037818m	scaffold02715:10987-11668	0	2.48386	inf	-nan	0.0003	0.139331	no	Up	orange1.1g037818m	PF00891	PTHR11746,PTHR11746:SF90	NA	NA	NA	GO:0008171	AT3G53140.1	NA	O-methyltransferase family protein	UP
orange1.1g037884m	scaffold00003:3704607-3705311	0	4.73551	inf	-nan	0.0451	0.861705	no	Up	orange1.1g037884m	NA	PTHR35467,PTHR35467:SF2	NA	NA	NA	NA	AT1G28100.1	NA	NA	ABSENT
orange1.1g037905m	scaffold00197:124940-127467	10.7011	2.38005	-2.1687	-3.14193	0.0049	0.452825	no	Down	orange1.1g037905m	PF08263,PF00069	PTHR27008,PTHR27008:SF17	KOG1187	2.7.11.1	NA	GO:0006468,GO:0005524,GO:0004672	AT1G48480.1	RKL1	receptor-like kinase 1	DOWN
orange1.1g037906m	scaffold03272:7557-8151	7.47012	0	-inf	-nan	0.04475	0.861705	no	Down	orange1.1g037906m	PF01201	PTHR10394,PTHR10394:SF6	NA	NA	K02995	GO:0006412,GO:0005840,GO:0005622,GO:0003735	AT5G59240.1	NA	Ribosomal protein S8e family protein	UP
orange1.1g037913m	scaffold00110:150689-151115	1.72167	0	-inf	-nan	0.0261	0.822194	no	Down	orange1.1g037913m	PF13499	PTHR10891,PTHR10891:SF621	KOG0027	NA	K13448	NA	AT1G76650.1	CML38	calmodulin-like 38	DOWN
orange1.1g038075m	scaffold09029:2131-2476	12.1629	0	-inf	-nan	0.04475	0.861705	no	Down	orange1.1g038075m	NA	NA	NA	NA	NA	NA	AT2G38465.1	NA	NA	ABSENT
orange1.1g038078m	scaffold00015:195122-195743	38.8991	143.72	1.88545	3.26279	0.0022	0.38688	no	Up	orange1.1g038078m	PF03214	PTHR31682,PTHR31682:SF3	NA	5.4.99.30	NA	GO:0030244,GO:0016866	AT5G15650.1	ATRGP2,RGP2	reversibly glycosylated polypeptide 2	UP
orange1.1g038097m	scaffold00001:3773999-3775422	44.2899	15.5199	-1.51286	-2.51932	0.0161	0.772668	no	Down	orange1.1g038097m	PF00010	PTHR12565,PTHR12565:SF178	KOG4304	NA	K12126	GO:0046983	AT2G46970.1	PIL1	phytochrome interacting factor 3-like 1	DOWN
orange1.1g038137m	scaffold00088:160290-169284	37.0889	15.3379	-1.27389	-2.3656	0.02275	0.819145	no	Down	orange1.1g038137m	PF00433,PF07714	PTHR24356,PTHR24356:SF208	NA	2.7.11.1	K08790	GO:0006468,GO:0005524,GO:0004674,GO:0004672	AT3G23310.1	NA	AGC (cAMP-dependent, cGMP-dependent and protein kinase C) kinase family protein	DOWN
orange1.1g038184m	scaffold00073:184903-185540	1.51872	0	-inf	-nan	0.04475	0.861705	no	Down	orange1.1g038184m	PF00271	PTHR24031,PTHR24031:SF320	NA	3.6.4.13	K14811	NA	AT1G31970.1	STRS1	DEA(D/H)-box RNA helicase family protein	ABSENT
orange1.1g038185m	scaffold00061:594522-595886	6.06423	28.3371	2.2243	2.45363	0.0322	0.847818	no	Up	orange1.1g038185m	NA	PTHR33142,PTHR33142:SF1	NA	NA	NA	NA	AT1G08180.1	NA	NA	UP
orange1.1g038201m	scaffold00021:87301-87907	19.3979	64.1821	1.72627	2.79989	0.00965	0.627486	no	Up	orange1.1g038201m	PF10604	PTHR31213,PTHR31213:SF3	NA	NA	K14496	NA	AT2G38310.1	PYL4,RCAR10	PYR1-like 4	UP
orange1.1g038212m	scaffold11942:1278-1844	2.08337	0	-inf	-nan	0.0323	0.847818	no	Down	orange1.1g038212m	PF12315	PTHR24209,PTHR24209:SF10	NA	NA	NA	NA	AT1G19270.1	DA1	DA1	UP
orange1.1g038271m	scaffold00242:18732-21152	39.6665	7.90039	-2.32793	-2.82546	0.01675	0.772668	no	Down	orange1.1g038271m	NA	PTHR35514,PTHR35514:SF1	NA	NA	NA	NA	AT5G52970.1	NA	thylakoid lumen 15.0 kDa protein	DOWN
orange1.1g038309m	scaffold00002:1469422-1471050	348.245	136.622	-1.34991	-2.56205	0.0147	0.743746	no	Down	orange1.1g038309m	NA	PTHR19432,PTHR19432:SF38	NA	NA	NA	NA	AT1G22710.1	ATSUC2,SUC2,SUT1	sucrose-proton symporter 2	ABSENT
orange1.1g038321m	scaffold00002:2974439-2975283	0	10.591	inf	-nan	0.00295	0.411026	no	Up	orange1.1g038321m	NA	PTHR27001,PTHR27001:SF237	NA	2.7.11.1	NA	NA	AT2G16250.1	NA	Leucine-rich repeat protein kinase family protein	ABSENT
orange1.1g038361m	scaffold00153:155865-156093	0	5.6612	inf	-nan	0.03665	0.847818	no	Up	orange1.1g038361m	NA	NA	NA	NA	NA	NA	NA	NA	NA	ABSENT
orange1.1g038369m	scaffold01248:4612-5215	68.0564	20.8848	-1.70428	-2.21255	0.0417	0.861705	no	Down	orange1.1g038369m	NA	PTHR11206,PTHR11206:SF154	NA	NA	NA	NA	AT3G03620.1	NA	MATE efflux family protein	DOWN
orange1.1g038371m	scaffold00034:782004-784560	42.4242	93.624	1.14199	2.08938	0.04045	0.861705	no	Up	orange1.1g038371m	NA	PTHR15970,PTHR15970:SF2	NA	NA	K15186	GO:0032783,GO:0006355	AT1G71080.1	NA	RNA polymerase II transcription elongation factor	ABSENT
orange1.1g038385m	scaffold00003:1968163-1968892	0	2.06059	inf	-nan	0.0266	0.822194	no	Up	orange1.1g038385m	NA	NA	NA	NA	NA	NA	NA	NA	NA	ABSENT
orange1.1g038498m	scaffold00001:1773418-1775866	69.0877	17.7433	-1.96116	-3.32929	0.00215	0.38688	no	Down	orange1.1g038498m	PF03332	PTHR10466	KOG3189	5.4.2.8	K17497	GO:0009298,GO:0005737,GO:0004615	AT2G45790.1	ATPMM,PMM	phosphomannomutase	ABSENT
orange1.1g038504m	scaffold00265:517-926	0	2.46539	inf	-nan	0.03665	0.847818	no	Up	orange1.1g038504m	NA	PTHR35110,PTHR35110:SF1	NA	NA	NA	NA	AT5G49410.1	NA	NA	DOWN
orange1.1g038506m	scaffold00421:113301-113736	0	2.70701	inf	-nan	0.00295	0.411026	no	Up	orange1.1g038506m	PF05641	PTHR31917	NA	NA	NA	NA	AT1G06340.1	NA	Plant Tudor-like protein	UP
orange1.1g038511m	scaffold00113:256678-258649	32.8746	105.153	1.67744	3.25238	0.0019	0.38688	no	Up	orange1.1g038511m	PF00012	PTHR19375,PTHR19375:SF229	NA	NA	K03283	NA	AT1G16030.1	Hsp70b	heat shock protein 70B	UP
orange1.1g038527m	scaffold00014:226131-229786	56.9709	26.4329	-1.10789	-2.15294	0.03545	0.847818	no	Down	orange1.1g038527m	PF03470,PF03468,PF03469	PTHR21596,PTHR21596:SF23	NA	NA	NA	GO:0031047	AT1G13790.1	NA	XH/XS domain-containing protein	DOWN
orange1.1g038533m	scaffold00011:2072209-2073223	36.5854	94.2275	1.36488	2.60046	0.01445	0.741453	no	Up	orange1.1g038533m	PF00400	PTHR19919,PTHR19919:SF2	NA	NA	K11805	GO:0005515,GO:0007275	AT5G24520.3	ATTTG1,TTG,TTG1,URM23	Transducin/WD40 repeat-like superfamily protein	UP
orange1.1g038534m	scaffold08205:63-413	0	9.6751	inf	-nan	0.0043	0.44515	no	Up	orange1.1g038534m	NA	NA	NA	NA	NA	NA	AT1G05690.1	BT3	BTB and TAZ domain protein 3	ABSENT
orange1.1g038567m	scaffold00014:981621-983634	224.212	512.689	1.19322	2.10019	0.0404	0.861705	no	Up	orange1.1g038567m	PF06203	PTHR31319,PTHR31319:SF15	NA	NA	K12129	GO:0005515	AT5G02810.1	APRR7,PRR7	pseudo-response regulator 7	ABSENT
orange1.1g038617m	scaffold00017:367489-371427	9.24903	2.40436	-1.94365	-2.61056	0.01925	0.78354	no	Down	orange1.1g038617m	PF00171	PTHR11699,PTHR11699:SF117	NA	1.2.1.3	K00128	GO:0055114,GO:0016491,GO:0008152	AT4G36250.1	ALDH3F1	aldehyde dehydrogenase 3F1	DOWN
orange1.1g038668m	scaffold00032:201862-203042	0	4.57691	inf	-nan	0.03665	0.847818	no	Up	orange1.1g038668m	PF00631	PTHR32378,PTHR32378:SF9	NA	NA	NA	GO:0007186,GO:0005834,GO:0004871	AT5G20635.1	NA	NA	ABSENT
orange1.1g038697m	scaffold00608:65752-68434	38.5036	93.3005	1.27689	2.19566	0.0334	0.847818	no	Up	orange1.1g038697m	PF14966	PTHR28309	NA	NA	NA	NA	AT5G04910.1	NA	NA	UP
orange1.1g038706m	scaffold00002:4739933-4740819	1.35191	0	-inf	-nan	0.04475	0.861705	no	Down	orange1.1g038706m	NA	PTHR22883,PTHR22883:SF72	NA	2.3.1.225	NA	NA	AT2G33640.1	NA	DHHC-type zinc finger family protein	ABSENT
orange1.1g038737m	scaffold01134:16759-16975	0	7.89251	inf	-nan	0.0266	0.822194	no	Up	orange1.1g038737m	NA	NA	NA	NA	NA	NA	NA	NA	NA	DOWN
orange1.1g038752m	scaffold00616:58124-58370	70.9049	318.069	2.16538	2.72666	0.02295	0.819145	no	Up	orange1.1g038752m	NA	NA	NA	NA	NA	NA	NA	NA	NA	UP
orange1.1g038781m	scaffold00055:84853-85258	24.9249	83.8831	1.75079	2.53131	0.0187	0.78354	no	Up	orange1.1g038781m	NA	NA	NA	NA	NA	NA	NA	NA	NA	ABSENT
orange1.1g038790m	scaffold00019:954625-955045	7.31514	58.8278	3.00754	3.42218	0.0087	0.591376	no	Up	orange1.1g038790m	PF13639	PTHR14155,PTHR14155:SF110	NA	NA	NA	GO:0008270,GO:0005515	AT1G63840.1	NA	RING/U-box superfamily protein	UP
orange1.1g038822m	scaffold00093:162094-162583	2.96571	26.6174	3.16592	3.10431	0.0219	0.819145	no	Up	orange1.1g038822m	PF00578	PTHR10430	KOG0541	1.11.1.15	NA	GO:0055114,GO:0016491,GO:0016209	AT1G65980.1	TPX1	thioredoxin-dependent peroxidase 1	UP
orange1.1g038842m	scaffold00161:57922-59194	0.799662	6.02414	2.91329	2.82024	0.0292	0.847818	no	Up	orange1.1g038842m	PF06814	PTHR21229,PTHR21229:SF21	KOG2569	NA	NA	GO:0016021	AT5G18520.1	NA	Lung seven transmembrane receptor family protein	UP
orange1.1g038870m	scaffold00014:456273-456843	12.7864	35.041	1.45443	2.06693	0.04815	0.891816	no	Up	orange1.1g038870m	PF10712	NA	NA	NA	NA	NA	NA	NA	NA	UP
orange1.1g038929m	scaffold00254:200239-201220	15.1876	47.2211	1.63653	2.82936	0.0063	0.479462	no	Up	orange1.1g038929m	PF02485	PTHR31042,PTHR31042:SF4	NA	NA	NA	GO:0016020,GO:0008375	AT5G22070.1	NA	Core-2/I-branching beta-1,6-N-acetylglucosaminyltransferase family protein	UP
orange1.1g039014m	scaffold00890:42864-43284	236.745	568.026	1.26263	2.44375	0.01745	0.782356	no	Up	orange1.1g039014m	PF00833	PTHR10732,PTHR10732:SF2	KOG0187	NA	K02962	GO:0006412,GO:0005840,GO:0005622,GO:0003735	AT3G10610.1	NA	Ribosomal S17 family protein	UP
orange1.1g039036m	scaffold00319:107272-107668	0	1.08359	inf	-nan	0.0451	0.861705	no	Up	orange1.1g039036m	NA	NA	NA	NA	NA	NA	NA	NA	NA	ABSENT
orange1.1g039060m	scaffold00048:23613-27998	2.47017	0.359759	-2.77951	-3.04909	0.01175	0.686541	no	Down	orange1.1g039060m	PF13632,PF14569	PTHR13301,PTHR13301:SF28	NA	2.4.1.12	K10999	NA	AT5G17420.1	ATCESA7,CESA7,IRX3,MUR10	Cellulose synthase family protein	DOWN
orange1.1g039066m	scaffold03686:4282-5170	44.8165	121.957	1.44427	2.75408	0.0108	0.656444	no	Up	orange1.1g039066m	PF04819	PTHR16007,PTHR16007:SF14	NA	NA	NA	NA	AT1G49470.1	NA	Family of unknown function (DUF716)	UP
orange1.1g039108m	scaffold00326:80932-82108	0	1.94759	inf	-nan	0.0451	0.861705	no	Up	orange1.1g039108m	NA	NA	NA	NA	NA	NA	NA	NA	NA	ABSENT
orange1.1g039120m	scaffold00013:451615-454527	91.9102	199.928	1.12119	2.08665	0.04085	0.861705	no	Up	orange1.1g039120m	PF05691	PTHR31268,PTHR31268:SF5	NA	2.4.1.82	K06617	NA	AT5G20250.4	DIN10	Raffinose synthase family protein	UP
orange1.1g039373m	scaffold00031:365636-366539	51.4179	22.0901	-1.21887	-2.1815	0.03245	0.847818	no	Down	orange1.1g039373m	PF05890	PTHR13028,PTHR13028:SF0	KOG3080	NA	K14823	NA	AT3G22660.1	NA	rRNA processing protein-related	DOWN
orange1.1g039429m	scaffold00001:2563312-2563555	20.9163	0	-inf	-nan	0.00365	0.441914	no	Down	orange1.1g039429m	NA	PTHR33513,PTHR33513:SF4	NA	NA	NA	NA	AT5G41761.1	NA	NA	DOWN
orange1.1g039541m	scaffold00052:232368-233934	20.1626	48.9504	1.27964	2.42258	0.0199	0.79394	no	Up	orange1.1g039541m	PF00083	PTHR24064,PTHR24064:SF249	KOG0255	NA	NA	GO:0055085,GO:0022857,GO:0016021	AT1G79360.1	2-Oct,ATOCT2,OCT2	organic cation/carnitine transporter 2	UP
orange1.1g039542m	scaffold00307:56717-56948	0	5.51455	inf	-nan	0.03665	0.847818	no	Up	orange1.1g039542m	NA	NA	NA	NA	NA	NA	AT1G12845.1	NA	NA	UP
orange1.1g039554m	scaffold00303:185055-185862	47.7275	207.77	2.1221	3.88927	0.00045	0.185247	no	Up	orange1.1g039554m	PF04116	PTHR11863,PTHR11863:SF41	NA	NA	NA	GO:0055114,GO:0016491,GO:0006633,GO:0005506	AT1G02190.1	NA	Fatty acid hydroxylase superfamily	UP
orange1.1g039575m	scaffold00338:77031-79427	2.77281	13.6811	2.30276	3.3747	0.00385	0.441914	no	Up	orange1.1g039575m	PF01190	NA	NA	NA	NA	NA	NA	NA	NA	ABSENT
orange1.1g039604m	scaffold00002:3009143-3010265	36.4737	89.9422	1.30214	2.51647	0.0136	0.72452	no	Up	orange1.1g039604m	PF00730	PTHR10242,PTHR10242:SF0	KOG1918	3.2.2.21	K01247	GO:0006284	AT1G75230.2	NA	DNA glycosylase superfamily protein	ABSENT
orange1.1g039652m	scaffold06729:1995-2851	1.13155	7.79957	2.78509	2.65695	0.03665	0.847818	no	Up	orange1.1g039652m	PF00332	PTHR32227,PTHR32227:SF49	NA	3.2.1.39	NA	GO:0005975,GO:0004553	AT3G57270.1	BG1	beta-1,3-glucanase 1	UP
orange1.1g039666m	scaffold00006:1271659-1271878	0	15.3486	inf	-nan	0.002	0.38688	no	Up	orange1.1g039666m	NA	NA	NA	NA	NA	NA	AT5G67265.1	NA	NA	DOWN
orange1.1g039787m	scaffold00510:37951-38785	57.4164	177.172	1.62561	3.14804	0.002	0.38688	no	Up	orange1.1g039787m	PF00067	PTHR24298,PTHR24298:SF121	NA	1.14.13.152	NA	GO:0055114,GO:0020037,GO:0016705,GO:0005506	AT2G45550.1	CYP76C4	cytochrome P450, family 76, subfamily C, polypeptide 4	UP
orange1.1g039820m	scaffold00394:91067-91397	3.62874	0	-inf	-nan	0.0232	0.819145	no	Down	orange1.1g039820m	NA	NA	NA	NA	NA	NA	NA	NA	NA	DOWN
orange1.1g039835m	scaffold00893:16897-18479	4.18223	20.7196	2.30865	2.38066	0.0295	0.847818	no	Up	orange1.1g039835m	NA	NA	NA	NA	NA	NA	NA	NA	NA	UP
orange1.1g039842m	scaffold00035:82335-85322	37.3829	104.622	1.48474	2.79897	0.0071	0.515968	no	Up	orange1.1g039842m	PF00132	PTHR13061,PTHR13061:SF0	KOG3121	1.6.5.3	NA	NA	AT5G63510.2	GAMMA CAL1	gamma carbonic anhydrase like 1	UP
orange1.1g039875m	scaffold00011:2219338-2219560	0	4.47969	inf	-nan	0.0451	0.861705	no	Up	orange1.1g039875m	NA	NA	NA	NA	NA	NA	NA	NA	NA	ABSENT
orange1.1g039912m	scaffold01505:4170-4767	20.5665	3.90321	-2.39756	-2.81971	0.01075	0.656444	no	Down	orange1.1g039912m	NA	PTHR35744,PTHR35744:SF2	NA	NA	NA	NA	AT4G12240.1	NA	zinc finger (C2H2 type) family protein	DOWN
orange1.1g039966m	scaffold00168:24484-26772	1.36543	7.64208	2.48461	2.74973	0.0221	0.819145	no	Up	orange1.1g039966m	PF00067	PTHR24282,PTHR24282:SF53	KOG0157	1.14.13.173	NA	GO:0055114,GO:0020037,GO:0016705,GO:0005506	AT3G14680.1	CYP72A14	cytochrome P450, family 72, subfamily A, polypeptide 14	DOWN
orange1.1g039985m	scaffold05636:1529-3530	16.1823	5.80522	-1.47899	-2.17977	0.0341	0.847818	no	Down	orange1.1g039985m	PF13962	PTHR24177,PTHR24177:SF19	NA	NA	NA	NA	AT3G18670.1	NA	Ankyrin repeat family protein	DOWN
orange1.1g040053m	scaffold00261:156721-156946	0	10.174	inf	-nan	0.0048	0.448157	no	Up	orange1.1g040053m	NA	PTHR16128,PTHR16128:SF8	NA	NA	NA	NA	AT3G04650.1	NA	FAD/NAD(P)-binding oxidoreductase family protein	ABSENT
orange1.1g040086m	scaffold00329:59694-60135	15.044	48.9696	1.70269	2.35307	0.0218	0.819145	no	Up	orange1.1g040086m	PF02519	PTHR31374,PTHR31374:SF3	NA	NA	K14488	GO:0009733	AT1G75590.1	NA	SAUR-like auxin-responsive protein family	UP
orange1.1g040093m	scaffold00275:218272-218514	0	19.4958	inf	-nan	0.0266	0.822194	no	Up	orange1.1g040093m	NA	PTHR12668,PTHR12668:SF18	NA	NA	NA	GO:0016020	AT3G57280.1	NA	Transmembrane proteins 14C	DOWN
orange1.1g040102m	scaffold08681:1529-2534	1.3839	6.40513	2.21049	2.32403	0.03255	0.847818	no	Up	orange1.1g040102m	PF00067	PTHR24298,PTHR24298:SF113	NA	1.14.13.28	NA	GO:0055114,GO:0020037,GO:0016705,GO:0005506	AT5G06900.1	CYP93D1	cytochrome P450, family 93, subfamily D, polypeptide 1	UP
orange1.1g040164m	scaffold00011:876247-877273	50.6544	123.382	1.28437	2.48692	0.0153	0.761343	no	Up	orange1.1g040164m	NA	PTHR33312,PTHR33312:SF5	NA	NA	NA	NA	AT5G26230.1	NA	NA	UP
orange1.1g040182m	scaffold02140:13640-14744	0	1.05111	inf	-nan	0.0451	0.861705	no	Up	orange1.1g040182m	NA	NA	NA	NA	NA	NA	NA	NA	NA	ABSENT
orange1.1g040269m	scaffold00020:375842-376193	3.04692	0	-inf	-nan	0.0232	0.819145	no	Down	orange1.1g040269m	NA	PTHR36795,PTHR36795:SF1	NA	NA	NA	NA	AT5G14410.1	NA	NA	ABSENT
orange1.1g040281m	scaffold00166:226085-226862	17.8916	42.7744	1.25747	2.07574	0.0456	0.865779	no	Up	orange1.1g040281m	NA	NA	NA	NA	NA	NA	AT5G08770.1	NA	NA	UP
orange1.1g040285m	scaffold00040:581329-582223	122.41	270.251	1.14258	2.23227	0.0291	0.847818	no	Up	orange1.1g040285m	PF00067	PTHR24298,PTHR24298:SF121	NA	1.14.13.152	NA	GO:0055114,GO:0020037,GO:0016705,GO:0005506	AT2G45550.1	CYP76C4	cytochrome P450, family 76, subfamily C, polypeptide 4	UP
orange1.1g040351m	scaffold00655:43480-44179	337.728	157.493	-1.10058	-2.1481	0.0345	0.847818	no	Down	orange1.1g040351m	PF00197	PTHR33107	NA	NA	NA	GO:0004866	AT1G17860.1	NA	Kunitz family trypsin and protease inhibitor protein	DOWN
orange1.1g040381m	scaffold09352:1607-2200	0	3.04692	inf	-nan	0.0451	0.861705	no	Up	orange1.1g040381m	NA	NA	NA	NA	NA	NA	NA	NA	NA	ABSENT
orange1.1g040390m	scaffold00035:44832-45042	0	5.01746	inf	-nan	0.0451	0.861705	no	Up	orange1.1g040390m	PF11820	PTHR33128	NA	NA	NA	NA	AT3G48660.1	NA	Protein of unknown function (DUF 3339)	UP
orange1.1g040418m	scaffold10972:21-768	7.6484	21.7291	1.5064	2.13863	0.04235	0.861705	no	Up	orange1.1g040418m	PF00139	PTHR27007,PTHR27007:SF13	NA	2.7.11.1	NA	GO:0030246	AT2G37710.1	RLK	receptor lectin kinase	UP
orange1.1g040425m	scaffold00006:2079049-2079616	0	2.59678	inf	-nan	0.03665	0.847818	no	Up	orange1.1g040425m	PF07855	PTHR13292,PTHR13292:SF0	NA	NA	NA	NA	AT5G66930.1	NA	NA	ABSENT
orange1.1g040458m	scaffold00136:371518-373855	21.228	8.10394	-1.38927	-2.50326	0.0176	0.78354	no	Down	orange1.1g040458m	PF05922,PF02225,PF00082	PTHR10795,PTHR10795:SF424	NA	3.4.14.10	NA	GO:0006508,GO:0004252	AT3G14240.1	NA	Subtilase family protein	DOWN
orange1.1g040465m	scaffold00029:887069-888854	15.9543	4.20449	-1.92394	-3.06762	0.0053	0.462542	no	Down	orange1.1g040465m	PF01699	PTHR12266,PTHR12266:SF2	KOG2399	NA	K13754	GO:0055085,GO:0016021	AT5G17860.1	CAX7	calcium exchanger 7	DOWN
orange1.1g040492m	scaffold00193:69874-71782	32.0592	400.283	3.64221	3.73899	0.0136	0.72452	no	Up	orange1.1g040492m	PF05627	PTHR33159	NA	NA	NA	NA	AT2G04410.1	NA	RPM1-interacting protein 4 (RIN4) family protein	UP
orange1.1g040496m	scaffold07545:1263-2400	70.6653	23.084	-1.61411	-2.27932	0.03005	0.847818	no	Down	orange1.1g040496m	PF00179	PTHR24068	KOG0417	6.3.2.19	K06689	NA	AT1G64230.4	UBC28	ubiquitin-conjugating enzyme 28	DOWN
orange1.1g040538m	scaffold00001:4074670-4075129	18.732	2.99968	-2.64262	-2.50899	0.03955	0.861705	no	Down	orange1.1g040538m	PF15699	PTHR33669,PTHR33669:SF4	NA	NA	NA	NA	NA	NA	NA	ABSENT
orange1.1g040584m	scaffold01065:15243-16287	7.20102	35.782	2.31296	3.59943	0.002	0.38688	no	Up	orange1.1g040584m	PF01073	PTHR10366,PTHR10366:SF308	NA	5.1.3.2	K01784	GO:0055114,GO:0016616,GO:0006694,GO:0003854	AT4G10960.1	UGE5	UDP-D-glucose/UDP-D-galactose 4-epimerase 5	UP
orange1.1g040626m	scaffold03270:1328-1595	0	6.89153	inf	-nan	0.0048	0.448157	no	Up	orange1.1g040626m	NA	NA	NA	NA	NA	NA	NA	NA	NA	ABSENT
orange1.1g040711m	scaffold00001:3810276-3813167	22.2053	70.8138	1.67313	3.19058	0.00335	0.4397	no	Up	orange1.1g040711m	PF03106	PTHR31429,PTHR31429:SF6	NA	NA	NA	GO:0043565,GO:0006355,GO:0003700	AT4G01720.1	AtWRKY47,WRKY47	WRKY family transcription factor	UP
orange1.1g040731m	scaffold09142:513-1272	8.79381	36.5484	2.05525	2.1806	0.0448	0.861705	no	Up	orange1.1g040731m	NA	PTHR12763,PTHR12763:SF30	KOG0723	NA	K09539	NA	AT2G35795.1	NA	Chaperone DnaJ-domain superfamily protein	UP
orange1.1g040803m	scaffold00585:89925-90369	0	1.02053	inf	-nan	0.0451	0.861705	no	Up	orange1.1g040803m	NA	NA	NA	NA	NA	NA	NA	NA	NA	ABSENT
orange1.1g040810m	scaffold00001:2874024-2875467	18.8244	41.3259	1.13444	2.09021	0.0465	0.874615	no	Up	orange1.1g040810m	PF00026	PTHR13683,PTHR13683:SF308	KOG1339	3.4.23.12	NA	GO:0006508,GO:0004190	AT1G01300.1	NA	Eukaryotic aspartyl protease family protein	UP
orange1.1g040872m	scaffold00286:20551-26405	50.4732	11.3688	-2.15044	-3.21153	0.00285	0.411026	no	Down	orange1.1g040872m	PF03101	PTHR31669,PTHR31669:SF25	NA	NA	NA	GO:0006355	AT4G38180.1	FRS5	FAR1-related sequence 5	DOWN
orange1.1g040875m	scaffold00015:602206-606524	139.317	334.335	1.26292	2.12973	0.03785	0.853899	no	Up	orange1.1g040875m	PF06414,PF00664	PTHR24221,PTHR24221:SF141	NA	3.6.3.44	NA	GO:0016301,GO:0005524,GO:0055085,GO:0042626,GO:0016021,GO:0006810	AT3G28390.1	PGP18	P-glycoprotein 18	UP
orange1.1g040908m	scaffold00243:200329-205290	49.1605	23.2022	-1.08324	-2.09936	0.03975	0.861705	no	Down	orange1.1g040908m	PF13855,PF07714,PF11721	PTHR27006,PTHR27006:SF11	KOG1187	2.7.11.1	NA	GO:0005515,GO:0006468,GO:0004672	AT3G14840.2	NA	Leucine-rich repeat transmembrane protein kinase	DOWN
orange1.1g041037m	scaffold00120:90820-94219	15.8451	4.78655	-1.72698	-2.57065	0.0127	0.7047	no	Down	orange1.1g041037m	PF08164,PF13339	PTHR15565,PTHR15565:SF0	KOG2773	NA	K14782	GO:0005634	AT5G61330.1	NA	rRNA processing protein-related	DOWN
orange1.1g041080m	scaffold00352:43854-47758	45.0544	13.7044	-1.71703	-2.77167	0.01045	0.652693	no	Down	orange1.1g041080m	PF14531	PTHR24361,PTHR24361:SF409	KOG0198	2.7.11.25	NA	NA	AT4G08500.1	ARAKIN,ATMEKK1,MAPKKK8,MEKK1	MAPK/ERK kinase kinase 1	ABSENT
orange1.1g041185m	scaffold00046:193617-194538	196.028	445.553	1.18453	2.24973	0.02675	0.824018	no	Up	orange1.1g041185m	PF10520	PTHR24067,PTHR24067:SF41	KOG3011	NA	K10704	NA	AT4G27030.1	FAD4,FADA	fatty acid desaturase A	UP
orange1.1g041214m	scaffold08123:569-895	0	5.33004	inf	-nan	0.0451	0.861705	no	Up	orange1.1g041214m	NA	PTHR22847,PTHR22847:SF499	NA	NA	NA	NA	AT3G15880.2	TPR4,WSIP2	WUS-interacting protein 2	UP
orange1.1g041221m	scaffold00974:48309-48911	0	2.60757	inf	-nan	0.0043	0.44515	no	Up	orange1.1g041221m	NA	NA	NA	NA	NA	NA	NA	NA	NA	UP
orange1.1g041256m	scaffold00312:183604-184675	4.73045	21.9555	2.21453	2.91249	0.0075	0.530654	no	Up	orange1.1g041256m	PF08100,PF00891	PTHR11746,PTHR11746:SF103	NA	2.1.1.68	K13066	GO:0046983,GO:0008171	AT5G54160.1	ATOMT1,OMT1	O-methyltransferase 1	UP
orange1.1g041308m	scaffold01971:15704-16439	13.5033	3.68116	-1.87508	-2.27843	0.03605	0.847818	no	Down	orange1.1g041308m	PF00891	PTHR11746,PTHR11746:SF90	NA	NA	NA	GO:0008171	AT3G53140.1	NA	O-methyltransferase family protein	UP
orange1.1g041313m	scaffold00242:23266-23522	143.356	0	-inf	-nan	0.0047	0.448157	no	Down	orange1.1g041313m	NA	PTHR36360	NA	NA	NA	NA	AT3G09860.1	NA	NA	ABSENT
orange1.1g041325m	scaffold00003:2280207-2281557	19.9824	46.6881	1.22432	2.29341	0.02355	0.822194	no	Up	orange1.1g041325m	PF00400	PTHR22844,PTHR22844:SF159	KOG0266	NA	NA	GO:0005515	AT1G24130.1	NA	Transducin/WD40 repeat-like superfamily protein	UP
orange1.1g041332m	scaffold00026:792687-796951	2.40632	0.442117	-2.44433	-2.54374	0.0213	0.817387	no	Down	orange1.1g041332m	PF02705	PTHR30540,PTHR30540:SF12	NA	NA	K03549	GO:0071805,GO:0016020,GO:0015079	AT2G30070.1	ATKT1,ATKT1P,ATKUP1,KT1,KUP1	potassium transporter 1	DOWN
orange1.1g041451m	scaffold02721:1448-1690	0	26.3279	inf	-nan	0.00595	0.462542	no	Up	orange1.1g041451m	NA	NA	NA	NA	NA	NA	NA	NA	NA	ABSENT
orange1.1g041472m	scaffold00076:470110-472195	21.8138	10.2317	-1.0922	-1.99541	0.04735	0.880545	no	Down	orange1.1g041472m	NA	PTHR33448,PTHR33448:SF1	NA	NA	NA	NA	AT3G15095.1	NA	NA	DOWN
orange1.1g041526m	scaffold00049:640816-643878	44.2105	13.2094	-1.74283	-2.81573	0.00775	0.539907	no	Down	orange1.1g041526m	PF00571,PF03471	PTHR22777,PTHR22777:SF3	NA	NA	NA	NA	AT1G55930.1	NA	CBS domain-containing protein / transporter associated domain-containing protein	DOWN
orange1.1g041666m	scaffold00002:1063449-1063797	19.0718	86.3293	2.17841	2.26622	0.036	0.847818	no	Up	orange1.1g041666m	NA	PTHR22603,PTHR22603:SF39	NA	2.7.1.82,2.7.1.32	NA	NA	AT4G09760.2	NA	Protein kinase superfamily protein	UP
orange1.1g041667m	scaffold00097:37139-39119	67.963	150.837	1.15017	2.20982	0.03235	0.847818	no	Up	orange1.1g041667m	PF03514	PTHR31636,PTHR31636:SF4	NA	NA	NA	NA	AT5G52510.1	SCL8	SCARECROW-like 8	ABSENT
orange1.1g041707m	scaffold00036:411293-412033	140.605	332.673	1.24246	2.42007	0.0168	0.772668	no	Up	orange1.1g041707m	PF01196	PTHR14413	KOG3280	NA	K02879	GO:0006412,GO:0005840,GO:0005622,GO:0003735	AT3G54210.1	NA	Ribosomal protein L17 family protein	UP
orange1.1g041721m	scaffold00043:260160-261399	4.0844	0.472947	-3.11037	-2.81655	0.02305	0.819145	no	Down	orange1.1g041721m	PF03140	PTHR31549,PTHR31549:SF2	NA	NA	NA	NA	AT4G31980.1	NA	NA	DOWN
orange1.1g041835m	scaffold10153:69-432	0	1.30532	inf	-nan	0.0451	0.861705	no	Up	orange1.1g041835m	PF00067	PTHR24282,PTHR24282:SF53	NA	1.14.13.173	NA	GO:0055114,GO:0020037,GO:0016705,GO:0005506	AT3G14610.1	CYP72A7	cytochrome P450, family 72, subfamily A, polypeptide 7	DOWN
orange1.1g041861m	scaffold00001:1030710-1030932	0	14.9323	inf	-nan	0.002	0.38688	no	Up	orange1.1g041861m	NA	PTHR17204,PTHR17204:SF18	NA	NA	NA	NA	AT5G46400.1	AT PRP39-2,PRP39-2	Tetratricopeptide repeat (TPR)-like superfamily protein	ABSENT
orange1.1g041866m	scaffold00019:1563809-1564549	0	31.7087	inf	-nan	5e-05	0.0476658	yes	Up	orange1.1g041866m	PF00173	PTHR19359,PTHR19359:SF25	NA	NA	NA	NA	AT1G26340.1	ATCB5-A,B5 #6,CB5-A	cytochrome B5 isoform A	UP
orange1.1g041992m	scaffold00017:457197-461168	33.2606	14.4719	-1.20057	-2.17522	0.03125	0.847818	no	Down	orange1.1g041992m	PF03126	PTHR22884,PTHR22884:SF339	NA	NA	NA	GO:0003677	AT3G51120.1	NA	DNA binding;zinc ion binding;nucleic acid binding;nucleic acid binding	DOWN
orange1.1g041994m	scaffold10881:1028-1746	0	3.29012	inf	-nan	0.0048	0.448157	no	Up	orange1.1g041994m	NA	NA	NA	NA	NA	NA	NA	NA	NA	ABSENT
orange1.1g042000m	scaffold00909:13324-14455	0	3.83611	inf	-nan	5e-05	0.0476658	yes	Up	orange1.1g042000m	PF13855	PTHR27004,PTHR27004:SF11	NA	2.7.11.1	NA	GO:0005515	AT1G07390.2	AtRLP1,RLP1	receptor like protein 1	UP
orange1.1g042091m	scaffold00317:37788-59862	40.2141	18.0147	-1.15853	-2.25246	0.0275	0.832057	no	Down	orange1.1g042091m	PF00690,PF12515,PF00702,PF00122,PF00689	PTHR24093,PTHR24093:SF359	NA	3.6.3.8	K01537	GO:0005516,GO:0046872,GO:0000166	AT3G21180.1	ACA9,ATACA9	autoinhibited Ca(2+)-ATPase 9	DOWN
orange1.1g042157m	scaffold00094:227717-227933	0	6.75668	inf	-nan	0.0451	0.861705	no	Up	orange1.1g042157m	NA	NA	NA	NA	NA	NA	NA	NA	NA	ABSENT
orange1.1g042186m	scaffold00711:15286-15607	0	7.59585	inf	-nan	0.0451	0.861705	no	Up	orange1.1g042186m	NA	NA	NA	NA	NA	NA	NA	NA	NA	DOWN
orange1.1g042217m	scaffold00020:1621607-1622904	80.6975	36.9948	-1.1252	-2.09568	0.0369	0.849263	no	Down	orange1.1g042217m	PF01221	PTHR11886,PTHR11886:SF37	KOG3430	3.6.4.2	NA	GO:0007017,GO:0005875	AT5G20110.1	NA	Dynein light chain type 1 family protein	ABSENT
orange1.1g042276m	scaffold00237:93164-93380	0	6.31401	inf	-nan	0.03665	0.847818	no	Up	orange1.1g042276m	PF13041	PTHR24015	NA	NA	NA	NA	AT1G12775.1	NA	Pentatricopeptide repeat (PPR) superfamily protein	ABSENT
orange1.1g042301m	scaffold00088:259806-260791	224.449	97.8443	-1.19783	-2.316	0.0248	0.822194	no	Down	orange1.1g042301m	PF13417	PTHR11260,PTHR11260:SF233	KOG0406	2.5.1.18	K00799	GO:0005515	AT3G09270.1	ATGSTU8,GSTU8	glutathione S-transferase TAU 8	DOWN
orange1.1g042350m	scaffold08836:1989-2459	0	6.89319	inf	-nan	0.0266	0.822194	no	Up	orange1.1g042350m	NA	NA	NA	NA	NA	NA	NA	NA	NA	DOWN
orange1.1g042438m	scaffold00035:64749-65124	37.0151	0	-inf	-nan	5e-05	0.0476658	yes	Down	orange1.1g042438m	PF00319	PTHR11945	NA	NA	NA	GO:0046983,GO:0003677	AT4G11880.1	AGL14	AGAMOUS-like 14	DOWN
orange1.1g042470m	scaffold08164:1723-2586	0	2.52956	inf	-nan	0.03665	0.847818	no	Up	orange1.1g042470m	NA	NA	NA	NA	NA	NA	NA	NA	NA	UP
orange1.1g042543m	scaffold00004:4111739-4112216	0	2.80336	inf	-nan	0.0022	0.38688	no	Up	orange1.1g042543m	PF14299	PTHR32278,PTHR32278:SF2	NA	NA	NA	NA	AT1G56240.1	AtPP2-B13,PP2-B13	phloem protein 2-B13	UP
orange1.1g042544m	scaffold00003:4054904-4059548	120.166	43.9395	-1.45143	-2.77108	0.01	0.633322	no	Down	orange1.1g042544m	PF08241,PF08498	PTHR10108,PTHR10108:SF908	KOG1269	2.1.1.41	K00559	GO:0008168,GO:0008152,GO:0006694	AT5G13710.1	CPH,SMT1	sterol methyltransferase 1	DOWN
orange1.1g042635m	scaffold11442:1193-1833	0	2.563	inf	-nan	0.00595	0.462542	no	Up	orange1.1g042635m	PF03931,PF01466	PTHR11165,PTHR11165:SF24	KOG1724	NA	NA	GO:0006511	AT2G03160.1	ASK19,SK19	SKP1-like 19	UP
orange1.1g042638m	scaffold01253:23081-23881	107.208	365.525	1.76956	2.82249	0.00675	0.501077	no	Up	orange1.1g042638m	NA	NA	NA	NA	NA	NA	AT3G12490.2	ATCYS6,ATCYSB,CYSB	cystatin B	UP
orange1.1g042647m	scaffold01760:17284-18143	3.8863	0	-inf	-nan	0.0387	0.861705	no	Down	orange1.1g042647m	NA	NA	NA	6.1.1.17	NA	NA	AT5G26710.1	NA	Glutamyl/glutaminyl-tRNA synthetase, class Ic	ABSENT
orange1.1g042715m	scaffold00077:102997-104697	1.48025	0	-inf	-nan	0.00365	0.441914	no	Down	orange1.1g042715m	PF00560	PTHR27000	NA	2.7.11.1	NA	GO:0005515	AT3G56370.1	NA	Leucine-rich repeat protein kinase family protein	ABSENT
orange1.1g042720m	scaffold01391:10983-11424	1.6047	0	-inf	-nan	0.0261	0.822194	no	Down	orange1.1g042720m	PF00067	PTHR24298,PTHR24298:SF51	NA	1.14.13.21	NA	GO:0055114,GO:0020037,GO:0016705,GO:0005506	AT1G33720.1	CYP76C6	cytochrome P450, family 76, subfamily C, polypeptide 6	DOWN
orange1.1g042772m	scaffold00023:1455384-1463219	139.62	59.6741	-1.22633	-2.39031	0.0229	0.819145	no	Down	orange1.1g042772m	PF07714,PF13426	PTHR24351,PTHR24351:SF81	NA	2.7.11.1	NA	GO:0006468,GO:0004672	AT5G58140.3	NPL1,PHOT2	phototropin 2	DOWN
orange1.1g042843m	scaffold02653:8981-10433	9.73873	22.9803	1.23859	2.13594	0.03995	0.861705	no	Up	orange1.1g042843m	PF08276,PF00954,PF01453	PTHR27002,PTHR27002:SF150	NA	2.7.11.1	NA	GO:0048544	AT2G19130.1	NA	S-locus lectin protein kinase family protein	UP
orange1.1g042847m	scaffold00499:44866-45252	350.264	1954.53	2.48031	4.09272	0.00035	0.154623	no	Up	orange1.1g042847m	NA	PTHR33187,PTHR33187:SF4	NA	NA	NA	NA	NA	NA	NA	ABSENT
orange1.1g042939m	scaffold00018:345283-345692	0	3.42631	inf	-nan	0.0266	0.822194	no	Up	orange1.1g042939m	PF06058	PTHR16290,PTHR16290:SF3	NA	NA	NA	NA	AT1G08370.1	ATDCP1,DCP1	decapping 1	ABSENT
orange1.1g042970m	scaffold00232:63049-64519	0	1.60236	inf	-nan	0.0001	0.072452	no	Up	orange1.1g042970m	PF00201	PTHR11926,PTHR11926:SF248	KOG1192	NA	K13496	GO:0016758,GO:0008152	AT2G36760.1	UGT73C2	UDP-glucosyl transferase 73C2	UP
orange1.1g042992m	scaffold00003:164171-164563	0	9.15382	inf	-nan	0.0043	0.44515	no	Up	orange1.1g042992m	NA	NA	NA	NA	NA	NA	NA	NA	NA	ABSENT
orange1.1g043004m	scaffold00002:2684585-2685473	1.65741	7.76275	2.22763	2.41937	0.03385	0.847818	no	Up	orange1.1g043004m	PF01151	PTHR11157,PTHR11157:SF11	KOG3071	2.3.1.199	NA	GO:0016021	AT1G75000.1	NA	GNS1/SUR4 membrane protein family	UP
orange1.1g043011m	scaffold00494:95117-95618	31.6702	9.10965	-1.79766	-2.13395	0.04835	0.891816	no	Down	orange1.1g043011m	PF13893	NA	NA	NA	K10770	NA	AT1G31600.3	NA	RNA-binding (RRM/RBD/RNP motifs) family protein	DOWN
orange1.1g043117m	scaffold00374:90129-94497	26.8254	5.42649	-2.30551	-3.46999	0.00195	0.38688	no	Down	orange1.1g043117m	NA	PTHR36037,PTHR36037:SF1	NA	NA	NA	NA	AT3G23910.1	NA	NA	DOWN
orange1.1g043133m	scaffold00070:47169-48523	2.5193	0	-inf	-nan	0.00545	0.462542	no	Down	orange1.1g043133m	PF04406	PTHR10848,PTHR10848:SF3	NA	5.99.1.3	NA	GO:0006259,GO:0005694,GO:0005524,GO:0003824,GO:0003677,GO:0000737	AT3G13170.1	ATSPO11-1	Spo11/DNA topoisomerase VI, subunit A protein	ABSENT
orange1.1g043184m	scaffold00081:232896-235490	4.40655	29.5881	2.74729	3.74844	0.00205	0.38688	no	Up	orange1.1g043184m	PF00847	PTHR31190	NA	NA	NA	GO:0006355,GO:0003700	AT5G61890.1	NA	Integrase-type DNA-binding superfamily protein	UP
orange1.1g043198m	scaffold00321:94445-94790	0	11.449	inf	-nan	0.0018	0.38688	no	Up	orange1.1g043198m	NA	NA	NA	NA	NA	NA	AT1G24380.1	NA	NA	UP
orange1.1g043288m	scaffold03667:3332-3803	13.2442	40.904	1.62688	2.2348	0.0251	0.822194	no	Up	orange1.1g043288m	PF00011	PTHR11527,PTHR11527:SF158	KOG0710	NA	K13993	NA	AT1G07400.1	NA	HSP20-like chaperones superfamily protein	ABSENT
orange1.1g043296m	scaffold00113:149577-151530	15.7101	38.4907	1.29282	2.44568	0.01765	0.78354	no	Up	orange1.1g043296m	PF00012	PTHR19375,PTHR19375:SF229	NA	NA	K03283	NA	AT1G16030.1	Hsp70b	heat shock protein 70B	UP
orange1.1g043403m	scaffold01039:6451-6826	36.334	154.298	2.08633	3.24874	0.00325	0.429688	no	Up	orange1.1g043403m	PF00188	PTHR10334,PTHR10334:SF223	NA	NA	K13449	NA	AT4G33720.1	NA	CAP (Cysteine-rich secretory proteins, Antigen 5, and Pathogenesis-related 1 protein) superfamily protein	UP
orange1.1g043418m	scaffold00042:338997-339348	304.692	736.987	1.27429	2.47102	0.0186	0.78354	no	Up	orange1.1g043418m	NA	NA	NA	NA	NA	NA	NA	NA	NA	UP
orange1.1g043430m	scaffold03938:45-909	12.2322	2.81759	-2.11815	-2.49963	0.02005	0.796416	no	Down	orange1.1g043430m	PF01474	PTHR21337,PTHR21337:SF7	NA	2.5.1.54	NA	GO:0009073,GO:0003849	AT4G39980.1	DHS1	3-deoxy-D-arabino-heptulosonate 7-phosphate synthase 1	DOWN
orange1.1g043464m	scaffold00217:21349-22393	93.1833	44.353	-1.07104	-2.06751	0.04215	0.861705	no	Down	orange1.1g043464m	NA	PTHR34285,PTHR34285:SF3	NA	NA	NA	NA	AT3G57990.1	NA	NA	DOWN
orange1.1g043467m	scaffold00111:343111-343473	6.51235	0	-inf	-nan	0.0261	0.822194	no	Down	orange1.1g043467m	PF04770	PTHR31948,PTHR31948:SF12	NA	NA	NA	NA	AT1G18835.1	MIF3	mini zinc finger	DOWN
orange1.1g043471m	scaffold00039:358432-365370	7.25969	1.50611	-2.26908	-2.81113	0.0171	0.778222	no	Down	orange1.1g043471m	PF13489,PF08241	PTHR10108,PTHR10108:SF793	KOG1269	2.1.1.103	K05929	GO:0008168,GO:0008152	AT3G18000.1	NMT1,PEAMT,XPL1	S-adenosyl-L-methionine-dependent methyltransferases superfamily protein	DOWN
orange1.1g043495m	scaffold00042:124576-125731	85.8098	30.2903	-1.50229	-2.86676	0.00735	0.526208	no	Down	orange1.1g043495m	NA	PTHR37076,PTHR37076:SF2	NA	NA	NA	NA	NA	NA	NA	ABSENT
orange1.1g043525m	scaffold00003:3327361-3328374	32.2617	73.0053	1.17818	2.17065	0.0365	0.847818	no	Up	orange1.1g043525m	NA	PTHR33133,PTHR33133:SF7	NA	NA	NA	NA	AT3G11810.1	NA	NA	UP
orange1.1g043546m	scaffold11704:1731-2064	3.13992	0	-inf	-nan	0.0261	0.822194	no	Down	orange1.1g043546m	PF07859	PTHR23024,PTHR23024:SF228	NA	3.1.1.1	NA	GO:0016787,GO:0008152	AT1G47480.1	NA	alpha/beta-Hydrolases superfamily protein	DOWN
orange1.1g043786m	scaffold00070:545775-546270	104.112	38.2713	-1.4438	-2.46779	0.01675	0.772668	no	Down	orange1.1g043786m	PF01722	PTHR12735,PTHR12735:SF21	KOG2313	NA	NA	NA	AT4G26500.1	ATSUFE,CPSUFE,EMB1374,SUFE1	chloroplast sulfur E	DOWN
orange1.1g043813m	scaffold00036:19700-20387	1.96245	0	-inf	-nan	0.04475	0.861705	no	Down	orange1.1g043813m	NA	PTHR33076,PTHR33076:SF11	NA	NA	NA	NA	AT3G08770.1	LTP6	lipid transfer protein 6	UP
orange1.1g043826m	scaffold02823:3957-4272	3.7343	0	-inf	-nan	0.0261	0.822194	no	Down	orange1.1g043826m	PF00891	PTHR11746,PTHR11746:SF103	NA	2.1.1.68	NA	GO:0008171	AT5G54160.1	ATOMT1,OMT1	O-methyltransferase 1	DOWN
orange1.1g043830m	scaffold00056:91201-94014	18.9109	6.68587	-1.50003	-2.06763	0.0459	0.867836	no	Down	orange1.1g043830m	NA	PTHR23417,PTHR23417:SF2	NA	2.4.99.12,2.4.99.13	K02527	NA	AT5G03770.1	KDTA	KDO transferase A	DOWN
orange1.1g043982m	scaffold00546:80042-80420	5.05184	0	-inf	-nan	0.0026	0.405981	no	Down	orange1.1g043982m	NA	NA	NA	NA	NA	NA	NA	NA	NA	ABSENT
orange1.1g044095m	scaffold00005:652988-653974	18.9165	6.66856	-1.5042	-2.21365	0.02705	0.826234	no	Down	orange1.1g044095m	NA	PTHR22849,PTHR22849:SF35	NA	6.3.2.19	NA	NA	AT5G11550.1	NA	ARM repeat superfamily protein	ABSENT
orange1.1g044100m	scaffold00450:65148-65403	0	21.1233	inf	-nan	0.0002	0.129379	no	Up	orange1.1g044100m	NA	PTHR33306,PTHR33306:SF4	NA	NA	K03010	NA	AT5G42146.1	NA	NA	UP
orange1.1g044152m	scaffold00115:377839-379694	1.55615	8.59616	2.46571	2.65811	0.0228	0.819145	no	Up	orange1.1g044152m	PF05450	PTHR21092,PTHR21092:SF0	NA	NA	K06171	GO:0016485,GO:0016021	AT3G52640.1	NA	Zn-dependent exopeptidases superfamily protein	UP
orange1.1g044187m	scaffold00285:173475-174333	81.0918	169.52	1.06383	2.02001	0.04835	0.891816	no	Up	orange1.1g044187m	NA	PTHR10366,PTHR10366:SF428	NA	1.2.1.44	NA	NA	AT2G23910.1	NA	NAD(P)-binding Rossmann-fold superfamily protein	UP
orange1.1g044208m	scaffold00028:186067-186271	0	31.9802	inf	-nan	0.0003	0.139331	no	Up	orange1.1g044208m	NA	NA	NA	NA	NA	NA	NA	NA	NA	ABSENT
orange1.1g044213m	scaffold00447:12331-12565	0	4.02969	inf	-nan	0.0451	0.861705	no	Up	orange1.1g044213m	NA	NA	NA	NA	NA	NA	NA	NA	NA	UP
orange1.1g044221m	scaffold00221:139959-140625	0	4.11158	inf	-nan	0.00595	0.462542	no	Up	orange1.1g044221m	NA	NA	NA	NA	NA	NA	NA	NA	NA	ABSENT
orange1.1g044274m	scaffold00007:1025469-1026348	1.00492	0	-inf	-nan	0.00365	0.441914	no	Down	orange1.1g044274m	PF03031	PTHR12210	NA	3.1.3.16	K15731	NA	AT5G45700.1	NA	Haloacid dehalogenase-like hydrolase (HAD) superfamily protein	DOWN
orange1.1g044288m	scaffold00090:11982-12348	82.3146	9.82484	-3.06664	-3.75512	0.00305	0.412273	no	Down	orange1.1g044288m	NA	PTHR35735,PTHR35735:SF1	NA	NA	NA	NA	NA	NA	NA	ABSENT
orange1.1g044307m	scaffold00526:53844-54434	0	6.52943	inf	-nan	0.0043	0.44515	no	Up	orange1.1g044307m	NA	NA	NA	NA	NA	NA	NA	NA	NA	DOWN
orange1.1g044309m	scaffold00021:173342-175334	26.3205	60.4448	1.19943	2.128	0.0363	0.847818	no	Up	orange1.1g044309m	PF07541,PF00575	PTHR10602,PTHR10602:SF0	NA	NA	K03237	GO:0005850,GO:0003743,GO:0003723,GO:0003676	AT2G40290.1	NA	Eukaryotic translation initiation factor 2 subunit 1	UP
orange1.1g044328m	scaffold00379:86633-87165	0	2.52499	inf	-nan	0.0451	0.861705	no	Up	orange1.1g044328m	PF06404	PTHR33285,PTHR33285:SF2	NA	NA	NA	GO:0008283,GO:0008083,GO:0005576	AT3G44735.2	ATPSK3,PSK1,PSK3	PHYTOSULFOKINE 3 PRECURSOR	DOWN
orange1.1g044473m	scaffold00008:253128-254586	133.101	283.142	1.089	2.06069	0.04295	0.861705	no	Up	orange1.1g044473m	NA	PTHR31066,PTHR31066:SF12	NA	NA	NA	NA	AT2G01190.1	NA	Octicosapeptide/Phox/Bem1p family protein	ABSENT
orange1.1g044476m	scaffold00006:345891-347022	1.65256	6.93862	2.06995	2.4077	0.0243	0.822194	no	Up	orange1.1g044476m	NA	PTHR32011,PTHR32011:SF3	NA	NA	NA	NA	AT2G22790.1	NA	NA	UP
orange1.1g044478m	scaffold00369:75144-76434	15.1663	4.93486	-1.61979	-2.06026	0.04435	0.861705	no	Down	orange1.1g044478m	PF01397	PTHR31225,PTHR31225:SF15	NA	4.2.3.22,4.2.3.75	NA	GO:0016829,GO:0010333,GO:0008152	AT5G23960.1	ATTPS21,TPS21	terpene synthase 21	DOWN
orange1.1g044496m	scaffold00595:38267-39462	1.06058	0	-inf	-nan	0.04475	0.861705	no	Down	orange1.1g044496m	PF16100	PTHR33962,PTHR33962:SF1	NA	NA	K15365	NA	AT1G08390.1	NA	NA	UP
orange1.1g044497m	scaffold00008:71152-72172	10.5722	2.48402	-2.08953	-2.55408	0.02315	0.819145	no	Down	orange1.1g044497m	PF00069	PTHR27009,PTHR27009:SF6	KOG1187	3.1.4.46	NA	GO:0006468,GO:0005524,GO:0004672	AT5G38280.1	PR5K	PR5-like receptor kinase	ABSENT
orange1.1g044549m	scaffold00003:3418145-3419621	70.7047	178.322	1.33461	2.52112	0.0147	0.743746	no	Up	orange1.1g044549m	NA	PTHR36730	NA	NA	NA	NA	AT2G03420.1	NA	NA	UP
orange1.1g044553m	scaffold00074:2962-4398	144.449	496.426	1.78102	3.39972	0.0013	0.356771	no	Up	orange1.1g044553m	PF06888	PTHR20889,PTHR20889:SF4	KOG3120	3.6.1.1,3.1.3.75	K13248	GO:0016791,GO:0008152	AT1G17710.1	NA	Pyridoxal phosphate phosphatase-related protein	UP
orange1.1g044557m	scaffold00020:1418537-1419626	5.80885	23.2235	1.99926	3.04259	0.0051	0.462542	no	Up	orange1.1g044557m	PF00400	PTHR22844,PTHR22844:SF159	KOG0313	2.7.11.7	NA	GO:0005515	AT5G50120.1	NA	Transducin/WD40 repeat-like superfamily protein	UP
orange1.1g044559m	scaffold00098:348081-350572	89.0591	199.104	1.16069	2.20603	0.02965	0.847818	no	Up	orange1.1g044559m	PF00205,PF02775,PF02776	PTHR18968,PTHR18968:SF137	NA	4.1.1.1	K01568	GO:0030976,GO:0000287,GO:0003824	AT4G33070.1	NA	Thiamine pyrophosphate dependent pyruvate decarboxylase family protein	UP
orange1.1g044567m	scaffold00158:36-903	3.90164	14.5407	1.89795	2.47927	0.02075	0.804807	no	Up	orange1.1g044567m	NA	PTHR33595,PTHR33595:SF3	NA	NA	NA	NA	AT3G48510.1	NA	NA	UP
orange1.1g044581m	scaffold07005:2410-3022	63.4053	26.8353	-1.24047	-2.09726	0.0356	0.847818	no	Down	orange1.1g044581m	NA	PTHR15818,PTHR15818:SF2	NA	NA	K13101	NA	AT4G25020.1	NA	D111/G-patch domain-containing protein	DOWN
orange1.1g044649m	scaffold00018:124059-125064	4.36784	0	-inf	-nan	0.0006	0.217356	no	Down	orange1.1g044649m	PF00194	PTHR18952,PTHR18952:SF100	NA	4.2.1.1	K01674	NA	AT1G08080.1	ACA7,ATACA7	alpha carbonic anhydrase 7	DOWN
orange1.1g044688m	scaffold00171:110017-111847	0	1.44798	inf	-nan	0.0266	0.822194	no	Up	orange1.1g044688m	PF00106	PTHR24320,PTHR24320:SF71	NA	1.1.1.330	K19329	GO:0016491,GO:0008152	AT4G23420.2	NA	NAD(P)-binding Rossmann-fold superfamily protein	ABSENT
orange1.1g044691m	scaffold00287:46434-46953	53.802	149.675	1.4761	2.66374	0.01255	0.69944	no	Up	orange1.1g044691m	PF00170	PTHR22952,PTHR22952:SF182	NA	NA	NA	GO:0043565,GO:0006355,GO:0003700	AT1G75390.1	AtbZIP44,bZIP44	basic leucine-zipper 44	UP
orange1.1g044692m	scaffold00028:1042317-1042679	0	32.565	inf	-nan	0.0001	0.072452	no	Up	orange1.1g044692m	PF01247	PTHR10902	KOG0887	NA	NA	GO:0006412,GO:0005840,GO:0005622,GO:0003735	AT1G74270.1	NA	Ribosomal protein L35Ae family protein	UP
orange1.1g044738m	scaffold00135:214145-215224	31.3365	11.2741	-1.47484	-2.46497	0.01915	0.78354	no	Down	orange1.1g044738m	PF07738	PTHR12911,PTHR12911:SF27	NA	NA	K19347	NA	AT5G04990.1	ATSUN1,SUN1	SAD1/UNC-84 domain protein 1	DOWN
orange1.1g044843m	scaffold11139:2-602	2.68167	16.1995	2.59474	2.80385	0.01865	0.78354	no	Up	orange1.1g044843m	PF02772,PF00438	PTHR11964,PTHR11964:SF16	NA	2.5.1.6	NA	GO:0006556,GO:0004478,GO:0005524	AT4G01850.2	AtSAM2,MAT2,SAM-2,SAM2	S-adenosylmethionine synthetase 2	UP
orange1.1g044865m	scaffold00002:547368-547800	0	28.4269	inf	-nan	0.0003	0.139331	no	Up	orange1.1g044865m	PF07714	PTHR23257,PTHR23257:SF375	NA	2.7.12.1	NA	GO:0006468,GO:0004672	AT4G35780.1	NA	ACT-like protein tyrosine kinase family protein	ABSENT
orange1.1g044926m	scaffold00112:216889-218599	103.012	267.93	1.37905	2.55937	0.0155	0.769182	no	Up	orange1.1g044926m	PF13193,PF00501	PTHR24095,PTHR24095:SF177	NA	NA	NA	GO:0008152,GO:0003824	AT5G16370.1	AAE5	acyl activating enzyme 5	UP
orange1.1g044965m	scaffold00188:26451-27212	0	21.405	inf	-nan	0.03665	0.847818	no	Up	orange1.1g044965m	PF09801	PTHR12952	NA	NA	NA	NA	AT1G79990.2	NA	structural molecules	UP
orange1.1g044977m	scaffold00003:2794521-2797500	5.80638	0.905487	-2.68087	-2.97609	0.01615	0.772668	no	Down	orange1.1g044977m	PF13921	PTHR10641,PTHR10641:SF461	KOG0048	NA	K09422	NA	AT2G02820.1	AtMYB88,MYB88	myb domain protein 88	DOWN
orange1.1g044989m	scaffold00012:1133684-1134032	42.6177	4.79617	-3.1515	-3.09018	0.01955	0.789695	no	Down	orange1.1g044989m	PF13833	PTHR10891,PTHR10891:SF585	NA	NA	NA	NA	AT5G54490.1	PBP1	pinoid-binding protein 1	DOWN
orange1.1g044991m	scaffold00282:128256-128601	26.9651	96.9418	1.84603	2.58574	0.0149	0.749677	no	Up	orange1.1g044991m	PF04689	PTHR35298	NA	NA	NA	GO:0006355,GO:0005634,GO:0003677	AT2G37120.1	NA	S1FA-like DNA-binding protein	ABSENT
orange1.1g045002m	scaffold00499:43368-44529	1.93396	15.7869	3.0291	2.81897	0.0267	0.823879	no	Up	orange1.1g045002m	NA	PTHR33187,PTHR33187:SF1	NA	NA	NA	NA	NA	NA	NA	ABSENT
orange1.1g045038m	scaffold00006:2375698-2377486	13.6949	59.8947	2.12879	3.58366	0.00175	0.38688	no	Up	orange1.1g045038m	PF04193	PTHR16201,PTHR16201:SF43	NA	NA	NA	NA	AT4G36850.1	NA	PQ-loop repeat family protein / transmembrane family protein	UP
orange1.1g045043m	scaffold00293:68817-71836	1.09535	0	-inf	-nan	0.0001	0.072452	no	Down	orange1.1g045043m	PF01397,PF03936	PTHR31225,PTHR31225:SF5	NA	4.2.3.27	NA	GO:0016829,GO:0010333,GO:0008152,GO:0000287	AT3G25820.1	ATTPS-CIN,TPS-CIN	terpene synthase-like sequence-1,8-cineole	ABSENT
orange1.1g045177m	scaffold00243:219421-222606	15.3418	2.19501	-2.80517	-3.81803	0.00155	0.38688	no	Down	orange1.1g045177m	PF00560,PF11721	PTHR27006,PTHR27006:SF11	NA	2.7.11.1	NA	GO:0005515	AT3G14840.2	NA	Leucine-rich repeat transmembrane protein kinase	ABSENT
orange1.1g045199m	scaffold00067:69780-71009	0	4.70709	inf	-nan	0.03665	0.847818	no	Up	orange1.1g045199m	NA	PTHR34661,PTHR34661:SF3	NA	NA	NA	NA	AT1G54850.1	NA	HSP20-like chaperones superfamily protein	DOWN
orange1.1g045201m	scaffold00009:425749-425950	0	7.33263	inf	-nan	0.03665	0.847818	no	Up	orange1.1g045201m	PF03141	PTHR10108,PTHR10108:SF783	NA	NA	NA	GO:0008168	AT4G18030.1	NA	S-adenosyl-L-methionine-dependent methyltransferases superfamily protein	ABSENT
orange1.1g045335m	scaffold00176:97047-103496	17.4912	6.33854	-1.46441	-2.18295	0.03255	0.847818	no	Down	orange1.1g045335m	PF12697	PTHR10992,PTHR10992:SF833	KOG2382	3.1.2.2	NA	NA	AT4G10030.1	NA	alpha/beta-Hydrolases superfamily protein	DOWN
orange1.1g045358m	scaffold00016:1543363-1543963	9.91052	57.5785	2.5385	3.69862	0.0018	0.38688	no	Up	orange1.1g045358m	PF02772,PF00438	PTHR11964,PTHR11964:SF16	NA	2.5.1.6	NA	GO:0006556,GO:0004478,GO:0005524	AT4G01850.1	AtSAM2,MAT2,SAM-2,SAM2	S-adenosylmethionine synthetase 2	UP
orange1.1g045375m	scaffold04626:77-323	0	12.0939	inf	-nan	0.002	0.38688	no	Up	orange1.1g045375m	NA	PTHR32191,PTHR32191:SF14	NA	NA	NA	NA	AT5G46700.1	TET1,TRN2	Tetraspanin family protein	UP
orange1.1g045419m	scaffold04343:5699-6606	0	14.6188	inf	-nan	0.00295	0.411026	no	Up	orange1.1g045419m	PF10250	PTHR31741,PTHR31741:SF1	NA	NA	NA	NA	AT1G22460.1	NA	O-fucosyltransferase family protein	DOWN
orange1.1g045443m	scaffold00247:178032-179213	10.8801	2.57531	-2.07887	-2.47532	0.0254	0.822194	no	Down	orange1.1g045443m	PF06955,PF00722	PTHR31062,PTHR31062:SF34	NA	2.4.1.207,3.2.1.151	K08235	GO:0048046,GO:0016762,GO:0006073,GO:0005618,GO:0005975,GO:0004553	AT3G23730.1	XTH16	xyloglucan endotransglucosylase/hydrolase 16	DOWN
orange1.1g045458m	scaffold01199:27087-30846	32.5697	13.6474	-1.2549	-2.43407	0.0182	0.78354	no	Down	orange1.1g045458m	PF00560,PF00931	PTHR11017,PTHR11017:SF174	KOG4658	NA	NA	GO:0005515,GO:0043531	AT5G17680.1	NA	disease resistance protein (TIR-NBS-LRR class), putative	ABSENT
orange1.1g045496m	scaffold00784:4674-6012	0	1.06591	inf	-nan	0.03665	0.847818	no	Up	orange1.1g045496m	NA	NA	NA	NA	NA	NA	AT1G40087.1	NA	Plant transposase (Ptta/En/Spm family)	ABSENT
orange1.1g045501m	scaffold01918:15441-17406	17.1261	39.9838	1.22322	2.19829	0.033	0.847818	no	Up	orange1.1g045501m	PF00651,PF11900,PF12313	PTHR24413,PTHR24413:SF78	NA	NA	NA	GO:0005515	AT4G19660.1	ATNPR4,NPR4	NPR1-like protein 4	ABSENT
orange1.1g045530m	scaffold00005:2225342-2226791	2.01568	10.1848	2.33708	2.58372	0.02785	0.835177	no	Up	orange1.1g045530m	PF00141	PTHR31235,PTHR31235:SF51	NA	1.11.1.7	K00430	GO:0055114,GO:0020037,GO:0006979,GO:0004601	AT2G41480.1	NA	Peroxidase superfamily protein	UP
orange1.1g045544m	scaffold00252:99249-99632	4.1807	0	-inf	-nan	0.0323	0.847818	no	Down	orange1.1g045544m	NA	PTHR12311	NA	NA	K14785	NA	AT3G56510.1	NA	RNA-binding (RRM/RBD/RNP motifs) family protein	DOWN
orange1.1g045669m	scaffold00129:192501-192921	0	2.07119	inf	-nan	0.00595	0.462542	no	Up	orange1.1g045669m	PF00005	PTHR19211,PTHR19211:SF57	NA	3.6.3.43	NA	GO:0016887,GO:0005524	AT3G54540.1	ATGCN4,GCN4	general control non-repressible 4	UP
orange1.1g045680m	scaffold04386:146-365	0	7.67431	inf	-nan	0.0266	0.822194	no	Up	orange1.1g045680m	NA	NA	NA	NA	NA	NA	NA	NA	NA	UP
orange1.1g045792m	scaffold01499:18165-18966	15.2932	88.2853	2.52928	2.33717	0.0497	0.90565	no	Up	orange1.1g045792m	PF15044	PTHR12601,PTHR12601:SF18	NA	NA	NA	NA	AT1G15290.1	NA	Tetratricopeptide repeat (TPR)-like superfamily protein	DOWN
orange1.1g045884m	scaffold00168:59635-61211	1.46378	0	-inf	-nan	0.0323	0.847818	no	Down	orange1.1g045884m	NA	PTHR24282,PTHR24282:SF53	NA	1.3.3.9	NA	NA	AT3G14690.1	CYP72A15	cytochrome P450, family 72, subfamily A, polypeptide 15	UP
orange1.1g045894m	scaffold00002:2547628-2547955	0	3.91295	inf	-nan	0.0048	0.448157	no	Up	orange1.1g045894m	NA	PTHR35324	NA	NA	NA	NA	NA	NA	NA	ABSENT
orange1.1g045923m	scaffold00007:1599984-1600496	0	1.67698	inf	-nan	0.0451	0.861705	no	Up	orange1.1g045923m	NA	PTHR36350,PTHR36350:SF1	NA	NA	NA	NA	AT2G34530.2	NA	NA	UP
orange1.1g045997m	scaffold00120:41762-43025	0	91.0543	inf	-nan	5e-05	0.0476658	yes	Up	orange1.1g045997m	PF00166	PTHR10772,PTHR10772:SF8	NA	NA	NA	GO:0006457,GO:0005737	AT1G14980.1	CPN10	chaperonin 10	UP
orange1.1g046013m	scaffold00414:28033-28681	50.615	165.452	1.70878	3.18786	0.0029	0.411026	no	Up	orange1.1g046013m	PF03208	PTHR19317,PTHR19317:SF9	KOG3142	NA	NA	NA	AT2G38360.1	PRA1.B4	prenylated RAB acceptor 1.B4	UP
orange1.1g046072m	scaffold00239:21936-29122	106.561	48.2416	-1.14333	-2.20921	0.0277	0.832057	no	Down	orange1.1g046072m	PF03109	PTHR10566,PTHR10566:SF86	KOG1235	3.6.3.46	K08869	NA	AT3G24190.1	NA	Protein kinase superfamily protein	DOWN
orange1.1g046142m	scaffold01780:16519-17332	0	1.42281	inf	-nan	0.03665	0.847818	no	Up	orange1.1g046142m	PF00347	PTHR11655,PTHR11655:SF17	NA	NA	NA	GO:0019843,GO:0006412,GO:0005840,GO:0003735	AT2G18400.1	NA	ribosomal protein L6 family protein	ABSENT
orange1.1g046143m	scaffold04824:4186-5478	0	2.07119	inf	-nan	0.00595	0.462542	no	Up	orange1.1g046143m	PF14299	PTHR32278,PTHR32278:SF6	NA	NA	NA	NA	AT2G02360.1	AtPP2-B10,PP2-B10	phloem protein 2-B10	UP
orange1.1g046151m	scaffold00339:29605-30235	11.5619	39.9513	1.78886	2.66992	0.01055	0.656444	no	Up	orange1.1g046151m	PF10604	PTHR31213,PTHR31213:SF6	NA	NA	K14496	NA	AT4G17870.1	PYR1,RCAR11	Polyketide cyclase/dehydrase and lipid transport superfamily protein	UP
orange1.1g046289m	scaffold09019:176-2478	0	1.59561	inf	-nan	0.0018	0.38688	no	Up	orange1.1g046289m	PF14306,PF01747	PTHR11055,PTHR11055:SF18	NA	2.7.7.4	NA	GO:0004781	AT3G22890.1	APS1	ATP sulfurylase 1	UP
orange1.1g046339m	scaffold00065:579596-580970	50.7967	137.853	1.44033	2.79533	0.0075	0.530654	no	Up	orange1.1g046339m	PF00201	PTHR11926,PTHR11926:SF285	KOG1192	NA	K13692	GO:0016758,GO:0008152	AT2G23250.1	UGT84B2	UDP-glucosyl transferase 84B2	UP
orange1.1g046396m	scaffold00003:3001705-3002650	0.671894	4.05507	2.59342	2.31214	0.04625	0.871723	no	Up	orange1.1g046396m	PF04770	PTHR31948,PTHR31948:SF8	KOG0843	NA	NA	NA	AT1G69600.1	ATHB29,ZFHD1	zinc finger homeodomain 1	UP
orange1.1g046474m	scaffold00101:225750-225969	0	10.744	inf	-nan	0.0048	0.448157	no	Up	orange1.1g046474m	NA	NA	NA	NA	NA	NA	NA	NA	NA	ABSENT
orange1.1g046486m	scaffold00033:284716-286107	67.0837	15.4967	-2.114	-3.34873	0.0018	0.38688	no	Down	orange1.1g046486m	PF00403	PTHR22814,PTHR22814:SF79	KOG1603	NA	NA	GO:0046872,GO:0030001	AT4G16380.1	NA	Heavy metal transport/detoxification superfamily protein	DOWN
orange1.1g046504m	scaffold07181:1290-2411	0	4.0809	inf	-nan	0.0266	0.822194	no	Up	orange1.1g046504m	NA	PTHR35987,PTHR35987:SF2	NA	NA	NA	NA	AT1G10522.1	NA	NA	UP
orange1.1g046514m	scaffold00071:168849-169506	134.13	322.687	1.2665	2.38058	0.01925	0.78354	no	Up	orange1.1g046514m	NA	PTHR31908,PTHR31908:SF3	NA	NA	NA	NA	AT1G67230.1	LINC1	little nuclei1	ABSENT
orange1.1g046518m	scaffold00204:73293-73578	75.7031	7.34561	-3.3654	-3.26893	0.0173	0.77949	no	Down	orange1.1g046518m	PF14368	PTHR33122,PTHR33122:SF5	NA	NA	NA	NA	AT5G48490.1	NA	Bifunctional inhibitor/lipid-transfer protein/seed storage 2S albumin superfamily protein	DOWN
orange1.1g046571m	scaffold00003:3634313-3634535	0	10.4526	inf	-nan	0.0048	0.448157	no	Up	orange1.1g046571m	NA	NA	NA	NA	NA	NA	NA	NA	NA	ABSENT
orange1.1g046599m	scaffold00025:527003-529304	332.296	138.338	-1.26427	-2.38256	0.01915	0.78354	no	Down	orange1.1g046599m	PF00098,PF00076	PTHR24012	NA	NA	K12896	GO:0008270,GO:0003676	AT4G31580.2	RSZP22,SRZ-22,SRZ22	serine/arginine-rich 22	UP
orange1.1g046602m	scaffold01390:8374-8620	0	4.83755	inf	-nan	0.03665	0.847818	no	Up	orange1.1g046602m	NA	NA	NA	NA	NA	NA	NA	NA	NA	ABSENT
orange1.1g046608m	scaffold12264:52-1355	10.184	2.72366	-1.90268	-2.19508	0.0358	0.847818	no	Down	orange1.1g046608m	PF12804	PTHR22572,PTHR22572:SF108	KOG1460	2.7.7.22,2.7.7.13	NA	NA	AT2G39770.2	CYT1,EMB101,GMP1,SOZ1,VTC1	Glucose-1-phosphate adenylyltransferase family protein	DOWN
orange1.1g046614m	scaffold00023:882354-882783	1.06058	0	-inf	-nan	0.04475	0.861705	no	Down	orange1.1g046614m	PF02519	PTHR31175	NA	NA	NA	GO:0009733	AT1G29450.1	NA	SAUR-like auxin-responsive protein family	DOWN
orange1.1g046653m	scaffold00022:1463732-1464437	5.2973	32.878	2.6338	3.55854	0.002	0.38688	no	Up	orange1.1g046653m	NA	NA	NA	NA	NA	NA	NA	NA	NA	ABSENT
orange1.1g046657m	scaffold00084:443889-445931	19.7496	93.5253	2.24353	2.99558	0.007	0.513324	no	Up	orange1.1g046657m	NA	NA	NA	NA	NA	NA	NA	NA	NA	ABSENT
orange1.1g046669m	scaffold00005:1054218-1054782	130.998	474.314	1.8563	3.57827	0.001	0.296934	no	Up	orange1.1g046669m	PF05553	PTHR33265,PTHR33265:SF2	NA	NA	NA	NA	AT4G29110.1	NA	NA	UP
orange1.1g046684m	scaffold00396:156632-157754	1.12906	8.37734	2.89137	3.14322	0.01275	0.7047	no	Up	orange1.1g046684m	PF00646,PF01344	PTHR32133,PTHR32133:SF97	NA	NA	NA	GO:0005515	AT1G27340.1	NA	Galactose oxidase/kelch repeat superfamily protein	UP
orange1.1g046717m	scaffold04743:5097-5586	1.3181	0	-inf	-nan	0.0261	0.822194	no	Down	orange1.1g046717m	NA	NA	NA	NA	NA	NA	AT1G18390.2	NA	Protein kinase superfamily protein	DOWN
orange1.1g046864m	scaffold00918:52432-53125	0	6.71616	inf	-nan	0.0266	0.822194	no	Up	orange1.1g046864m	NA	PTHR16290,PTHR16290:SF3	NA	NA	NA	NA	AT1G08370.1	ATDCP1,DCP1	decapping 1	ABSENT
orange1.1g046949m	scaffold00006:830675-830888	0	25.989	inf	-nan	0.0003	0.139331	no	Up	orange1.1g046949m	NA	NA	NA	NA	NA	NA	NA	NA	NA	ABSENT
orange1.1g046954m	scaffold10540:959-1400	24.0705	77.7062	1.69077	2.56948	0.0149	0.749677	no	Up	orange1.1g046954m	PF00005	PTHR24220	NA	3.6.3.27	NA	GO:0016887,GO:0005524	AT1G67940.1	ATNAP3,AtSTAR1,NAP3	non-intrinsic ABC protein 3	UP
orange1.1g047021m	scaffold00026:122194-126276	32.3552	11.3991	-1.50508	-2.56039	0.01165	0.685832	no	Down	orange1.1g047021m	NA	NA	NA	NA	NA	NA	AT5G59210.1	NA	myosin heavy chain-related	DOWN
orange1.1g047092m	scaffold00092:67563-72405	16.421	39.6892	1.27321	2.36388	0.0204	0.804807	no	Up	orange1.1g047092m	PF00595,PF03572	PTHR32060,PTHR32060:SF5	NA	3.4.21.102	NA	GO:0005515,GO:0008236,GO:0006508	AT3G57680.1	NA	Peptidase S41 family protein	UP
orange1.1g047174m	scaffold03449:8412-8712	0	13.6637	inf	-nan	0.0022	0.38688	no	Up	orange1.1g047174m	NA	NA	NA	NA	NA	NA	AT4G26470.2	NA	Calcium-binding EF-hand family protein	UP
orange1.1g047188m	scaffold00073:332894-337694	70.1497	28.3022	-1.30952	-2.37127	0.0229	0.819145	no	Down	orange1.1g047188m	PF04144	PTHR10687,PTHR10687:SF15	KOG3088	NA	NA	GO:0016021,GO:0015031	AT1G32050.1	NA	SCAMP family protein	DOWN
orange1.1g047194m	scaffold00087:91709-94729	33.8334	13.0738	-1.37177	-2.17582	0.0391	0.861705	no	Down	orange1.1g047194m	PF06206	PTHR35137,PTHR35137:SF1	NA	NA	NA	GO:0017009	AT5G51020.1	CRL	crumpled leaf	DOWN
orange1.1g047273m	scaffold00084:171485-171794	2.98877	0	-inf	-nan	0.03555	0.847818	no	Down	orange1.1g047273m	PF03242	PTHR35109,PTHR35109:SF1	NA	NA	NA	GO:0006950	AT3G19550.1	NA	NA	DOWN
orange1.1g047288m	scaffold00034:237946-240004	266.313	45.9498	-2.53499	-4.80234	5e-05	0.0476658	yes	Down	orange1.1g047288m	PF04043,PF01095	PTHR31707,PTHR31707:SF27	NA	3.1.1.11	K01051	GO:0004857,GO:0042545,GO:0030599,GO:0005618	AT1G23200.1	NA	Plant invertase/pectin methylesterase inhibitor superfamily	DOWN
orange1.1g047310m	scaffold00003:1104-2577	51.7747	16.1591	-1.6799	-3.09804	0.00385	0.441914	no	Down	orange1.1g047310m	PF00067	PTHR24298,PTHR24298:SF112	KOG0156	1.14.13.190	NA	GO:0055114,GO:0020037,GO:0016705,GO:0005506	AT1G13710.1	CYP78A5,KLU	cytochrome P450, family 78, subfamily A, polypeptide 5	DOWN
orange1.1g047321m	scaffold03911:2579-6574	3.57509	0.851292	-2.07025	-2.52819	0.02755	0.832057	no	Down	orange1.1g047321m	PF00931	PTHR23155,PTHR23155:SF494	KOG4658	NA	NA	GO:0043531	AT3G14470.1	NA	NB-ARC domain-containing disease resistance protein	DOWN
orange1.1g047414m	scaffold07574:196-910	12.1051	38.8694	1.68302	2.56406	0.0164	0.772668	no	Up	orange1.1g047414m	NA	PTHR10593,PTHR10593:SF32	NA	NA	NA	NA	AT5G66730.1	NA	C2H2-like zinc finger protein	ABSENT
orange1.1g047438m	scaffold00054:53779-54028	0	4.70709	inf	-nan	0.03665	0.847818	no	Up	orange1.1g047438m	NA	NA	NA	2.1.1.37	NA	NA	NA	NA	NA	ABSENT
orange1.1g047507m	scaffold00011:1071621-1072514	21.6815	3.55157	-2.60994	-2.80684	0.0167	0.772668	no	Down	orange1.1g047507m	PF14416	PTHR32285,PTHR32285:SF65	NA	NA	NA	NA	AT5G19160.1	TBL11	TRICHOME BIREFRINGENCE-LIKE 11	ABSENT
orange1.1g047538m	scaffold00041:59685-63142	26.6253	9.78908	-1.44356	-2.25299	0.02885	0.847818	no	Down	orange1.1g047538m	PF07933	PTHR12847,PTHR12847:SF4	KOG2500	NA	NA	GO:0016020,GO:0006897	AT3G58600.1	NA	Adaptin ear-binding coat-associated protein 1 NECAP-1	ABSENT
orange1.1g047544m	scaffold04393:1-2289	93.2713	22.9616	-2.02221	-2.42081	0.0283	0.838949	no	Down	orange1.1g047544m	PF00117	PTHR11405	NA	6.3.5.5	K01956	NA	AT3G27740.2	CARA	carbamoyl phosphate synthetase A	DOWN
orange1.1g047605m	scaffold08952:1881-2280	4.21097	0	-inf	-nan	0.00275	0.408285	no	Down	orange1.1g047605m	NA	PTHR36030,PTHR36030:SF1	NA	NA	NA	NA	AT3G01960.1	NA	NA	DOWN
orange1.1g047651m	scaffold00063:2326-6645	41.7105	8.8914	-2.22993	-3.99777	0.0003	0.139331	no	Down	orange1.1g047651m	NA	PTHR31618,PTHR31618:SF7	KOG4629	NA	NA	NA	AT1G78610.1	MSL6	mechanosensitive channel of small conductance-like 6	DOWN
orange1.1g047765m	scaffold00019:795287-795503	0	7.89251	inf	-nan	0.0266	0.822194	no	Up	orange1.1g047765m	PF03942	PTHR21392	NA	NA	NA	NA	AT2G41750.1	NA	DTW domain-containing protein	UP
orange1.1g047799m	scaffold00021:1161827-1162286	0	5.10093	inf	-nan	0.03665	0.847818	no	Up	orange1.1g047799m	NA	NA	NA	NA	NA	NA	NA	NA	NA	UP
orange1.1g047909m	scaffold00043:722729-722966	0	5.23537	inf	-nan	0.03665	0.847818	no	Up	orange1.1g047909m	NA	NA	NA	5.4.99.8	NA	NA	NA	NA	NA	ABSENT
orange1.1g047979m	scaffold00041:491706-491951	0	34.5367	inf	-nan	0.00595	0.462542	no	Up	orange1.1g047979m	NA	NA	NA	NA	NA	NA	NA	NA	NA	ABSENT
orange1.1g047996m	scaffold00101:227503-228086	0	1.48479	inf	-nan	0.0266	0.822194	no	Up	orange1.1g047996m	NA	NA	NA	NA	NA	NA	NA	NA	NA	UP
orange1.1g048085m	scaffold00142:293654-297038	23.7124	6.14468	-1.94823	-2.94458	0.00675	0.501077	no	Down	orange1.1g048085m	PF00226	NA	NA	NA	K09534	NA	AT1G16680.1	NA	Chaperone DnaJ-domain superfamily protein	DOWN
orange1.1g048118m	scaffold00044:437710-439448	161.782	421.793	1.38249	2.64932	0.01065	0.656444	no	Up	orange1.1g048118m	PF00400	PTHR19868,PTHR19868:SF0	KOG0279	NA	K14753	GO:0005515	AT1G18080.1	ATARCA,RACK1A,RACK1A_AT	Transducin/WD40 repeat-like superfamily protein	UP
orange1.1g048242m	scaffold10897:724-2179	13.2827	36.7059	1.46646	2.60505	0.0109	0.658928	no	Up	orange1.1g048242m	PF00501	PTHR24095,PTHR24095:SF169	KOG1176	6.2.1.1,6.2.1.2	NA	GO:0008152,GO:0003824	AT3G16910.1	AAE7,ACN1	acyl-activating enzyme 7	UP
orange1.1g048261m	scaffold00006:2779477-2780169	0	42.2296	inf	-nan	0.0003	0.139331	no	Up	orange1.1g048261m	NA	PTHR12377,PTHR12377:SF3	NA	NA	NA	NA	AT3G50845.1	NA	Protein of unknown function (DUF59)	ABSENT
orange1.1g048380m	scaffold00007:1295491-1296244	9.55667	32.9381	1.78518	2.70171	0.0122	0.690558	no	Up	orange1.1g048380m	PF07983	PTHR32227,PTHR32227:SF127	NA	3.2.1.39	NA	NA	AT1G29380.1	NA	Carbohydrate-binding X8 domain superfamily protein	UP
orange1.1g048404m	scaffold00036:208087-210028	90.4147	32.896	-1.45865	-2.33163	0.02505	0.822194	no	Down	orange1.1g048404m	PF00179	PTHR24068	KOG0417	6.3.2.19	K06689	NA	AT1G64230.1	UBC28	ubiquitin-conjugating enzyme 28	DOWN
orange1.1g048473m	scaffold00036:749717-749963	0	3.62816	inf	-nan	0.0451	0.861705	no	Up	orange1.1g048473m	NA	PTHR14699,PTHR14699:SF3	NA	NA	NA	NA	AT3G19990.1	NA	NA	UP
orange1.1g048504m	scaffold09710:435-1269	68.4525	22.6177	-1.59765	-2.85001	0.00715	0.515968	no	Down	orange1.1g048504m	PF00462	PTHR10168,PTHR10168:SF84	KOG2824	NA	K17479	GO:0045454,GO:0015035,GO:0009055	AT5G13810.1	NA	Glutaredoxin family protein	DOWN
orange1.1g048506m	scaffold00086:230183-232446	17.9919	5.77413	-1.63967	-2.50229	0.0191	0.78354	no	Down	orange1.1g048506m	NA	PTHR36810,PTHR36810:SF1	NA	NA	NA	NA	AT5G56850.1	NA	NA	DOWN
orange1.1g048701m	scaffold10651:9-1569	9.44916	23.8869	1.33796	2.34296	0.0218	0.819145	no	Up	orange1.1g048701m	PF03514	PTHR31636,PTHR31636:SF53	NA	NA	NA	NA	AT4G36710.1	NA	GRAS family transcription factor	UP
orange1.1g048706m	scaffold00034:427725-428262	1.86072	0	-inf	-nan	0.03555	0.847818	no	Down	orange1.1g048706m	NA	PTHR34545,PTHR34545:SF2	NA	NA	NA	NA	AT2G01505.1	CLE16	CLAVATA3/ESR-RELATED 16	DOWN
orange1.1g048740m	scaffold00110:368702-369641	53.0301	116.463	1.13499	2.2029	0.0305	0.847818	no	Up	orange1.1g048740m	NA	PTHR33595,PTHR33595:SF3	NA	NA	NA	NA	AT3G27250.1	NA	NA	UP
orange1.1g048791m	scaffold10038:999-2274	38.6943	17.0424	-1.18299	-2.16182	0.0353	0.847818	no	Down	orange1.1g048791m	PF00069	PTHR27006,PTHR27006:SF36	NA	2.7.11.1	NA	GO:0006468,GO:0005524,GO:0004672	AT2G48010.1	RKF3	receptor-like kinase in in flowers 3	DOWN

## Sheet: Control-B vs. Infected-B
Gene	locus	FPKM(Control-B)	FPKM(Infected-B)	log2(fold_change)	test_stat	p_value	q_value	significant	Regulation	Transcript Name(s)	Pfam	Panther	KOG	KEGG/ec	KO	GO	Best-hit-arabi-name	arabi-symbol	arabi-defline	Present in previous study ( Martinelli et al., 2013 )
orange1.1g000083m	scaffold00116:161363-171593	6.10657	39.0124	2.6755	4.81936	5e-05	0.030205	yes	Up	orange1.1g000083m;orange1.1g000084m;orange1.1g000238m;orange1.1g000245m;orange1.1g000303m	NA	NA	NA	NA	NA	NA	NA	NA	NA	UP
orange1.1g000475m	scaffold00003:810381-816338	0.905303	25.5185	4.817	7.05427	5e-05	0.030205	yes	Up	orange1.1g000475m;orange1.1g000504m;orange1.1g000505m;orange1.1g000560m;orange1.1g000720m;orange1.1g001091m;orange1.1g001505m;orange1.1g004004m	PF00005,PF00664	PTHR24223,PTHR24223:SF222	KOG0057	3.6.3.44	NA	GO:0016887,GO:0005524,GO:0055085,GO:0042626,GO:0016021,GO:0006810	AT1G04120.1	ABCC5,ATABCC5,ATMRP5,MRP5	multidrug resistance-associated protein 5	UP
orange1.1g000562m	scaffold00005:2847615-2856606	22.3997	9.78802	-1.19439	-2.26246	0.0264	0.860517	no	Down	orange1.1g000562m;orange1.1g000997m;orange1.1g000998m;orange1.1g001154m;orange1.1g001400m;orange1.1g001507m	PF08370,PF00005,PF01061	PTHR19241,PTHR19241:SF280	NA	3.6.3.34	NA	GO:0016887,GO:0005524,GO:0016020	AT2G26910.1	ATPDR4,PDR4	pleiotropic drug resistance 4	DOWN
orange1.1g000926m	scaffold00002:4942671-4948273	6.88323	17.617	1.35581	2.4978	0.01515	0.748129	no	Up	orange1.1g000924m;orange1.1g000926m;orange1.1g001257m;orange1.1g002520m;orange1.1g003431m	NA	PTHR32219,PTHR32219:SF6	NA	NA	NA	NA	AT1G20970.1	NA	NA	UP
orange1.1g001349m	scaffold00027:10437-16846	1.87184	5.73395	1.61507	2.41732	0.02015	0.797333	no	Up	orange1.1g001349m;orange1.1g002234m;orange1.1g002641m	PF04564	PTHR22849,PTHR22849:SF13	NA	6.3.2.19	NA	GO:0016567,GO:0004842	AT3G06880.2	NA	Transducin/WD40 repeat-like superfamily protein	UP
orange1.1g001522m	scaffold00344:164863-170106	1.23856	4.39528	1.82729	2.57326	0.0159	0.752765	no	Up	orange1.1g001522m;orange1.1g001601m	PF07899	PTHR31791,PTHR31791:SF7	NA	NA	NA	NA	AT5G27220.1	NA	Frigida-like protein	UP
orange1.1g001559m	scaffold00013:1174784-1184198	0.570764	2.52026	2.1426	2.53339	0.0249	0.845289	no	Up	orange1.1g001559m	PF03435,PF04455,PF05222,PF16653	PTHR11133,PTHR11133:SF14	KOG0172	1.5.1.8,1.5.1.9	K14157	GO:0055114,GO:0016491	AT4G33150.2	LKR,LKR/SDH,SDH	lysine-ketoglutarate reductase/saccharopine dehydrogenase bifunctional enzyme	ABSENT
orange1.1g001574m	scaffold00060:221009-225744	11.9734	5.06907	-1.24004	-2.197	0.0268	0.86277	no	Down	orange1.1g001574m;orange1.1g001576m	PF13632,PF14569	PTHR13301,PTHR13301:SF59	NA	2.4.1.12	K10999	NA	AT5G44030.1	CESA4,IRX5,NWS2	cellulose synthase A4	DOWN
orange1.1g001823m	scaffold00019:883026-890258	9.7665	20.6788	1.08224	2.01164	0.0421	0.905123	no	Up	orange1.1g001823m;orange1.1g001824m;orange1.1g003670m;orange1.1g005172m	PF12710	PTHR24092,PTHR24092:SF41	NA	3.6.3.1	NA	GO:0016021,GO:0015914,GO:0005524,GO:0004012,GO:0000287	AT1G68710.1	NA	ATPase E1-E2 type family protein / haloacid dehalogenase-like hydrolase family protein	UP
orange1.1g001879m	scaffold00015:1610107-1617132	35.3375	80.8653	1.19432	2.14736	0.02685	0.86277	no	Up	orange1.1g001879m;orange1.1g002111m;orange1.1g003055m;orange1.1g003072m;orange1.1g003074m;orange1.1g003079m;orange1.1g003875m;orange1.1g005402m	PF00343	PTHR11468,PTHR11468:SF8	NA	2.4.1.1	NA	GO:0008184,GO:0005975	AT3G29320.1	NA	Glycosyl transferase, family 35	UP
orange1.1g002020m	scaffold00007:852062-857690	9.51123	3.74263	-1.34558	-2.22884	0.03365	0.905123	no	Down	orange1.1g002020m	PF14569,PF03552	PTHR13301,PTHR13301:SF31	NA	2.4.1.12	K10999	GO:0030244,GO:0016760,GO:0016020	AT4G18780.1	ATCESA8,CESA8,IRX1,LEW2	cellulose synthase family protein	DOWN
orange1.1g002250m	scaffold00023:119685-122895	1.08231	3.57924	1.72554	2.27398	0.03645	0.905123	no	Up	orange1.1g002250m	PF00069	PTHR27000,PTHR27000:SF195	KOG1187	2.7.11.1	NA	GO:0006468,GO:0005524,GO:0004672	AT1G09970.1	LRR XI-23,RLK7	Leucine-rich receptor-like protein kinase family protein	UP
orange1.1g002351m	scaffold00456:25443-29938	1.33059	3.76924	1.50221	2.02637	0.0405	0.905123	no	Up	orange1.1g002351m	PF14383,PF12552,PF14309	PTHR21726,PTHR21726:SF49	NA	NA	NA	NA	AT3G53540.1	NA	NA	UP
orange1.1g002407m	scaffold00012:293078-300057	6.93497	15.1092	1.12346	2.02248	0.04265	0.905123	no	Up	orange1.1g002407m;orange1.1g004404m;orange1.1g006825m	PF00400	PTHR14221,PTHR14221:SF0	NA	NA	NA	GO:0005515	AT5G54200.1	NA	Transducin/WD40 repeat-like superfamily protein	UP
orange1.1g002505m	scaffold00017:1579164-1582929	0.580776	4.47271	2.94509	3.67089	0.00205	0.35383	no	Up	orange1.1g002505m;orange1.1g006727m;orange1.1g006733m;orange1.1g006736m;orange1.1g008205m;orange1.1g011629m	PF10613,PF01094	PTHR18966,PTHR18966:SF222	NA	NA	NA	GO:0016020,GO:0005234,GO:0004970	AT3G51480.1	ATGLR3.6,GLR3.6	glutamate receptor 3.6	UP
orange1.1g002670m	scaffold00033:942079-946324	0.288264	2.72405	3.24029	3.44089	0.01255	0.708547	no	Up	orange1.1g002670m	PF01477,PF00305	PTHR11771,PTHR11771:SF42	NA	1.13.11.12	K00454	GO:0005515,GO:0055114,GO:0046872,GO:0016702	AT3G45140.1	ATLOX2,LOX2	lipoxygenase 2	ABSENT
orange1.1g002673m	scaffold00103:426091-435642	21.4294	9.95256	-1.10645	-2.05083	0.0413	0.905123	no	Down	orange1.1g002673m	PF00560,PF00069,PF09353	PTHR27000,PTHR27000:SF208	KOG1187	2.7.11.1	NA	GO:0005515,GO:0006468,GO:0005524,GO:0004672	AT1G72300.1	NA	Leucine-rich receptor-like protein kinase family protein	DOWN
orange1.1g002711m	scaffold00103:123704-128768	0.227826	1.35588	2.57323	2.52286	0.0364	0.905123	no	Up	orange1.1g002711m	PF01794,PF08022,PF08414,PF08030	PTHR11972,PTHR11972:SF57	NA	1.6.3.1	K13447	GO:0055114,GO:0016491,GO:0050664,GO:0004601,GO:0016174	AT1G09090.2	ATRBOHB,ATRBOHB-BETA,RBOHB	respiratory burst oxidase homolog B	UP
orange1.1g002763m	scaffold00005:2663071-2668778	45.5087	19.441	-1.22704	-2.3037	0.0216	0.817238	no	Down	orange1.1g002763m;orange1.1g006573m	PF07885,PF00027	PTHR10217,PTHR10217:SF504	NA	NA	NA	NA	AT2G26650.1	AKT1,ATAKT1,KT1	K+ transporter 1	DOWN
orange1.1g002969m	scaffold00010:1379694-1386314	4.3208	10.1549	1.2328	2.0605	0.04	0.905123	no	Up	orange1.1g002969m;orange1.1g005206m	PF12398,PF08276,PF01453,PF07714,PF00954	PTHR27002,PTHR27002:SF93	NA	2.7.11.1	NA	GO:0004674,GO:0006468,GO:0004672,GO:0048544	AT4G21380.1	ARK3,RK3	receptor kinase 3	UP
orange1.1g003054m	scaffold00025:643225-646318	2.08334	6.37636	1.61384	2.30943	0.02915	0.892166	no	Up	orange1.1g003054m	PF13458,PF00497,PF00060	PTHR18966,PTHR18966:SF242	KOG1052	NA	K05387	GO:0016020,GO:0004970	AT2G29120.1	ATGLR2.7,GLR2.7	glutamate receptor 2.7	ABSENT
orange1.1g003233m	scaffold00116:172247-175738	9.95622	66.1075	2.73114	4.92596	5e-05	0.030205	yes	Up	orange1.1g003233m	NA	NA	NA	NA	NA	NA	AT5G40450.1	NA	NA	UP
orange1.1g003568m	scaffold00011:2214506-2218745	3.37495	8.16569	1.27471	2.0583	0.039	0.905123	no	Up	orange1.1g003568m;orange1.1g005458m	PF07496	PTHR23336,PTHR23336:SF14	NA	NA	NA	GO:0008270	AT3G62900.1	NA	CW-type Zinc Finger	ABSENT
orange1.1g003629m	scaffold00420:82626-87838	2.38865	0.295983	-3.01261	-3.08939	0.0165	0.757037	no	Down	orange1.1g003629m	PF00999	PTHR32468,PTHR32468:SF10	NA	NA	NA	GO:0055085,GO:0016021,GO:0015299,GO:0006812	AT3G53720.1	ATCHX20,CHX20	cation/H+ exchanger 20	DOWN
orange1.1g003897m	scaffold00116:274678-278039	69.3105	24.1421	-1.52152	-2.79042	0.0054	0.507068	no	Down	orange1.1g003897m;orange1.1g006552m;orange1.1g011675m	PF05691	PTHR31268,PTHR31268:SF2	NA	2.4.1.82	NA	NA	AT5G40390.1	SIP1	Raffinose synthase family protein	DOWN
orange1.1g004218m	scaffold00028:697088-700161	0.520046	2.39113	2.20098	2.57243	0.0235	0.835633	no	Up	orange1.1g004218m	PF13855,PF07714	PTHR27000,PTHR27000:SF66	KOG1187	2.7.11.1	NA	GO:0005515,GO:0006468,GO:0004672	AT3G47570.1	NA	Leucine-rich repeat protein kinase family protein	UP
orange1.1g004285m	scaffold00129:4277-11041	7.35597	2.70695	-1.44225	-2.15374	0.03565	0.905123	no	Down	orange1.1g004285m	PF03105,PF03124	PTHR10783,PTHR10783:SF53	NA	NA	NA	GO:0016021	AT3G23430.1	ATPHO1,PHO1	phosphate 1	DOWN
orange1.1g005040m	scaffold00260:77797-80638	1.57483	5.44706	1.79028	2.46902	0.0158	0.752765	no	Up	orange1.1g005040m	PF00560,PF13855,PF00069	PTHR27000,PTHR27000:SF31	KOG1187	2.7.11.1	NA	GO:0005515,GO:0006468,GO:0005524,GO:0004672	AT3G47570.1	NA	Leucine-rich repeat protein kinase family protein	DOWN
orange1.1g005190m	scaffold00337:107409-114379	4.41711	12.1777	1.46306	2.39232	0.0181	0.781015	no	Up	orange1.1g005190m;orange1.1g005336m;orange1.1g007289m	PF03982,PF12146	PTHR22753,PTHR22753:SF8	NA	NA	NA	GO:0016747	AT5G41120.1	NA	Esterase/lipase/thioesterase family protein	ABSENT
orange1.1g005279m	scaffold00271:50450-54546	9.14496	28.0425	1.61657	2.9108	0.00625	0.529293	no	Up	orange1.1g005279m	PF08244,PF11837,PF00251	PTHR31953,PTHR31953:SF17	NA	3.2.1.26	K01193	GO:0004575,GO:0004564	AT1G12240.1	ATBETAFRUCT4,VAC-INV	Glycosyl hydrolases family 32 protein	UP
orange1.1g005281m	scaffold00096:58264-61258	0.303865	1.61806	2.41276	2.31947	0.04685	0.917905	no	Up	orange1.1g005281m	PF07714,PF01453	PTHR27002,PTHR27002:SF95	NA	2.7.11.1	NA	GO:0006468,GO:0004672	AT3G16030.1	CES101	lectin protein kinase family protein	UP
orange1.1g005372m	scaffold00454:91812-96596	30.1708	113.056	1.90581	3.38325	0.0014	0.305689	no	Up	orange1.1g005372m;orange1.1g005960m	PF00225	PTHR24115,PTHR24115:SF462	KOG0242	3.6.4.4	K10403	GO:0008017,GO:0007018,GO:0005524,GO:0003777,GO:0005871	AT5G02370.1	NA	ATP binding microtubule motor family protein	DOWN
orange1.1g005451m	scaffold00009:639327-643748	26.7499	8.66568	-1.62615	-2.87681	0.0045	0.471408	no	Down	orange1.1g005451m;orange1.1g005602m;orange1.1g007414m;orange1.1g007730m;orange1.1g007739m;orange1.1g010259m	PF00153	PTHR24089,PTHR24089:SF164	NA	NA	NA	NA	AT4G11440.1	NA	Mitochondrial substrate carrier family protein	DOWN
orange1.1g005475m	scaffold00181:139430-143035	9.25958	19.9563	1.10783	2.02146	0.04585	0.915122	no	Up	orange1.1g005475m	PF04410	PTHR31633	NA	NA	K14763	GO:0042254,GO:0001522	AT1G03530.1	ATNAF1,NAF1	nuclear assembly factor 1	UP
orange1.1g005553m	scaffold00001:2181874-2185971	0.28643	1.79446	2.6473	2.50868	0.0374	0.905123	no	Up	orange1.1g005553m	PF01794,PF08022,PF08030	PTHR11972,PTHR11972:SF41	KOG0039	1.16.1.7	NA	GO:0055114,GO:0016491	AT1G01580.1	ATFRO2,FRD1,FRO2	ferric reduction oxidase 2	UP
orange1.1g005610m	scaffold00595:29795-33998	3.2841	20.9647	2.67439	4.18969	0.0002	0.0953842	no	Up	orange1.1g005610m	PF02450	PTHR11440,PTHR11440:SF54	KOG2369	2.3.1.20,2.3.1.158	K00679	GO:0008374,GO:0006629	AT3G44830.1	NA	Lecithin:cholesterol acyltransferase family protein	UP
orange1.1g005668m	scaffold00101:182805-187064	11.0254	27.3919	1.31291	2.43584	0.0161	0.753954	no	Up	orange1.1g005668m;orange1.1g008573m	PF00439	PTHR37888,PTHR37888:SF2	NA	NA	NA	GO:0005515	AT3G57980.1	NA	DNA-binding bromodomain-containing protein	UP
orange1.1g005825m	scaffold00012:1409853-1413152	1.15779	3.52043	1.60438	2.08548	0.04845	0.932095	no	Up	orange1.1g005825m;orange1.1g005836m;orange1.1g007556m	PF07714,PF00954,PF08276,PF01453	PTHR27002	NA	2.7.11.1	NA	GO:0006468,GO:0004672,GO:0048544	AT1G11340.1	NA	S-locus lectin protein kinase family protein	UP
orange1.1g005872m	scaffold00011:658344-661372	18.5002	7.24364	-1.35276	-2.3346	0.0192	0.787079	no	Down	orange1.1g005872m;orange1.1g006052m;orange1.1g007236m	PF02727,PF02728,PF01179	PTHR10638,PTHR10638:SF35	NA	1.4.3.21	NA	GO:0055114,GO:0048038,GO:0009308,GO:0008131,GO:0005507	AT1G31710.1	NA	Copper amine oxidase family protein	DOWN
orange1.1g006076m	scaffold06442:164-2346	5.30878	12.6565	1.25342	2.06797	0.04585	0.915122	no	Up	orange1.1g006076m	PF13041,PF14432,PF01535	PTHR24015,PTHR24015:SF611	NA	NA	NA	NA	AT3G46790.1	CRR2	Tetratricopeptide repeat (TPR)-like superfamily protein	UP
orange1.1g006141m	scaffold00034:486924-491750	9.6752	3.81465	-1.34274	-2.0811	0.0388	0.905123	no	Down	orange1.1g006141m	PF01740,PF00916	PTHR11814,PTHR11814:SF93	NA	NA	K17471	GO:0016021,GO:0015116,GO:0008272,GO:0055085,GO:0016020,GO:0008271	AT1G23090.1	AST91,SULTR3;3	sulfate transporter 91	DOWN
orange1.1g006173m	scaffold00032:326886-330760	4.17704	0.989087	-2.07831	-2.46833	0.0284	0.885875	no	Down	orange1.1g006173m	PF13962	PTHR24177,PTHR24177:SF39	NA	NA	NA	NA	AT3G18670.1	NA	Ankyrin repeat family protein	DOWN
orange1.1g006183m	scaffold00188:21008-25253	12.6739	1.74915	-2.85713	-3.92653	0.0026	0.383088	no	Down	orange1.1g006183m	PF01740,PF00916	PTHR11814,PTHR11814:SF85	NA	NA	K17471	GO:0016021,GO:0015116,GO:0008272,GO:0055085,GO:0016020,GO:0008271	AT3G15990.1	SULTR3;4	sulfate transporter 3;4	DOWN
orange1.1g006196m	scaffold00130:84894-87762	18.7674	58.346	1.6364	3.06705	0.0032	0.423311	no	Up	orange1.1g006196m	PF05178,PF12936	PTHR14490	KOG2409	NA	K14786	NA	AT3G24080.1	NA	KRR1 family protein	UP
orange1.1g006262m	scaffold00032:614115-618051	5.05112	13.425	1.41025	2.30729	0.0243	0.840687	no	Up	orange1.1g006262m	PF11838,PF01433	PTHR11533,PTHR11533:SF177	NA	3.4.11.2	K08776	GO:0008270,GO:0008237,GO:0006508	AT4G33090.1	APM1,ATAPM1	aminopeptidase M1	UP
orange1.1g006357m	scaffold01574:18260-21797	27.4559	12.1853	-1.17197	-2.13115	0.0346	0.905123	no	Down	orange1.1g006357m	PF13632,PF03552	PTHR13301,PTHR13301:SF53	NA	2.4.1.12	NA	GO:0030244,GO:0016760,GO:0016020	AT2G32540.1	ATCSLB04,ATCSLB4,CSLB04	cellulose synthase-like B4	DOWN
orange1.1g006373m	scaffold00011:169765-174753	11.3451	4.32605	-1.39094	-2.19924	0.0346	0.905123	no	Down	orange1.1g006373m	PF01740,PF00916	PTHR11814,PTHR11814:SF106	NA	NA	K17471	GO:0016021,GO:0015116,GO:0008272,GO:0055085,GO:0016020,GO:0008271	AT3G51895.1	AST12,SULTR3;1	sulfate transporter 3;1	DOWN
orange1.1g006466m	scaffold00557:76960-87491	40.6308	17.9206	-1.18095	-2.20849	0.02755	0.872882	no	Down	orange1.1g006466m;orange1.1g006539m;orange1.1g006778m;orange1.1g007716m;orange1.1g013495m;orange1.1g016489m	PF05187	PTHR10617,PTHR10617:SF107	NA	1.5.5.1	NA	GO:0055114,GO:0004174	AT2G43400.1	ETFQO	electron-transfer flavoprotein:ubiquinone oxidoreductase	DOWN
orange1.1g006508m	scaffold00566:43152-48212	3.39527	10.5349	1.63358	2.67732	0.0101	0.624718	no	Up	orange1.1g006508m;orange1.1g006513m;orange1.1g007463m	PF01590	PTHR24423,PTHR24423:SF530	KOG0519	2.7.11.1	K14509	GO:0005515	AT3G23150.1	ETR2	Signal transduction histidine kinase, hybrid-type, ethylene sensor	UP
orange1.1g006522m	scaffold00092:240627-243713	0.71587	3.94057	2.46064	2.81206	0.0135	0.715382	no	Up	orange1.1g006522m;orange1.1g007935m	PF08263,PF07714	PTHR27008,PTHR27008:SF41	KOG1187	2.7.11.1	NA	GO:0006468,GO:0004672	AT3G57830.1	NA	Leucine-rich repeat protein kinase family protein	ABSENT
orange1.1g006630m	scaffold00006:493483-495400	2.50772	7.72357	1.62289	2.29846	0.02745	0.872766	no	Up	orange1.1g006630m	PF13812,PF01535,PF12854,PF13041	PTHR24015,PTHR24015:SF710	NA	NA	NA	NA	AT5G65820.1	NA	Pentatricopeptide repeat (PPR) superfamily protein	UP
orange1.1g006707m	scaffold00048:755112-762612	82.1952	36.553	-1.16907	-2.1676	0.0309	0.892166	no	Down	orange1.1g006707m;orange1.1g007010m;orange1.1g007076m;orange1.1g009384m;orange1.1g012530m	PF02782	PTHR10196,PTHR10196:SF71	KOG2517	2.7.1.16	NA	GO:0016773,GO:0005975	AT4G30310.2	NA	FGGY family of carbohydrate kinase	DOWN
orange1.1g006740m	scaffold00044:485008-489812	7.2126	2.57245	-1.48738	-2.10024	0.04215	0.905123	no	Down	orange1.1g006740m	PF03098	PTHR11903,PTHR11903:SF12	KOG2408	NA	NA	NA	AT1G73680.1	ALPHA DOX2	alpha dioxygenase	DOWN
orange1.1g006812m	scaffold00022:44296-47148	6.91858	19.2302	1.47483	2.54	0.01335	0.713693	no	Up	orange1.1g006812m	PF13424	PTHR19959,PTHR19959:SF168	KOG1840	NA	NA	NA	AT2G31240.1	NA	Tetratricopeptide repeat (TPR)-like superfamily protein	UP
orange1.1g006998m	scaffold00132:333929-337216	21.6093	64.7305	1.58279	2.90606	0.00405	0.444837	no	Up	orange1.1g006998m;orange1.1g007079m;orange1.1g007332m	NA	PTHR34113,PTHR34113:SF2	NA	NA	NA	NA	AT3G55760.3	NA	NA	UP
orange1.1g007015m	scaffold00099:90795-94603	63.7348	22.312	-1.51426	-2.77151	0.0047	0.489529	no	Down	orange1.1g007015m;orange1.1g008937m;orange1.1g009928m;orange1.1g010877m;orange1.1g014760m;orange1.1g014763m;orange1.1g015578m;orange1.1g022577m	PF03000	PTHR32370,PTHR32370:SF37	NA	NA	NA	NA	AT5G10250.1	DOT3	Phototropic-responsive NPH3 family protein	DOWN
orange1.1g007039m	scaffold09045:0-2484	39.3034	82.9261	1.07717	2.00833	0.04145	0.905123	no	Up	orange1.1g007039m;orange1.1g009194m;orange1.1g013440m	NA	PTHR23155,PTHR23155:SF554	NA	NA	NA	NA	AT4G27190.1	NA	NB-ARC domain-containing disease resistance protein	UP
orange1.1g007099m	scaffold00007:1958470-1961762	7.92483	17.0757	1.1075	1.96067	0.04685	0.917905	no	Up	orange1.1g007099m;orange1.1g013190m;orange1.1g014735m;orange1.1g016623m	PF03106	PTHR31429,PTHR31429:SF16	NA	NA	NA	GO:0043565,GO:0006355,GO:0003700	AT1G62300.1	ATWRKY6,WRKY6	WRKY family transcription factor	UP
orange1.1g007210m	scaffold00032:769397-773601	0.240308	2.86277	3.57446	3.42992	0.0145	0.744429	no	Up	orange1.1g007210m;orange1.1g011442m	PF05199,PF00732	PTHR11552,PTHR11552:SF69	KOG1238	NA	NA	GO:0055114,GO:0016614,GO:0050660,GO:0010430	AT1G72970.1	EDA17,HTH	Glucose-methanol-choline (GMC) oxidoreductase family protein	ABSENT
orange1.1g007467m	scaffold00532:52286-54409	21.6465	51.2468	1.24333	2.33533	0.0238	0.837529	no	Up	orange1.1g007467m	PF01472,PF01509,PF16198,PF08068	PTHR23127	NA	5.4.99.25	K11131	GO:0003723,GO:0006396	AT3G57150.1	AtCBF5,AtNAP57,CBF5,NAP57	homologue of NAP57	UP
orange1.1g007546m	scaffold00121:389457-391889	0.94482	3.73463	1.98285	2.30265	0.0401	0.905123	no	Up	orange1.1g007546m	PF03106	PTHR31429,PTHR31429:SF10	NA	NA	NA	GO:0043565,GO:0006355,GO:0003700	AT1G62300.1	ATWRKY6,WRKY6	WRKY family transcription factor	UP
orange1.1g007551m	scaffold00030:1043038-1046844	22.6307	52.7702	1.22144	2.28717	0.0237	0.835633	no	Up	orange1.1g007551m;orange1.1g008064m;orange1.1g008456m;orange1.1g009836m;orange1.1g011313m	PF12171,PF00226	PTHR24078,PTHR24078:SF232	KOG0717	NA	NA	NA	AT1G74250.1	NA	DNAJ heat shock N-terminal domain-containing protein	UP
orange1.1g007582m	scaffold00102:199571-202583	16.5431	6.49006	-1.34993	-2.24316	0.0244	0.840687	no	Down	orange1.1g007582m;orange1.1g007816m	PF00854	PTHR11654,PTHR11654:SF110	KOG1237	NA	K14638	GO:0016020,GO:0006810,GO:0005215	AT1G59740.1	NA	Major facilitator superfamily protein	DOWN
orange1.1g007602m	scaffold00074:341104-343772	2.64509	9.92683	1.90801	2.75706	0.01275	0.713693	no	Up	orange1.1g007602m	PF03765,PF00650	PTHR23324,PTHR23324:SF48	KOG1471	NA	NA	NA	AT1G72160.1	NA	Sec14p-like phosphatidylinositol transfer family protein	UP
orange1.1g007610m	scaffold00730:47046-49867	100.65	46.1979	-1.12345	-2.08488	0.0403	0.905123	no	Down	orange1.1g007610m	PF14845,PF00728	PTHR22600,PTHR22600:SF14	NA	3.2.1.52	K12373	GO:0005975,GO:0004553	AT1G05590.1	ATHEX3,HEXO2	beta-hexosaminidase 2	DOWN
orange1.1g007696m	scaffold00129:145537-149932	11.7434	26.1169	1.15314	2.0789	0.03855	0.905123	no	Up	orange1.1g007696m;orange1.1g011595m	PF00854	PTHR11654,PTHR11654:SF73	KOG1237	NA	NA	GO:0016020,GO:0006810,GO:0005215	AT5G46050.1	ATPTR3,PTR3	peptide transporter 3	UP
orange1.1g007827m	scaffold00009:158635-160899	7.38227	68.9041	3.22245	5.50608	5e-05	0.030205	yes	Up	orange1.1g007827m;orange1.1g009538m;orange1.1g011513m	PF00854	PTHR11654,PTHR11654:SF59	KOG1237	NA	K14638	GO:0016020,GO:0006810,GO:0005215	AT5G62680.1	NA	Major facilitator superfamily protein	UP
orange1.1g007913m	scaffold00370:100365-102293	8.6307	19.505	1.17629	2.01111	0.0449	0.909181	no	Up	orange1.1g007913m;orange1.1g011037m;orange1.1g016040m	PF00324	PTHR11785,PTHR11785:SF273	NA	NA	NA	GO:0055085,GO:0016020,GO:0006810,GO:0015171,GO:0003333	AT1G17120.1	CAT8	cationic amino acid transporter 8	UP
orange1.1g007997m	scaffold00077:206677-210408	43.2348	11.112	-1.96008	-3.54983	0.0006	0.1726	no	Down	orange1.1g007997m;orange1.1g008042m;orange1.1g008081m;orange1.1g008148m;orange1.1g008298m;orange1.1g009126m	PF00076,PF12872	PTHR24009,PTHR24009:SF4	NA	NA	NA	GO:0003676	AT2G05160.1	NA	CCCH-type zinc fingerfamily protein with RNA-binding domain	DOWN
orange1.1g008096m	scaffold00019:378606-382149	55.3324	21.842	-1.34102	-2.5191	0.01465	0.745792	no	Down	orange1.1g008096m	PF07690	PTHR11654,PTHR11654:SF178	NA	NA	NA	GO:0055085,GO:0016021,GO:0016020,GO:0006810,GO:0005215	AT1G68570.1	NA	Major facilitator superfamily protein	DOWN
orange1.1g008143m	scaffold00029:970746-975875	69.3284	30.9253	-1.16466	-2.19295	0.03185	0.892166	no	Down	orange1.1g008143m	PF02163	PTHR31412,PTHR31412:SF0	NA	NA	NA	GO:0006508,GO:0004222	AT5G35220.1	EGY1	Peptidase M50 family protein	DOWN
orange1.1g008172m	scaffold00236:91202-94716	9.98864	26.5338	1.40947	2.53965	0.0146	0.74534	no	Up	orange1.1g008172m	PF02887,PF00224	PTHR11817,PTHR11817:SF21	KOG2323	2.7.1.40	K00873	GO:0030955,GO:0006096,GO:0004743,GO:0000287	AT3G22960.1	PKP-ALPHA,PKP1	Pyruvate kinase family protein	UP
orange1.1g008181m	scaffold00032:789139-795219	7.53238	17.3002	1.19961	2.05627	0.04355	0.905123	no	Up	orange1.1g008181m	PF00118	PTHR11353,PTHR11353:SF85	NA	NA	K04077	GO:0005524	AT3G13860.1	HSP60-3A	heat shock protein 60-3A	UP
orange1.1g008182m	scaffold00005:2507177-2510400	4.58297	0.987153	-2.21494	-2.53394	0.02515	0.845628	no	Down	orange1.1g008182m;orange1.1g008450m	PF00854	PTHR11654,PTHR11654:SF85	NA	NA	NA	GO:0016020,GO:0006810,GO:0005215	AT2G26690.1	NA	Major facilitator superfamily protein	DOWN
orange1.1g008200m	scaffold00322:129923-131985	10.3327	34.4723	1.73823	3.14593	0.0042	0.453075	no	Up	orange1.1g008200m	NA	PTHR37911,PTHR37911:SF1	NA	NA	NA	NA	AT3G14900.1	NA	NA	UP
orange1.1g008242m	scaffold00032:848491-851193	2.18794	6.46866	1.5639	2.13159	0.0346	0.905123	no	Up	orange1.1g008242m;orange1.1g010183m;orange1.1g010409m;orange1.1g010428m;orange1.1g014220m	PF00251	PTHR31953,PTHR31953:SF16	NA	3.2.1.26	NA	NA	AT3G13790.1	ATBFRUCT1,ATCWINV1	Glycosyl hydrolases family 32 protein	UP
orange1.1g008614m	scaffold04175:328-7048	0.781806	11.0649	3.82303	4.62644	0.00165	0.321537	no	Up	orange1.1g008614m;orange1.1g008660m	NA	PTHR10217,PTHR10217:SF465	NA	NA	NA	NA	AT5G53130.1	ATCNGC1,CNGC1	cyclic nucleotide gated channel 1	UP
orange1.1g008783m	scaffold00004:2834662-2836772	11.996	4.26644	-1.49145	-2.34744	0.02145	0.81326	no	Down	orange1.1g008783m	PF01554	PTHR11206,PTHR11206:SF92	KOG1347	NA	K03327	GO:0055085,GO:0016020,GO:0015297,GO:0015238,GO:0006855	AT1G58340.1	ZF14	MATE efflux family protein	DOWN
orange1.1g008791m	scaffold00067:100341-102918	13.4782	34.6501	1.36223	2.50389	0.01235	0.708547	no	Up	orange1.1g008791m;orange1.1g008811m	PF00403	PTHR22814,PTHR22814:SF134	KOG1603	NA	NA	GO:0046872,GO:0030001	AT3G06130.1	NA	Heavy metal transport/detoxification superfamily protein	UP
orange1.1g008879m	scaffold00051:698233-701136	0.776241	3.41825	2.13868	2.35466	0.0328	0.903396	no	Up	orange1.1g008879m	NA	PTHR31414,PTHR31414:SF9	NA	NA	NA	NA	AT2G25270.1	NA	NA	UP
orange1.1g008933m	scaffold00341:7867-14964	7.12719	32.0957	2.17097	3.77613	0.00045	0.145631	no	Up	orange1.1g008933m	NA	PTHR36890	NA	NA	NA	NA	NA	NA	NA	ABSENT
orange1.1g008953m	scaffold00653:79177-82350	27.7535	10.8946	-1.34906	-2.44394	0.0172	0.771573	no	Down	orange1.1g008953m;orange1.1g015223m	PF00854	PTHR11654,PTHR11654:SF177	NA	NA	NA	GO:0016020,GO:0006810,GO:0005215	AT1G59740.1	NA	Major facilitator superfamily protein	DOWN
orange1.1g009107m	scaffold00036:74114-79155	10.2473	26.1341	1.35069	2.43181	0.0183	0.782487	no	Up	orange1.1g009107m;orange1.1g016546m;orange1.1g016558m	NA	PTHR34200,PTHR34200:SF1	NA	NA	NA	NA	AT3G51580.1	NA	NA	UP
orange1.1g009149m	scaffold00002:4305614-4310156	1.99609	7.6572	1.93964	2.62985	0.01455	0.744886	no	Up	orange1.1g009149m;orange1.1g012024m	PF07732,PF07731,PF00394	PTHR11709,PTHR11709:SF90	NA	1.10.3.2	NA	GO:0005507,GO:0055114,GO:0016491	AT1G76160.1	sks5	SKU5 similar 5	UP
orange1.1g009192m	scaffold00040:715470-717093	3.07589	9.24227	1.58724	2.24945	0.0317	0.892166	no	Up	orange1.1g009192m	PF01554	PTHR11206,PTHR11206:SF93	KOG1347	NA	K03327	GO:0055085,GO:0016020,GO:0015297,GO:0015238,GO:0006855	AT4G22790.1	NA	MATE efflux family protein	UP
orange1.1g009224m	scaffold00277:41976-49717	63.1831	30.7977	-1.03672	-1.96733	0.04995	0.941002	no	Down	orange1.1g009224m	PF00085,PF00070	PTHR22912,PTHR22912:SF48	NA	1.8.1.9	K00384	GO:0045454,GO:0055114,GO:0016491	AT2G41680.1	NTRC	NADPH-dependent thioredoxin reductase C	DOWN
orange1.1g009233m	scaffold00004:527182-531280	124.713	49.4149	-1.33559	-2.42018	0.0149	0.748013	no	Down	orange1.1g009233m;orange1.1g009406m;orange1.1g009689m;orange1.1g010738m;orange1.1g011656m;orange1.1g013818m;orange1.1g015101m;orange1.1g015956m;orange1.1g017058m	PF08417,PF00355	PTHR21266,PTHR21266:SF19	NA	1.14.13.122	NA	GO:0055114,GO:0010277,GO:0051537,GO:0016491	AT1G44446.1	ATCAO,CAO,CH1	Pheophorbide a oxygenase family protein with Rieske [2Fe-2S] domain	DOWN
orange1.1g009242m	scaffold00006:2032190-2036445	3.75168	13.7208	1.87075	2.79141	0.01025	0.625457	no	Up	orange1.1g009242m;orange1.1g015447m;orange1.1g020366m	PF00394,PF07731	PTHR11709,PTHR11709:SF26	NA	1.10.3.3	NA	GO:0055114,GO:0016491,GO:0005507	AT5G66920.1	sks17	SKU5 similar 17	UP
orange1.1g009297m	scaffold00255:24643-26598	114.926	42.5284	-1.4342	-2.66786	0.01055	0.635208	no	Down	orange1.1g009297m	PF08031,PF01565	PTHR32448	NA	1.3.3.8	NA	GO:0055114,GO:0050660,GO:0016491	AT1G30700.1	NA	FAD-binding Berberine family protein	DOWN
orange1.1g009299m	scaffold00005:1850001-1853258	9.96852	29.5425	1.56734	2.77938	0.0075	0.563994	no	Up	orange1.1g009299m	PF00067	PTHR24301,PTHR24301:SF2	KOG0158	5.3.99.5	NA	GO:0055114,GO:0020037,GO:0016705,GO:0005506	AT2G26170.1	CYP711A1,MAX1	cytochrome P450, family 711, subfamily A, polypeptide 1	UP
orange1.1g009309m	scaffold00014:702157-704513	11.0586	3.68336	-1.58608	-2.33419	0.022	0.822074	no	Down	orange1.1g009309m;orange1.1g009355m	PF00926,PF00925	PTHR21327,PTHR21327:SF7	KOG1284	3.5.4.25	K14652	GO:0009231,GO:0008686,GO:0003935	AT5G59750.1	NA	DHBP synthase RibB-like alpha/beta domain;GTP cyclohydrolase II	DOWN
orange1.1g009462m	scaffold00012:964567-969940	34.3675	13.3154	-1.36794	-2.46319	0.01555	0.7515	no	Down	orange1.1g009462m;orange1.1g009691m;orange1.1g010042m;orange1.1g014315m;orange1.1g018367m;orange1.1g019940m	PF00609,PF00781	PTHR11255,PTHR11255:SF29	NA	2.7.1.107	NA	GO:0007205,GO:0004143,GO:0016301	AT2G20900.4	ATDGK5,DGK5	diacylglycerol kinase 5	DOWN
orange1.1g009492m	scaffold00033:488934-490838	20.2268	67.768	1.74434	3.24733	0.0023	0.371754	no	Up	orange1.1g009492m	PF00067	PTHR24298,PTHR24298:SF136	KOG0156	NA	NA	GO:0055114,GO:0020037,GO:0016705,GO:0005506	AT4G12300.1	CYP706A4	cytochrome P450, family 706, subfamily A, polypeptide 4	ABSENT
orange1.1g009497m	scaffold00225:251096-254257	0.376491	2.04776	2.44336	2.3257	0.0479	0.92844	no	Up	orange1.1g009497m	PF00067	PTHR24298,PTHR24298:SF60	KOG0156	NA	K09755	GO:0055114,GO:0020037,GO:0016705,GO:0005506	AT4G36220.1	CYP84A1,FAH1	ferulic acid 5-hydroxylase 1	UP
orange1.1g009535m	scaffold00010:941224-946974	71.1413	29.2775	-1.2809	-2.3982	0.01535	0.749833	no	Down	orange1.1g009535m;orange1.1g014339m;orange1.1g016308m	PF00232	PTHR10353,PTHR10353:SF27	NA	3.2.1.21	NA	GO:0005975,GO:0004553	AT1G61820.1	BGLU46	beta glucosidase 46	DOWN
orange1.1g009563m	scaffold00012:2168816-2172637	10.5511	24.9486	1.24157	2.19601	0.0351	0.905123	no	Up	orange1.1g009563m	PF07690	PTHR24064,PTHR24064:SF292	KOG0255	NA	K08202	GO:0055085,GO:0016021	AT3G20660.1	4-Oct,AtOCT4	organic cation/carnitine transporter4	UP
orange1.1g009645m	scaffold00001:5583846-5589551	5.33848	1.34013	-1.99406	-2.57138	0.0164	0.757037	no	Down	orange1.1g009645m	PF00999	PTHR10110,PTHR10110:SF117	KOG1965	NA	NA	GO:0055085,GO:0016021,GO:0015299,GO:0006812	AT3G05030.1	ATNHX2,NHX2	sodium hydrogen exchanger 2	DOWN
orange1.1g009648m	scaffold00167:47949-52287	133.537	49.0129	-1.446	-2.63359	0.00915	0.600852	no	Down	orange1.1g009648m;orange1.1g009694m;orange1.1g010419m;orange1.1g013273m;orange1.1g015570m;orange1.1g016901m	PF13460	PTHR14194,PTHR14194:SF71	KOG1203	NA	NA	NA	AT3G18890.1	NA	NAD(P)-binding Rossmann-fold superfamily protein	DOWN
orange1.1g009720m	scaffold00661:25359-31017	171.593	528.518	1.62296	2.26047	0.0271	0.866196	no	Up	orange1.1g009720m;orange1.1g009817m;orange1.1g010554m;orange1.1g010874m;orange1.1g010922m;orange1.1g018622m	PF00483	PTHR22572,PTHR22572:SF111	KOG1322	2.7.7.27	NA	GO:0016779,GO:0009058	AT2G21590.2	APL4	Glucose-1-phosphate adenylyltransferase family protein	UP
orange1.1g009781m	scaffold00032:610241-612051	4.92047	15.9421	1.69597	2.71406	0.0098	0.618834	no	Up	orange1.1g009781m	PF00291	PTHR10314,PTHR10314:SF125	NA	4.2.3.1	K01733	NA	AT4G29840.1	MTO2,TS	Pyridoxal-5\'-phosphate-dependent enzyme family protein	UP
orange1.1g009786m	scaffold00907:37815-40191	1.62916	6.45058	1.9853	2.55712	0.01675	0.762714	no	Up	orange1.1g009786m	PF00067	PTHR24298,PTHR24298:SF102	KOG0156	NA	NA	GO:0055114,GO:0020037,GO:0016705,GO:0005506	AT4G31940.1	CYP82C4	cytochrome P450, family 82, subfamily C, polypeptide 4	UP
orange1.1g009956m	scaffold00013:843709-847802	8.21403	2.30561	-1.83294	-2.48559	0.01505	0.748129	no	Down	orange1.1g009956m	PF01565,PF09265	PTHR11748,PTHR11748:SF17	KOG1231	1.5.99.12	K00279	GO:0055114,GO:0050660,GO:0016491,GO:0019139,GO:0009690	AT5G21482.1	ATCKX5,CKX7	cytokinin oxidase 7	DOWN
orange1.1g010001m	scaffold00415:104180-110768	73.5771	32.9919	-1.15715	-2.06329	0.0391	0.905123	no	Down	orange1.1g010001m;orange1.1g010542m;orange1.1g010587m;orange1.1g011202m;orange1.1g016772m;orange1.1g017808m;orange1.1g024393m	PF01593	PTHR10742,PTHR10742:SF238	NA	1.5.3.16,1.5.3.17	NA	GO:0055114,GO:0016491	AT2G43020.1	ATPAO2,PAO2	polyamine oxidase 2	DOWN
orange1.1g010067m	scaffold00064:573375-576188	27.1864	58.5091	1.10578	2.09092	0.03505	0.905123	no	Up	orange1.1g010067m	PF01373	PTHR31352,PTHR31352:SF5	NA	3.2.1.2	K01177	GO:0016161,GO:0000272	AT2G32290.1	BAM6,BMY5	beta-amylase 6	UP
orange1.1g010101m	scaffold00001:5644826-5653660	3.32152	15.3117	2.20472	2.72423	0.01815	0.781312	no	Up	orange1.1g010101m	PF01488,PF08501,PF01487	PTHR21089,PTHR21089:SF7	KOG0692	4.2.1.10,1.1.1.25	K13832	GO:0055114,GO:0004764,GO:0003855	AT3G06350.1	EMB3004,MEE32	dehydroquinate dehydratase, putative / shikimate dehydrogenase, putative	UP
orange1.1g010172m	scaffold00113:43433-46194	4.75369	16.1575	1.76509	2.83995	0.00875	0.593919	no	Up	orange1.1g010172m	PF00067	PTHR24298,PTHR24298:SF51	KOG0156	1.14.13.21	NA	GO:0055114,GO:0020037,GO:0016705,GO:0005506	AT5G07990.1	CYP75B1,D501,TT7	Cytochrome P450 superfamily protein	UP
orange1.1g010455m	scaffold00184:24717-29222	19.7804	8.38658	-1.23792	-2.14698	0.03255	0.899243	no	Down	orange1.1g010455m;orange1.1g010535m;orange1.1g010536m;orange1.1g010774m;orange1.1g014742m;orange1.1g014951m;orange1.1g019388m	PF00501	PTHR24096,PTHR24096:SF134	NA	6.2.1.3	NA	GO:0008152,GO:0003824	AT1G49430.1	LACS2,LRD2	long-chain acyl-CoA synthetase 2	DOWN
orange1.1g010547m	scaffold00010:2077910-2081875	318.866	133.174	-1.25963	-2.11952	0.03115	0.892166	no	Down	orange1.1g010547m;orange1.1g013050m;orange1.1g015110m;orange1.1g015182m;orange1.1g015190m;orange1.1g015826m	PF01979	PTHR11647,PTHR11647:SF4	NA	3.5.2.5	NA	GO:0016787	AT4G04955.1	ALN,ATALN	allantoinase	DOWN
orange1.1g010565m	scaffold00183:281498-283918	3.76419	15.2544	2.01882	3.11796	0.00515	0.495998	no	Up	orange1.1g010565m	PF00067	PTHR24298,PTHR24298:SF179	KOG0156	1.14.13.120	NA	GO:0055114,GO:0020037,GO:0016705,GO:0005506	AT3G48280.1	CYP71A25	cytochrome P450, family 71, subfamily A, polypeptide 25	UP
orange1.1g010652m	scaffold00009:1253300-1255780	40.9603	86.0287	1.07059	1.93028	0.04805	0.929286	no	Up	orange1.1g010637m;orange1.1g010652m;orange1.1g010702m	PF03446,PF00393	PTHR11811,PTHR11811:SF33	NA	1.1.1.44	K00033	GO:0055114,GO:0004616,GO:0050661,GO:0006098	AT1G64190.1	NA	6-phosphogluconate dehydrogenase family protein	UP
orange1.1g010735m	scaffold00128:314482-320680	117.747	264.202	1.16595	1.98024	0.04305	0.905123	no	Up	orange1.1g010735m;orange1.1g013526m;orange1.1g015020m;orange1.1g015031m;orange1.1g015130m;orange1.1g015137m;orange1.1g015476m;orange1.1g015487m;orange1.1g016984m;orange1.1g016988m;orange1.1g018922m;orange1.1g020226m	PF00171	PTHR11699,PTHR11699:SF182	NA	1.2.1.5	NA	GO:0055114,GO:0016491,GO:0008152	AT3G24503.1	ALDH1A,ALDH2C4,REF1	aldehyde dehydrogenase 2C4	UP
orange1.1g010747m	scaffold00009:1906941-1910744	5.14063	13.7291	1.41722	2.25695	0.02635	0.860517	no	Up	orange1.1g010747m;orange1.1g014451m;orange1.1g014857m	PF03169	PTHR22601,PTHR22601:SF12	NA	NA	NA	GO:0055085	AT4G10770.1	ATOPT7,OPT7	oligopeptide transporter 7	UP
orange1.1g011022m	scaffold00023:347982-351381	0.294269	2.05102	2.80113	2.59384	0.04015	0.905123	no	Up	orange1.1g011022m	PF01490	PTHR22950,PTHR22950:SF242	KOG1303	NA	K13946	NA	AT2G21050.1	LAX2	like AUXIN RESISTANT 2	UP
orange1.1g011050m	scaffold00111:76248-82792	71.1908	33.4566	-1.0894	-2.04129	0.04045	0.905123	no	Down	orange1.1g011050m;orange1.1g011861m;orange1.1g012162m	PF13920,PF02190	PTHR23327,PTHR23327:SF9	NA	NA	NA	GO:0006508,GO:0004176	AT1G18660.3	NA	zinc finger (C3HC4-type RING finger) family protein	DOWN
orange1.1g011338m	scaffold00078:394840-399918	20.9192	8.72018	-1.2624	-2.22965	0.0319	0.892166	no	Down	orange1.1g011338m	PF13962	PTHR24177,PTHR24177:SF39	NA	NA	NA	NA	AT3G18670.1	NA	Ankyrin repeat family protein	DOWN
orange1.1g011360m	scaffold02117:11037-13123	7.59853	17.7055	1.2204	2.07117	0.04245	0.905123	no	Up	orange1.1g011360m	PF00069	PTHR27000,PTHR27000:SF9	KOG1187	2.7.11.1,2.7.10.1	NA	GO:0006468,GO:0005524,GO:0004672	AT2G31880.1	EVR,SOBIR1	Leucine-rich repeat protein kinase family protein	UP
orange1.1g011383m	scaffold00008:2404342-2406207	1.29313	4.6344	1.84152	2.1471	0.04905	0.936673	no	Up	orange1.1g011383m	PF03765,PF00650	PTHR23324,PTHR23324:SF85	KOG1471	NA	NA	NA	AT1G30690.1	NA	Sec14p-like phosphatidylinositol transfer family protein	UP
orange1.1g011391m	scaffold00013:1166130-1168228	2.69421	9.39046	1.80133	2.51492	0.0171	0.768991	no	Up	orange1.1g011391m	PF07983,PF00332	PTHR32227,PTHR32227:SF59	NA	3.2.1.39	NA	GO:0005975,GO:0004553	AT5G20870.1	NA	O-Glycosyl hydrolases family 17 protein	UP
orange1.1g011392m	scaffold00145:245241-249414	61.3873	22.148	-1.47077	-2.73119	0.0079	0.574987	no	Down	orange1.1g011392m;orange1.1g013656m;orange1.1g019025m	PF01490	PTHR22950,PTHR22950:SF256	NA	NA	NA	NA	AT5G01240.1	LAX1	like AUXIN RESISTANT 1	DOWN
orange1.1g011443m	scaffold00006:645130-648571	11.4599	3.40533	-1.75073	-2.51199	0.02055	0.802646	no	Down	orange1.1g011443m	PF03000,PF00651	PTHR32370,PTHR32370:SF20	NA	NA	NA	GO:0005515	AT3G49900.1	NA	Phototropic-responsive NPH3 family protein	DOWN
orange1.1g011487m	scaffold00025:1164336-1166733	2.5303	9.76147	1.94779	2.81972	0.01145	0.667229	no	Up	orange1.1g011487m	PF00704	PTHR11177,PTHR11177:SF208	KOG2806	3.2.1.14	K01183	GO:0005975,GO:0004553	AT4G19800.1	NA	Glycosyl hydrolase family protein with chitinase insertion domain	UP
orange1.1g011580m	scaffold00004:269195-273047	30.5789	5.6462	-2.43719	-4.09229	5e-05	0.030205	yes	Down	orange1.1g011580m;orange1.1g011638m;orange1.1g019669m;orange1.1g019689m	PF01490	PTHR22950,PTHR22950:SF310	NA	NA	NA	NA	AT1G77380.1	AAP3,ATAAP3	amino acid permease 3	DOWN
orange1.1g011615m	scaffold00097:133260-136083	31.2972	13.1036	-1.25607	-2.27347	0.02435	0.840687	no	Down	orange1.1g011615m	PF12708	PTHR31339,PTHR31339:SF17	NA	NA	NA	NA	AT3G48950.1	NA	Pectin lyase-like superfamily protein	DOWN
orange1.1g011625m	scaffold00003:3581235-3584919	4.25544	11.0601	1.37798	2.14254	0.0343	0.905123	no	Up	orange1.1g011625m;orange1.1g014102m;orange1.1g021343m	PF00643	PTHR31717,PTHR31717:SF3	NA	NA	NA	GO:0008270,GO:0005622	AT1G28050.1	NA	B-box type zinc finger protein with CCT domain	UP
orange1.1g011649m	scaffold00025:771610-773359	5.62702	16.5902	1.55989	2.37437	0.02475	0.844716	no	Up	orange1.1g011649m	PF00026	PTHR13683,PTHR13683:SF246	KOG1339	3.4.23.12	NA	GO:0006508,GO:0004190	AT5G10770.1	NA	Eukaryotic aspartyl protease family protein	UP
orange1.1g011682m	scaffold00096:140258-143350	3.28999	11.4901	1.80424	2.61794	0.01535	0.749833	no	Up	orange1.1g011682m;orange1.1g011782m;orange1.1g012031m	PF01925	PTHR14255,PTHR14255:SF6	NA	NA	NA	GO:0016021	AT2G25737.1	NA	Sulfite exporter TauE/SafE family protein	UP
orange1.1g011716m	scaffold00057:140918-142645	0.429813	10.5101	4.61192	4.7792	0.0072	0.563994	no	Up	orange1.1g011716m	PF00854	PTHR11654,PTHR11654:SF165	KOG1237	NA	K14638	GO:0016020,GO:0006810,GO:0005215	AT3G25280.1	NA	Major facilitator superfamily protein	UP
orange1.1g011724m	scaffold00242:152255-154800	12.1398	27.1014	1.15863	2.08944	0.043	0.905123	no	Up	orange1.1g011724m	PF00201	PTHR11926,PTHR11926:SF383	NA	2.4.1.203	NA	GO:0016758,GO:0008152	AT2G36970.1	NA	UDP-Glycosyltransferase superfamily protein	UP
orange1.1g011797m	scaffold00006:2687562-2691786	82.1393	17.583	-2.22389	-3.99576	0.00015	0.0823773	no	Down	orange1.1g011797m;orange1.1g011930m;orange1.1g019030m;orange1.1g019044m	PF01925	PTHR14255,PTHR14255:SF11	NA	NA	NA	GO:0016021	AT2G25737.1	NA	Sulfite exporter TauE/SafE family protein	DOWN
orange1.1g011804m	scaffold00025:748910-750930	53.585	10.9839	-2.28644	-4.00472	0.0002	0.0953842	no	Down	orange1.1g011804m;orange1.1g014995m	PF14541	PTHR13683,PTHR13683:SF246	KOG1339	3.4.23.12	NA	GO:0006508,GO:0004190	AT5G10770.1	NA	Eukaryotic aspartyl protease family protein	DOWN
orange1.1g011848m	scaffold00021:1379151-1381889	24.8734	56.6656	1.18787	2.21062	0.02785	0.87626	no	Up	orange1.1g011848m;orange1.1g012587m	PF00201	PTHR11926,PTHR11926:SF220	NA	2.4.1.323	NA	GO:0016758,GO:0008152	AT1G22360.1	AtUGT85A2,UGT85A2	UDP-glucosyl transferase 85A2	UP
orange1.1g012057m	scaffold00016:1403742-1406469	0.84555	4.10991	2.28114	2.48186	0.02465	0.844484	no	Up	orange1.1g012057m	PF12708	PTHR31375,PTHR31375:SF26	NA	3.2.1.15	NA	NA	AT1G48100.1	NA	Pectin lyase-like superfamily protein	UP
orange1.1g012181m	scaffold00001:5147635-5153276	17.898	51.2852	1.51874	2.75784	0.0066	0.54369	no	Up	orange1.1g012181m;orange1.1g015605m;orange1.1g015785m;orange1.1g017505m;orange1.1g018009m	PF00232	PTHR10353,PTHR10353:SF29	NA	3.2.1.21	K01188	GO:0005975,GO:0004553	AT1G02850.2	BGLU11	beta glucosidase 11	UP
orange1.1g012195m	scaffold00022:1479868-1482433	31.9563	75.9699	1.24933	2.36322	0.018	0.780716	no	Up	orange1.1g012195m	PF03909	PTHR16019,PTHR16019:SF7	KOG2690	NA	NA	NA	AT1G03350.1	NA	BSD domain-containing protein	UP
orange1.1g012209m	scaffold00080:498218-500333	29.7326	62.9635	1.08247	2.03555	0.04735	0.919747	no	Up	orange1.1g012209m	PF00916	PTHR31970,PTHR31970:SF0	NA	NA	NA	GO:0016021,GO:0015116,GO:0008272,GO:0015689,GO:0015098	AT1G80310.1	NA	sulfate transmembrane transporters	UP
orange1.1g012214m	scaffold00399:39005-41557	0	1.44366	inf	-nan	5e-05	0.030205	yes	Up	orange1.1g012214m	PF00069	PTHR27005,PTHR27005:SF7	KOG1187	2.7.11.1	NA	GO:0006468,GO:0005524,GO:0004672	AT1G69730.1	NA	Wall-associated kinase family protein	ABSENT
orange1.1g012274m	scaffold00004:4135347-4137775	2.24547	6.48599	1.53031	2.06226	0.0372	0.905123	no	Up	orange1.1g012274m	PF04043,PF01095	PTHR31707,PTHR31707:SF34	NA	3.1.1.11	K01051	GO:0004857,GO:0042545,GO:0030599,GO:0005618	AT3G05620.1	NA	Plant invertase/pectin methylesterase inhibitor superfamily	UP
orange1.1g012495m	scaffold00080:519808-524633	17.7495	60.0405	1.75815	3.25351	0.00215	0.360782	no	Up	orange1.1g012495m	PF03219	PTHR31187,PTHR31187:SF3	NA	NA	K03301	GO:0016021,GO:0006810,GO:0005524,GO:0005471	AT1G80300.1	ATNTT1,NTT1	nucleotide transporter 1	UP
orange1.1g012563m	scaffold00014:410062-412777	32.3407	14.4862	-1.15867	-2.12044	0.0368	0.905123	no	Down	orange1.1g012563m	PF00201	PTHR11926,PTHR11926:SF204	KOG1192	2.4.1.118	NA	GO:0016758,GO:0008152	AT3G11340.1	NA	UDP-Glycosyltransferase superfamily protein	DOWN
orange1.1g012757m	scaffold00026:598165-600823	47.2391	8.87894	-2.41152	-4.1709	5e-05	0.030205	yes	Down	orange1.1g012757m;orange1.1g012820m	PF01699	PTHR31503,PTHR31503:SF9	KOG1397	NA	K07300	GO:0055085,GO:0016021	AT2G38170.3	ATCAX1,CAX1,RCI4	cation exchanger 1	DOWN
orange1.1g012870m	scaffold00310:191217-197613	32.9506	13.1401	-1.32633	-2.41073	0.0191	0.787079	no	Down	orange1.1g012870m;orange1.1g014450m;orange1.1g014539m;orange1.1g018241m	PF01926	PTHR23305,PTHR23305:SF12	KOG1491	NA	NA	GO:0005525	AT1G56050.1	NA	GTP-binding protein-related	DOWN
orange1.1g012885m	scaffold00236:119621-122885	65.7968	29.7573	-1.14477	-2.15695	0.0362	0.905123	no	Down	orange1.1g012885m;orange1.1g020890m	NA	PTHR31412,PTHR31412:SF2	NA	NA	NA	NA	AT1G17870.1	ATEGY3,EGY3	ethylene-dependent gravitropism-deficient and yellow-green-like 3	DOWN
orange1.1g012903m	scaffold00015:1503547-1506349	282.718	98.9113	-1.51516	-2.60254	0.01085	0.644703	no	Down	orange1.1g012903m;orange1.1g018387m;orange1.1g020118m	PF14234	PTHR33835,PTHR33835:SF2	NA	NA	NA	NA	AT3G01060.1	NA	NA	ABSENT
orange1.1g013005m	scaffold00132:154587-156467	23.9096	69.2757	1.53476	2.86631	0.0058	0.522952	no	Up	orange1.1g013005m;orange1.1g015753m	PF14531,PF03822	PTHR24343,PTHR24343:SF102	KOG0583	2.7.11.1	NA	GO:0007165	AT4G14580.1	CIPK4,SnRK3.3	CBL-interacting protein kinase 4	UP
orange1.1g013023m	scaffold00007:219620-223753	671.286	241.615	-1.47422	-2.07021	0.03515	0.905123	no	Down	orange1.1g013023m;orange1.1g014279m;orange1.1g015159m;orange1.1g015563m;orange1.1g016592m;orange1.1g018012m;orange1.1g018822m;orange1.1g018824m;orange1.1g019786m;orange1.1g021536m;orange1.1g022445m;orange1.1g022455m;orange1.1g022599m;orange1.1g022624m;orange1.1g022646m;orange1.1g022669m;orange1.1g025255m	PF03151	PTHR11132,PTHR11132:SF102	KOG1441	NA	NA	NA	AT5G46110.2	APE2,TPT	Glucose-6-phosphate/phosphate translocator-related	DOWN
orange1.1g013062m	scaffold00236:102686-104957	129.299	50.2108	-1.36464	-2.54193	0.0105	0.635208	no	Down	orange1.1g013062m;orange1.1g014077m	PF03953,PF00091	PTHR11588,PTHR11588:SF101	NA	NA	K07374	GO:0003924,GO:0007017,GO:0005874	AT1G50010.1	TUA2	tubulin alpha-2 chain	DOWN
orange1.1g013079m	scaffold00009:1997980-2000681	42.6437	131.187	1.62122	3.00993	0.0023	0.371754	no	Up	orange1.1g013079m;orange1.1g013210m;orange1.1g020548m	PF00155	PTHR11808,PTHR11808:SF55	KOG0053	4.4.1.11	NA	GO:0030170,GO:0009058	AT1G64660.1	ATMGL,MGL	methionine gamma-lyase	UP
orange1.1g013108m	scaffold00101:8831-12933	46.6639	116.457	1.31942	2.25054	0.0195	0.787079	no	Up	orange1.1g013108m;orange1.1g013110m;orange1.1g013146m;orange1.1g013148m;orange1.1g014737m;orange1.1g014779m	NA	PTHR34484,PTHR34484:SF2	NA	NA	NA	NA	AT5G19900.1	NA	PRLI-interacting factor, putative	UP
orange1.1g013132m	scaffold01796:11146-15311	4.87162	1.22158	-1.99565	-2.37333	0.0205	0.802646	no	Down	orange1.1g013132m;orange1.1g014037m	PF03151	PTHR11132,PTHR11132:SF124	KOG1441	NA	K15283	NA	AT5G46110.4	APE2,TPT	Glucose-6-phosphate/phosphate translocator-related	DOWN
orange1.1g013264m	scaffold01144:27165-28912	11.61	32.9176	1.50349	2.69888	0.0101	0.624718	no	Up	orange1.1g013264m	PF00646,PF01344	PTHR24414,PTHR24414:SF34	NA	NA	NA	GO:0005515	AT3G59940.1	NA	Galactose oxidase/kelch repeat superfamily protein	UP
orange1.1g013346m	scaffold00408:129869-132701	10.2644	3.05887	-1.74659	-2.47465	0.02115	0.810565	no	Down	orange1.1g013346m	PF02458	PTHR31642,PTHR31642:SF36	NA	2.3.1.232,2.3.1.196	NA	GO:0016747	AT5G17540.1	NA	HXXXD-type acyl-transferase family protein	DOWN
orange1.1g013411m	scaffold00002:4183361-4188659	40.7077	11.6523	-1.80469	-3.17204	0.0018	0.329509	no	Down	orange1.1g013411m;orange1.1g016048m;orange1.1g016066m	PF00083	PTHR23504,PTHR23504:SF36	KOG2816	NA	NA	GO:0055085,GO:0022857,GO:0016021	AT2G16990.1	NA	Major facilitator superfamily protein	DOWN
orange1.1g013415m	scaffold00442:49722-53045	75.1014	18.4496	-2.02525	-3.65186	0.00045	0.145631	no	Down	orange1.1g013415m;orange1.1g015536m	PF09739	PTHR13489,PTHR13489:SF0	NA	NA	NA	NA	AT2G40550.1	ETG1	E2F target gene 1	ABSENT
orange1.1g013435m	scaffold00196:199332-201479	0.460426	3.07116	2.73774	2.70415	0.02785	0.87626	no	Up	orange1.1g013435m	PF13738	PTHR23023,PTHR23023:SF108	KOG1399	1.14.13.168	K11816	NA	AT4G13260.1	YUC2	Flavin-binding monooxygenase family protein	UP
orange1.1g013464m	scaffold00071:487613-492115	46.4256	14.7239	-1.65676	-3.02218	0.0051	0.495998	no	Down	orange1.1g013464m	PF01238	PTHR10309,PTHR10309:SF0	NA	5.3.1.8	K01809	GO:0008270,GO:0005975,GO:0004476,GO:0009298	AT3G02570.1	MEE31,PMI1	Mannose-6-phosphate isomerase, type I	DOWN
orange1.1g013937m	scaffold00729:33410-37771	16.7129	3.38219	-2.30493	-3.27134	0.0024	0.371754	no	Down	orange1.1g013937m	PF01699	PTHR31503,PTHR31503:SF16	KOG1397	NA	K07300	GO:0055085,GO:0016021	AT3G13320.1	atcax2,CAX2	cation exchanger 2	DOWN
orange1.1g013959m	scaffold00059:546996-550759	31.6116	71.512	1.17773	2.20647	0.02665	0.862461	no	Up	orange1.1g013959m;orange1.1g014060m	PF05147	PTHR12736,PTHR12736:SF14	KOG2787	NA	NA	NA	AT5G65280.1	GCL1	GCR2-like 1	ABSENT
orange1.1g014018m	scaffold00005:615465-619262	49.3064	9.75345	-2.33779	-4.03557	0.0005	0.153585	no	Down	orange1.1g014018m;orange1.1g014535m	PF12695	PTHR17630,PTHR17630:SF54	NA	NA	NA	NA	AT5G25770.3	NA	alpha/beta-Hydrolases superfamily protein	DOWN
orange1.1g014066m	scaffold00057:347857-349690	11.5801	28.4653	1.29756	2.33654	0.02055	0.802646	no	Up	orange1.1g014066m;orange1.1g015100m	PF00687	PTHR23105,PTHR23105:SF31	KOG1685	NA	NA	NA	AT3G58660.1	NA	Ribosomal protein L1p/L10e family	UP
orange1.1g014121m	scaffold00099:68839-72130	6.81975	2.4019	-1.50554	-1.98259	0.04955	0.93831	no	Down	orange1.1g014121m;orange1.1g015408m	PF00153	PTHR24089,PTHR24089:SF339	KOG0752	NA	NA	NA	AT5G64970.1	NA	Mitochondrial substrate carrier family protein	DOWN
orange1.1g014184m	scaffold01024:1939-4364	16.7833	6.72194	-1.32008	-2.16074	0.0343	0.905123	no	Down	orange1.1g014184m	NA	PTHR10593,PTHR10593:SF43	NA	NA	NA	NA	AT2G01940.1	ATIDD15,SGR5	C2H2-like zinc finger protein	DOWN
orange1.1g014447m	scaffold00002:2123109-2124981	6.68683	21.3942	1.67783	2.73507	0.00855	0.588143	no	Up	orange1.1g014447m;orange1.1g018278m;orange1.1g018833m	PF00128,PF07821	PTHR10357,PTHR10357:SF153	KOG0471	3.2.1.1	NA	GO:0043169,GO:0005975,GO:0003824,GO:0005509,GO:0004556	AT4G25000.1	AMY1,ATAMY1	alpha-amylase-like	UP
orange1.1g014688m	scaffold00005:2824561-2829743	139.992	63.8833	-1.13184	-2.06764	0.03865	0.905123	no	Down	orange1.1g014688m;orange1.1g017082m	PF13593	PTHR10361,PTHR10361:SF35	NA	NA	NA	GO:0016020	AT2G26900.1	NA	Sodium Bile acid symporter family	DOWN
orange1.1g014759m	scaffold00005:1723269-1725771	18.3293	62.3718	1.76674	3.16959	0.0024	0.371754	no	Up	orange1.1g014759m;orange1.1g015318m	PF02535	PTHR11040,PTHR11040:SF52	KOG1558	NA	NA	GO:0055085,GO:0046873,GO:0030001,GO:0016020	AT1G10970.1	ATZIP4,ZIP4	zinc transporter 4 precursor	UP
orange1.1g014795m	scaffold00005:2900618-2905552	187.899	79.0884	-1.24842	-2.05611	0.0452	0.910173	no	Down	orange1.1g014793m;orange1.1g014795m;orange1.1g016118m;orange1.1g019267m;orange1.1g019520m;orange1.1g024540m	PF01643,PF12590	PTHR31727,PTHR31727:SF2	NA	3.1.2.14	NA	GO:0016790,GO:0006633	AT1G08510.1	FATB	fatty acyl-ACP thioesterases B	DOWN
orange1.1g014931m	scaffold00042:538876-541089	2.6518	0.493662	-2.42537	-2.30032	0.0466	0.917905	no	Down	orange1.1g014931m	PF14416,PF13839	PTHR32285,PTHR32285:SF11	NA	NA	NA	NA	AT2G38320.1	TBL34	TRICHOME BIREFRINGENCE-LIKE 34	DOWN
orange1.1g015005m	scaffold00733:21656-23839	10.0512	25.5238	1.34448	2.42279	0.0201	0.797333	no	Up	orange1.1g015005m	PF14531,PF03822	PTHR24347,PTHR24347:SF199	KOG0583	2.7.11.1	K07198	GO:0007165	AT5G25110.1	CIPK25,SnRK3.25	CBL-interacting protein kinase 25	UP
orange1.1g015232m	scaffold00184:18807-21140	11.438	27.681	1.27505	2.34402	0.0237	0.835633	no	Up	orange1.1g015232m	PF13639	PTHR14155,PTHR14155:SF185	NA	NA	NA	GO:0008270,GO:0005515	AT3G18930.1	NA	RING/U-box superfamily protein	UP
orange1.1g015259m	scaffold00020:1442110-1446564	64.6644	28.0551	-1.20471	-2.27095	0.0294	0.892166	no	Down	orange1.1g015259m;orange1.1g016989m;orange1.1g017417m	PF00132,PF00483	PTHR22572,PTHR22572:SF104	NA	2.7.7.13	NA	GO:0016779,GO:0009058	AT1G74910.2	NA	ADP-glucose pyrophosphorylase family protein	DOWN
orange1.1g015294m	scaffold00188:189667-191937	12.2659	41.2545	1.7499	3.18393	0.00265	0.387306	no	Up	orange1.1g015294m	PF04783,PF04782	PTHR21450,PTHR21450:SF22	NA	NA	NA	NA	AT1G52320.2	NA	NA	UP
orange1.1g015299m	scaffold00438:32041-34122	10.7274	3.08915	-1.79602	-2.34693	0.03165	0.892166	no	Down	orange1.1g015299m	PF00892	PTHR31218,PTHR31218:SF19	NA	NA	NA	GO:0016021,GO:0016020,GO:0022857	AT5G07050.1	NA	nodulin MtN21 /EamA-like transporter family protein	DOWN
orange1.1g015393m	scaffold00003:426745-428622	60.2273	28.4623	-1.08137	-2.02957	0.04525	0.910173	no	Down	orange1.1g015393m	PF08238,PF01753	PTHR12298,PTHR12298:SF7	NA	NA	NA	NA	AT1G67340.1	NA	HCP-like superfamily protein with MYND-type zinc finger	DOWN
orange1.1g015400m	scaffold00002:4494967-4496440	0	1.15542	inf	-nan	0.00025	0.102972	no	Up	orange1.1g015400m	PF02458	PTHR31623,PTHR31623:SF6	NA	2.3.1.150	NA	GO:0016747	AT3G26040.1	NA	HXXXD-type acyl-transferase family protein	UP
orange1.1g015401m	scaffold00009:1986606-1989985	25.045	11.4854	-1.12472	-1.94875	0.0483	0.930224	no	Down	orange1.1g015401m;orange1.1g020156m;orange1.1g024826m	PF00561	PTHR10794,PTHR10794:SF55	NA	2.3.1.84	K07019	NA	AT3G50790.1	NA	esterase/lipase/thioesterase family protein	DOWN
orange1.1g015456m	scaffold00465:73232-80579	70.0109	18.1983	-1.94377	-3.51822	0.00145	0.312118	no	Down	orange1.1g015456m;orange1.1g016478m	PF09353	PTHR34051,PTHR34051:SF2	NA	NA	NA	NA	AT1G73060.1	LPA3	Low PSII Accumulation 3	DOWN
orange1.1g015569m	scaffold00020:260298-262385	11.1444	34.1495	1.61555	2.83893	0.0056	0.507444	no	Up	orange1.1g015569m;orange1.1g015685m;orange1.1g019664m;orange1.1g023251m;orange1.1g023995m	PF00544	PTHR31683,PTHR31683:SF28	NA	4.2.2.2	NA	NA	AT5G63180.1	NA	Pectin lyase-like superfamily protein	UP
orange1.1g015623m	scaffold01000:21141-23134	1.38472	5.64561	2.02754	2.38402	0.0315	0.892166	no	Up	orange1.1g015623m	PF00544	PTHR31683,PTHR31683:SF29	NA	4.2.2.2	K01728	NA	AT3G27400.1	NA	Pectin lyase-like superfamily protein	UP
orange1.1g015702m	scaffold00003:1016084-1018031	0.987447	8.54821	3.11385	3.76786	0.00295	0.405022	no	Up	orange1.1g015702m;orange1.1g019799m;orange1.1g023390m;orange1.1g023976m	PF00544	PTHR31683,PTHR31683:SF28	NA	4.2.2.2	NA	NA	AT1G67750.1	NA	Pectate lyase family protein	UP
orange1.1g015746m	scaffold00022:1142175-1144553	488.303	199.249	-1.29321	-1.99443	0.04485	0.909181	no	Down	orange1.1g015746m;orange1.1g018900m;orange1.1g025270m;orange1.1g025587m	PF01370	PTHR10366,PTHR10366:SF278	NA	NA	NA	GO:0050662,GO:0003824	AT3G63140.1	CSP41A	chloroplast stem-loop binding protein of 41 kDa	DOWN
orange1.1g015769m	scaffold00101:5082-8705	66.8951	28.0319	-1.25483	-2.31622	0.0187	0.787079	no	Down	orange1.1g015769m;orange1.1g016802m;orange1.1g019202m;orange1.1g019229m;orange1.1g022035m;orange1.1g022274m	PF04755	PTHR31906,PTHR31906:SF11	NA	NA	NA	NA	AT1G51110.1	NA	Plastid-lipid associated protein PAP / fibrillin family protein	UP
orange1.1g015794m	scaffold00001:4905639-4908787	2.78529	8.35648	1.58507	2.25246	0.03165	0.892166	no	Up	orange1.1g015794m	PF01095	PTHR31707,PTHR31707:SF25	NA	3.1.1.11	K01051	GO:0042545,GO:0030599,GO:0005618	AT4G02320.1	NA	Plant invertase/pectin methylesterase inhibitor superfamily	UP
orange1.1g015903m	scaffold00500:11951-14974	72.5307	19.6938	-1.88085	-3.48507	0.00085	0.216965	no	Down	orange1.1g015903m;orange1.1g016949m	PF00561	PTHR10992,PTHR10992:SF709	KOG4178	3.8.1.5	NA	NA	AT4G12830.1	NA	alpha/beta-Hydrolases superfamily protein	DOWN
orange1.1g016063m	scaffold00002:2637395-2639600	10.8459	32.8653	1.59942	2.76828	0.00675	0.551037	no	Up	orange1.1g016063m;orange1.1g017945m;orange1.1g019403m;orange1.1g021689m	PF01554	PTHR11206,PTHR11206:SF115	NA	NA	NA	GO:0055085,GO:0016020,GO:0015297,GO:0015238,GO:0006855	AT1G47530.1	NA	MATE efflux family protein	UP
orange1.1g016111m	scaffold00004:774168-776109	3.19176	0.841047	-1.92409	-2.17175	0.0407	0.905123	no	Down	orange1.1g016111m;orange1.1g017693m	PF08541,PF00195	PTHR11877,PTHR11877:SF27	NA	2.3.1.74	NA	GO:0016747,GO:0008610	AT5G13930.1	ATCHS,CHS,TT4	Chalcone and stilbene synthase family protein	DOWN
orange1.1g016172m	scaffold00011:1628278-1629704	11.4143	28.2414	1.30697	2.26295	0.03	0.892166	no	Up	orange1.1g016172m	PF03909	PTHR16019,PTHR16019:SF7	KOG2690	NA	NA	NA	AT1G03350.1	NA	BSD domain-containing protein	UP
orange1.1g016181m	scaffold00093:347555-349004	0.671529	3.33746	2.31323	2.24792	0.0485	0.932095	no	Up	orange1.1g016181m;orange1.1g016337m	PF02365	PTHR31989	NA	NA	NA	GO:0006355,GO:0003677	AT3G03200.1	anac045,NAC045	NAC domain containing protein 45	UP
orange1.1g016235m	scaffold00171:302244-306496	82.9146	36.3236	-1.19072	-2.22185	0.0293	0.892166	no	Down	orange1.1g016235m;orange1.1g019420m;orange1.1g019596m;orange1.1g020599m;orange1.1g021923m;orange1.1g026395m	PF00504	PTHR21649,PTHR21649:SF24	NA	NA	NA	GO:0016020,GO:0009765	AT1G76570.1	NA	Chlorophyll A-B binding family protein	DOWN
orange1.1g016293m	scaffold00393:95354-99777	305.41	124.48	-1.29483	-2.2452	0.02695	0.862924	no	Down	orange1.1g016293m;orange1.1g017785m;orange1.1g019928m;orange1.1g022757m;orange1.1g025117m	PF13242,PF13344	PTHR19288,PTHR19288:SF33	KOG2882	3.1.3.18	NA	NA	AT5G36700.4	ATPGLP1,PGLP1	2-phosphoglycolate phosphatase 1	DOWN
orange1.1g016309m	scaffold00030:280921-284241	163.805	66.0255	-1.31089	-2.40949	0.02	0.796615	no	Down	orange1.1g016309m	NA	PTHR34209,PTHR34209:SF2	NA	NA	NA	NA	AT5G23060.1	CaS	calcium sensing receptor	DOWN
orange1.1g016359m	scaffold00022:1101952-1103691	5.61168	1.38161	-2.02208	-2.36951	0.0343	0.905123	no	Down	orange1.1g016359m	PF01734	PTHR32241,PTHR32241:SF5	KOG0513	NA	NA	GO:0006629	AT3G63200.1	PLA IIIB,PLP9	PATATIN-like protein 9	DOWN
orange1.1g016506m	scaffold00158:312217-314609	43.4159	104.884	1.2725	2.36313	0.01805	0.780716	no	Up	orange1.1g016506m;orange1.1g018409m;orange1.1g018564m;orange1.1g021006m	PF13920	PTHR10044,PTHR10044:SF131	KOG1100	NA	NA	NA	AT1G32740.1	NA	SBP (S-ribonuclease binding protein) family protein	UP
orange1.1g016526m	scaffold00151:172050-177334	31.0082	65.038	1.06863	2.0069	0.0462	0.917905	no	Up	orange1.1g016526m;orange1.1g016532m;orange1.1g023286m;orange1.1g025700m	PF00076,PF00641	PTHR12999	NA	NA	NA	GO:0003676,GO:0008270	AT1G50300.1	TAF15	TBP-associated factor 15	UP
orange1.1g016580m	scaffold00004:687225-689681	47.5432	19.5281	-1.28369	-2.32659	0.0212	0.810565	no	Down	orange1.1g016580m	PF00892	PTHR31218,PTHR31218:SF12	NA	NA	NA	GO:0016021,GO:0016020,GO:0022857	AT4G08300.1	NA	nodulin MtN21 /EamA-like transporter family protein	DOWN
orange1.1g016635m	scaffold00031:787334-792616	8.19402	2.36068	-1.79537	-2.53679	0.0174	0.772893	no	Down	orange1.1g016635m;orange1.1g016649m;orange1.1g016671m;orange1.1g016672m	PF02358	PTHR10788,PTHR10788:SF38	NA	3.1.3.12	K01087	GO:0005992,GO:0003824	AT5G51460.2	ATTPPA	Haloacid dehalogenase-like hydrolase (HAD) superfamily protein	DOWN
orange1.1g016679m	scaffold00020:145971-147491	127.31	59.4391	-1.09886	-2.06781	0.04115	0.905123	no	Down	orange1.1g016679m	PF00657	PTHR22835,PTHR22835:SF231	NA	3.1.1.49	NA	GO:0016788	AT3G48460.1	NA	GDSL-like Lipase/Acylhydrolase superfamily protein	DOWN
orange1.1g016748m	scaffold06686:1502-3207	694.497	126.221	-2.46002	-3.7618	0.00155	0.312118	no	Down	orange1.1g016748m	PF00274	PTHR11627,PTHR11627:SF19	NA	4.1.2.13	NA	GO:0006096,GO:0004332	AT4G26530.1	NA	Aldolase superfamily protein	DOWN
orange1.1g016803m	scaffold00266:23170-25252	4.73131	12.2868	1.37679	2.02251	0.0448	0.909181	no	Up	orange1.1g016803m	PF00487	PTHR11351,PTHR11351:SF2	KOG1600	NA	K00507	GO:0006629	AT3G15850.1	ADS3,FAD5,FADB,JB67	fatty acid desaturase 5	UP
orange1.1g016817m	scaffold00001:4706238-4708522	13.6021	2.53861	-2.42172	-3.17832	0.0061	0.52823	no	Down	orange1.1g016817m;orange1.1g024032m	NA	PTHR14241,PTHR14241:SF18	NA	NA	NA	NA	AT4G13030.1	NA	P-loop containing nucleoside triphosphate hydrolases superfamily protein	DOWN
orange1.1g016921m	scaffold00284:90288-93266	46.2682	19.464	-1.24921	-2.2771	0.0249	0.845289	no	Down	orange1.1g016921m;orange1.1g016942m;orange1.1g016981m;orange1.1g017428m	PF08241	PTHR10108,PTHR10108:SF708	KOG1269	2.1.1.95	NA	GO:0008168,GO:0008152	AT1G64970.1	G-TMT,TMT1,VTE4	gamma-tocopherol methyltransferase	DOWN
orange1.1g016995m	scaffold00050:189206-192537	37.4406	16.3365	-1.1965	-2.13369	0.0359	0.905123	no	Down	orange1.1g016995m;orange1.1g017033m;orange1.1g018473m	PF03407	PTHR24015,PTHR24015:SF419	NA	NA	NA	NA	AT1G14590.1	NA	Nucleotide-diphospho-sugar transferase family protein	DOWN
orange1.1g017010m	scaffold00008:27077-32339	60.4748	24.1876	-1.32207	-2.4363	0.0177	0.778585	no	Down	orange1.1g017010m;orange1.1g020122m;orange1.1g022695m;orange1.1g024926m	NA	PTHR24014,PTHR24014:SF4	NA	1.14.11.4	NA	NA	AT3G18210.1	NA	2-oxoglutarate (2OG) and Fe(II)-dependent oxygenase superfamily protein	DOWN
orange1.1g017040m	scaffold00074:459288-461272	7.91665	21.5532	1.44494	2.29846	0.0296	0.892166	no	Up	orange1.1g017040m	PF00141	PTHR31235,PTHR31235:SF22	NA	1.11.1.7	K00430	GO:0055114,GO:0020037,GO:0006979,GO:0004601	AT4G33420.1	NA	Peroxidase superfamily protein	UP
orange1.1g017129m	scaffold02661:8131-11771	4.64293	12.6129	1.44179	2.14138	0.0339	0.905123	no	Up	orange1.1g017129m	NA	PTHR37258	NA	NA	NA	NA	AT5G24500.1	NA	NA	UP
orange1.1g017166m	scaffold00048:680026-681613	281.452	125.431	-1.166	-2.04352	0.04405	0.905123	no	Down	orange1.1g017166m	PF00643,PF06203	PTHR31319,PTHR31319:SF14	KOG1601	NA	NA	GO:0008270,GO:0005622,GO:0005515	AT5G57660.1	ATCOL5,COL5	CONSTANS-like 5	DOWN
orange1.1g017181m	scaffold00161:223618-225839	0	13.3638	inf	-nan	5e-05	0.030205	yes	Up	orange1.1g017181m;orange1.1g022934m	PF00657	PTHR22835,PTHR22835:SF259	NA	3.1.1.3	NA	GO:0016788	AT5G33370.1	NA	GDSL-like Lipase/Acylhydrolase superfamily protein	UP
orange1.1g017235m	scaffold00018:1188703-1192680	56.2603	24.8892	-1.1766	-2.15579	0.0293	0.892166	no	Down	orange1.1g017235m;orange1.1g021651m	PF01040	PTHR11048,PTHR11048:SF24	NA	2.5.1.117	NA	GO:0016021,GO:0004659	AT3G11945.1	ATHST,HST,PDS2	homogentisate prenyltransferase	DOWN
orange1.1g017282m	scaffold00098:263932-268485	127.496	59.6788	-1.09516	-2.01514	0.04405	0.905123	no	Down	orange1.1g017282m;orange1.1g017603m;orange1.1g021301m;orange1.1g022848m	PF01040	PTHR11048,PTHR11048:SF18	NA	2.5.1.62	NA	GO:0016021,GO:0004659	AT3G51820.1	ATG4,CHLG,G4	UbiA prenyltransferase family protein	DOWN
orange1.1g017479m	scaffold00016:1122183-1123697	5.47147	14.3915	1.39522	2.08839	0.04125	0.905123	no	Up	orange1.1g017479m	PF03106	PTHR31221,PTHR31221:SF13	NA	NA	NA	GO:0043565,GO:0006355,GO:0003700	AT5G49520.1	ATWRKY48,WRKY48	WRKY DNA-binding protein 48	UP
orange1.1g017514m	scaffold00017:116396-118668	73.4264	228.684	1.63898	2.93561	0.00375	0.432874	no	Up	orange1.1g017514m;orange1.1g018892m;orange1.1g024331m	PF03492	PTHR31009,PTHR31009:SF6	NA	2.1.1.274,2.1.1.273	NA	GO:0008168	AT3G11480.1	ATBSMT1,BSMT1	S-adenosyl-L-methionine-dependent methyltransferases superfamily protein	UP
orange1.1g017552m	scaffold00161:181577-184607	0	2.36143	inf	-nan	5e-05	0.030205	yes	Up	orange1.1g017552m	PF00657	PTHR22835,PTHR22835:SF160	NA	3.1.1.3	NA	GO:0016788	AT5G33370.1	NA	GDSL-like Lipase/Acylhydrolase superfamily protein	UP
orange1.1g017586m	scaffold00035:9116-13376	44.9294	20.6062	-1.12458	-2.10593	0.03215	0.896391	no	Down	orange1.1g017536m;orange1.1g017586m;orange1.1g017600m;orange1.1g019128m;orange1.1g021709m;orange1.1g023512m;orange1.1g024256m;orange1.1g025005m	PF00571	PTHR13780,PTHR13780:SF45	NA	NA	NA	NA	AT5G50530.1	NA	CBS / octicosapeptide/Phox/Bemp1 (PB1) domains-containing protein	DOWN
orange1.1g017622m	scaffold00812:511-2964	8.02273	19.8828	1.30935	2.02594	0.0433	0.905123	no	Up	orange1.1g017622m	PF06974,PF03007	PTHR31650,PTHR31650:SF7	NA	NA	NA	GO:0004144,GO:0045017	AT5G53390.1	NA	O-acyltransferase (WSD1-like) family protein	UP
orange1.1g017684m	scaffold00161:218603-221611	5.13992	69.5589	3.75842	5.92165	5e-05	0.030205	yes	Up	orange1.1g017684m;orange1.1g019279m;orange1.1g019673m;orange1.1g022808m	PF00657	PTHR22835,PTHR22835:SF160	NA	3.1.1.3	NA	GO:0016788	AT5G33370.1	NA	GDSL-like Lipase/Acylhydrolase superfamily protein	UP
orange1.1g017738m	scaffold00030:427506-429256	2.85741	0.411653	-2.79521	-2.45963	0.04215	0.905123	no	Down	orange1.1g017738m	PF06203	PTHR31319,PTHR31319:SF13	KOG1601	NA	NA	GO:0005515	AT3G02380.1	ATCOL2,COL2	CONSTANS-like 2	DOWN
orange1.1g017827m	scaffold00111:189676-191611	3.26579	11.4923	1.81517	2.61721	0.01675	0.762714	no	Up	orange1.1g017827m	PF02365	PTHR31744,PTHR31744:SF7	NA	NA	NA	GO:0006355,GO:0003677	AT5G61430.1	ANAC100,ATNAC5,NAC100	NAC domain containing protein 100	UP
orange1.1g017863m	scaffold00007:830729-833477	7.10054	19.187	1.43413	2.32857	0.02435	0.840687	no	Up	orange1.1g017863m	PF12906	PTHR23012,PTHR23012:SF76	NA	NA	NA	GO:0008270	AT2G34200.1	NA	RING/FYVE/PHD zinc finger superfamily protein	UP
orange1.1g017924m	scaffold00363:134381-138077	2.10699	7.55792	1.84281	2.25975	0.0265	0.862225	no	Up	orange1.1g017924m;orange1.1g018636m;orange1.1g022188m;orange1.1g023779m;orange1.1g027090m	PF01926	PTHR10903,PTHR10903:SF65	NA	NA	NA	GO:0005525	AT1G33970.2	NA	P-loop containing nucleoside triphosphate hydrolases superfamily protein	UP
orange1.1g017992m	scaffold00015:965235-968448	11.5117	27.6273	1.263	2.20425	0.0289	0.892166	no	Up	orange1.1g017992m	PF01263	PTHR10091,PTHR10091:SF10	KOG1604	5.1.3.3	K01785	GO:0016853,GO:0005975	AT5G15140.1	NA	Galactose mutarotase-like superfamily protein	UP
orange1.1g018025m	scaffold00010:1070942-1076414	123.586	39.2439	-1.65498	-2.97766	0.00415	0.453075	no	Down	orange1.1g018014m;orange1.1g018025m;orange1.1g019715m	PF14226,PF03171	PTHR10209,PTHR10209:SF90	KOG0143	1.14.11.13	NA	GO:0055114,GO:0016491	AT4G21200.1	ATGA2OX8,GA2OX8	gibberellin 2-oxidase 8	DOWN
orange1.1g018031m	scaffold00007:553929-556515	2.84367	13.8791	2.28709	3.0798	0.01	0.624718	no	Up	orange1.1g018031m;orange1.1g021232m;orange1.1g023165m;orange1.1g027526m	NA	PTHR22835,PTHR22835:SF211	NA	3.1.1.49	NA	NA	AT5G45910.1	NA	GDSL-like Lipase/Acylhydrolase superfamily protein	UP
orange1.1g018088m	scaffold00442:114276-117959	51.2599	21.5264	-1.25172	-2.2922	0.0244	0.840687	no	Down	orange1.1g018088m	PF13419	PTHR18901,PTHR18901:SF29	KOG2914	5.4.2.6	NA	NA	AT3G10970.3	NA	Haloacid dehalogenase-like hydrolase (HAD) superfamily protein	DOWN
orange1.1g018110m	scaffold00997:25868-27602	4.43102	14.8782	1.74749	2.66548	0.01285	0.713693	no	Up	orange1.1g018110m	PF13639	PTHR14155,PTHR14155:SF101	NA	NA	NA	GO:0008270,GO:0005515	AT4G33565.1	NA	RING/U-box superfamily protein	UP
orange1.1g018187m	scaffold00117:235609-241627	67.8733	31.3981	-1.11216	-2.03818	0.04645	0.917905	no	Down	orange1.1g018187m;orange1.1g020331m;orange1.1g020335m;orange1.1g020336m;orange1.1g020357m;orange1.1g020377m;orange1.1g021284m;orange1.1g021293m;orange1.1g021298m;orange1.1g021631m	PF10615,PF01243	PTHR13343,PTHR13343:SF4	KOG3374	NA	NA	GO:0055114,GO:0010181,GO:0004733	AT3G03890.1	NA	FMN binding	DOWN
orange1.1g018213m	scaffold00032:881805-885403	52.2606	19.8121	-1.39934	-2.52226	0.0129	0.713693	no	Down	orange1.1g018213m;orange1.1g018303m;orange1.1g022882m;orange1.1g022909m;orange1.1g025140m	PF03446,PF14833	PTHR22981,PTHR22981:SF53	KOG0409	NA	NA	GO:0055114,GO:0004616,GO:0051287	AT1G17650.1	GLYR2,GR2	glyoxylate reductase 2	DOWN
orange1.1g018227m	scaffold03034:1264-3213	102.168	44.2762	-1.20634	-2.25503	0.02415	0.840687	no	Down	orange1.1g018227m;orange1.1g019497m;orange1.1g020990m;orange1.1g022109m;orange1.1g023164m;orange1.1g024071m;orange1.1g027697m;orange1.1g027755m	NA	PTHR22835,PTHR22835:SF170	NA	3.1.1.3	NA	NA	AT3G16370.1	NA	GDSL-like Lipase/Acylhydrolase superfamily protein	DOWN
orange1.1g018336m	scaffold00018:1272386-1273709	4.06729	19.7144	2.27711	3.34969	0.00355	0.432874	no	Up	orange1.1g018336m	PF00646,PF01344	PTHR24412,PTHR24412:SF230	NA	NA	NA	GO:0005515	AT2G44130.1	NA	Galactose oxidase/kelch repeat superfamily protein	UP
orange1.1g018470m	scaffold00001:3853670-3855103	0.494633	3.89285	2.97639	2.90349	0.025	0.845289	no	Up	orange1.1g018470m	NA	PTHR11780,PTHR11780:SF8	NA	2.3.1.20	NA	NA	AT1G48300.1	NA	NA	UP
orange1.1g018590m	scaffold00067:433148-435321	133.122	59.5483	-1.16062	-2.15039	0.03425	0.905123	no	Down	orange1.1g018590m;orange1.1g018730m	PF00657	PTHR22835,PTHR22835:SF229	NA	3.1.1.3	NA	GO:0016788	AT2G04570.1	NA	GDSL-like Lipase/Acylhydrolase superfamily protein	DOWN
orange1.1g018804m	scaffold00088:481369-483534	40.5229	13.8656	-1.54723	-2.7561	0.00645	0.541173	no	Down	orange1.1g018804m;orange1.1g024323m	PF00892	PTHR31218,PTHR31218:SF33	NA	NA	NA	GO:0016021,GO:0016020,GO:0022857	AT4G08300.1	NA	nodulin MtN21 /EamA-like transporter family protein	DOWN
orange1.1g018811m	scaffold00043:65533-68508	190.293	65.2565	-1.54403	-2.85692	0.0061	0.52823	no	Down	orange1.1g018811m	PF00141	PTHR31388,PTHR31388:SF22	NA	1.11.1.7	K00430	GO:0055114,GO:0020037,GO:0006979,GO:0004601	AT5G06730.1	NA	Peroxidase superfamily protein	DOWN
orange1.1g018835m	scaffold00190:268559-270879	5.18184	21.103	2.02591	3.26663	0.00295	0.405022	no	Up	orange1.1g018835m	PF02365	PTHR31989,PTHR31989:SF51	NA	NA	NA	GO:0006355,GO:0003677	AT5G46590.1	anac096,NAC096	NAC domain containing protein 96	UP
orange1.1g018906m	scaffold00145:189468-192028	91.1791	32.0802	-1.50702	-2.83724	0.0048	0.495164	no	Down	orange1.1g018906m;orange1.1g023615m;orange1.1g024150m	PF01553	PTHR15486,PTHR15486:SF20	NA	2.3.1.198	NA	GO:0016746,GO:0008152	AT2G38110.1	ATGPAT6,GPAT6	glycerol-3-phosphate acyltransferase 6	DOWN
orange1.1g018950m	scaffold00015:1349387-1351020	2.67587	11.2125	2.06703	2.75889	0.01325	0.713693	no	Up	orange1.1g018950m	PF02365	PTHR31744,PTHR31744:SF8	NA	NA	NA	GO:0006355,GO:0003677	AT5G61430.1	ANAC100,ATNAC5,NAC100	NAC domain containing protein 100	UP
orange1.1g019011m	scaffold00012:435789-437755	6.2674	22.1689	1.8226	3.00745	0.00405	0.444837	no	Up	orange1.1g019011m;orange1.1g021882m	PF02365	PTHR31719,PTHR31719:SF39	NA	NA	NA	GO:0006355,GO:0003677	AT4G27410.2	ANAC072,RD26	NAC (No Apical Meristem) domain transcriptional regulator superfamily protein	UP
orange1.1g019021m	scaffold00745:52261-55053	9.45787	1.38698	-2.76956	-3.24449	0.0086	0.588143	no	Down	orange1.1g019021m	PF03547	PTHR31752,PTHR31752:SF2	NA	NA	K13947	GO:0055085,GO:0016021	AT5G16530.1	PIN5	Auxin efflux carrier family protein	DOWN
orange1.1g019097m	scaffold00631:78788-80396	93.0142	282.411	1.60227	2.75629	0.01015	0.625457	no	Up	orange1.1g019097m	PF12695	PTHR23024,PTHR23024:SF135	KOG1515	3.1.1.1	NA	NA	AT1G68620.1	NA	alpha/beta-Hydrolases superfamily protein	UP
orange1.1g019107m	scaffold00011:311534-315406	19.037	44.7265	1.23233	2.22678	0.0332	0.905123	no	Up	orange1.1g019107m;orange1.1g021144m;orange1.1g024544m;orange1.1g027947m	PF02574	PTHR21091,PTHR21091:SF114	NA	2.1.1.10	NA	NA	AT3G22740.1	HMT3	homocysteine S-methyltransferase 3	UP
orange1.1g019136m	scaffold00117:135581-138693	8.61161	47.4721	2.46273	4.19369	0.00025	0.102972	no	Up	orange1.1g019136m;orange1.1g019138m;orange1.1g019174m	NA	NA	NA	NA	NA	NA	NA	NA	NA	ABSENT
orange1.1g019226m	scaffold00059:642526-645454	100.489	43.2094	-1.21762	-2.30403	0.02025	0.799544	no	Down	orange1.1g019226m;orange1.1g020871m;orange1.1g022348m	PF00702	PTHR18901,PTHR18901:SF30	KOG2914	NA	NA	NA	AT4G39970.1	NA	Haloacid dehalogenase-like hydrolase (HAD) superfamily protein	DOWN
orange1.1g019235m	scaffold00001:5774514-5778673	31.7134	80.5149	1.34416	2.47565	0.0153	0.749833	no	Up	orange1.1g019235m;orange1.1g019248m	PF07859	PTHR23024,PTHR23024:SF98	KOG1515	3.1.1.1	K14493	GO:0016787,GO:0008152	AT3G63010.1	ATGID1B,GID1B	alpha/beta-Hydrolases superfamily protein	UP
orange1.1g019272m	scaffold00182:286191-288253	15.4829	38.3522	1.30863	2.35645	0.02305	0.829145	no	Up	orange1.1g019272m	PF00248	PTHR11732,PTHR11732:SF226	KOG1575	1.1.1.317	NA	NA	AT1G60710.1	ATB2	NAD(P)-linked oxidoreductase superfamily protein	UP
orange1.1g019289m	scaffold00022:75803-77607	12.1149	3.77142	-1.6836	-2.31057	0.03475	0.905123	no	Down	orange1.1g019289m;orange1.1g024838m;orange1.1g026352m;orange1.1g028586m;orange1.1g028591m	PF00892	PTHR31218,PTHR31218:SF46	NA	NA	NA	GO:0016021,GO:0016020,GO:0022857	AT4G08300.1	NA	nodulin MtN21 /EamA-like transporter family protein	DOWN
orange1.1g019290m	scaffold00019:1006060-1008555	11.4562	3.23889	-1.82256	-2.4004	0.0295	0.892166	no	Down	orange1.1g019290m	PF03088	PTHR10426,PTHR10426:SF33	KOG1520	4.3.3.2	NA	GO:0016844,GO:0009058	AT3G57030.1	NA	Calcium-dependent phosphotriesterase superfamily protein	DOWN
orange1.1g019413m	scaffold00366:87461-89105	9.83857	25.3331	1.3645	2.36877	0.02295	0.829145	no	Up	orange1.1g019413m	PF13837	PTHR31307,PTHR31307:SF4	KOG4282	NA	NA	NA	AT3G14180.1	NA	sequence-specific DNA binding transcription factors	UP
orange1.1g019433m	scaffold00095:195664-199281	9.28779	22.7223	1.2907	2.16985	0.02935	0.892166	no	Up	orange1.1g019433m;orange1.1g024336m;orange1.1g025933m;orange1.1g027396m	PF07714	PTHR24343,PTHR24343:SF168	NA	2.7.11.1	NA	GO:0006468,GO:0004672	AT4G33950.2	ATOST1,OST1,P44,SNRK2-6,SNRK2.6,SRK2E	Protein kinase superfamily protein	UP
orange1.1g019437m	scaffold00002:629449-633660	246.93	98.8737	-1.32044	-2.32161	0.0205	0.802646	no	Down	orange1.1g019437m;orange1.1g019875m;orange1.1g019912m;orange1.1g025724m	PF00316	PTHR11556,PTHR11556:SF17	NA	3.1.3.11	NA	GO:0042578,GO:0042132,GO:0005975	AT1G43670.1	NA	Inositol monophosphatase family protein	DOWN
orange1.1g019526m	scaffold01065:19551-22852	0.915762	6.84277	2.90154	3.4194	0.00655	0.542035	no	Up	orange1.1g019526m;orange1.1g021166m	PF08031	PTHR32448	NA	1.3.3.8	NA	GO:0055114,GO:0050660,GO:0016491	AT5G44440.1	NA	FAD-binding Berberine family protein	UP
orange1.1g019551m	scaffold00002:1064122-1067161	137.938	62.0625	-1.15223	-2.13173	0.0314	0.892166	no	Down	orange1.1g019551m;orange1.1g025566m;orange1.1g025590m;orange1.1g025633m	PF00106	PTHR24320,PTHR24320:SF70	KOG1208	1.1.1.300	NA	GO:0016491,GO:0008152	AT4G09750.1	NA	NAD(P)-binding Rossmann-fold superfamily protein	DOWN
orange1.1g019636m	scaffold00002:169740-170960	53.1494	119.051	1.16346	2.19029	0.03185	0.892166	no	Up	orange1.1g019636m	NA	PTHR33133,PTHR33133:SF5	NA	NA	NA	NA	AT1G31130.1	NA	NA	UP
orange1.1g019700m	scaffold00019:1336947-1338621	84.6531	7.12397	-3.57081	-6.00098	5e-05	0.030205	yes	Down	orange1.1g019700m	PF00685	PTHR11783,PTHR11783:SF81	KOG1584	2.8.2.15	NA	GO:0008146	AT2G03760.1	AtSOT1,AtSOT12,ATST1,RAR047,SOT12,ST,ST1	sulphotransferase 12	DOWN
orange1.1g019711m	scaffold00018:115524-120477	109.236	45.0235	-1.2787	-2.3959	0.01805	0.780716	no	Down	orange1.1g019711m;orange1.1g022996m;orange1.1g024010m;orange1.1g026628m	PF13417	PTHR11260,PTHR11260:SF166	NA	2.5.1.18	NA	GO:0005515	AT5G03880.1	NA	Thioredoxin family protein	DOWN
orange1.1g019722m	scaffold00009:1832889-1835157	8.30039	2.29741	-1.85317	-2.29142	0.0274	0.872707	no	Down	orange1.1g019722m	PF00106	PTHR24320,PTHR24320:SF81	KOG1208	1.1.1.330	NA	GO:0016491,GO:0008152	AT4G24050.1	NA	NAD(P)-binding Rossmann-fold superfamily protein	DOWN
orange1.1g019738m	scaffold00002:2952480-2954608	109.269	43.1075	-1.34188	-2.51083	0.0125	0.708547	no	Down	orange1.1g019738m;orange1.1g021686m	PF04072	PTHR13600,PTHR13600:SF12	NA	NA	NA	GO:0032259,GO:0008168	AT5G42760.1	NA	Leucine carboxyl methyltransferase	DOWN
orange1.1g019805m	scaffold00346:100756-102640	0.503081	2.73422	2.44227	2.42529	0.041	0.905123	no	Up	orange1.1g019805m	PF00067	PTHR24298,PTHR24298:SF51	NA	1.14.13.88	NA	GO:0055114,GO:0020037,GO:0016705,GO:0005506	AT5G07990.1	CYP75B1,D501,TT7	Cytochrome P450 superfamily protein	UP
orange1.1g019824m	scaffold00051:474476-477674	46.2025	16.5161	-1.48409	-2.62991	0.00965	0.615799	no	Down	orange1.1g019824m;orange1.1g020115m;orange1.1g026398m	PF00141	PTHR31356,PTHR31356:SF4	NA	1.11.1.11	NA	GO:0055114,GO:0020037,GO:0006979,GO:0004601	AT4G32320.1	APX6	ascorbate peroxidase 6	DOWN
orange1.1g019884m	scaffold00011:1740386-1744202	70.4811	24.678	-1.51401	-2.67467	0.00735	0.563994	no	Down	orange1.1g019884m;orange1.1g019982m;orange1.1g023690m;orange1.1g024119m;orange1.1g024140m;orange1.1g024164m;orange1.1g028596m;orange1.1g028818m	NA	NA	NA	NA	NA	NA	AT4G15545.1	NA	NA	DOWN
orange1.1g020014m	scaffold00061:244165-246375	78.2099	206.242	1.39892	2.50891	0.0136	0.71858	no	Up	orange1.1g020014m	PF00403	PTHR22814,PTHR22814:SF100	KOG1603	NA	NA	GO:0046872,GO:0030001	AT5G60800.1	NA	Heavy metal transport/detoxification superfamily protein	UP
orange1.1g020051m	scaffold00284:64317-68192	3.89868	0.842319	-2.21055	-2.24755	0.0482	0.929286	no	Down	orange1.1g020051m	PF08880,PF08879	PTHR31602,PTHR31602:SF8	NA	NA	NA	GO:0006355,GO:0005634,GO:0005524,GO:0032502,GO:0006351	AT3G13960.1	AtGRF5,GRF5	growth-regulating factor 5	DOWN
orange1.1g020109m	scaffold00268:111666-114719	26.3453	95.337	1.85549	3.42095	0.00055	0.166128	no	Up	orange1.1g020094m;orange1.1g020109m;orange1.1g023753m	PF14559	PTHR26312,PTHR26312:SF75	NA	NA	NA	NA	AT5G20190.1	NA	Tetratricopeptide repeat (TPR)-like superfamily protein	UP
orange1.1g020134m	scaffold00004:2245353-2247702	168.979	57.9689	-1.54349	-2.80724	0.0049	0.495164	no	Down	orange1.1g020134m;orange1.1g021041m;orange1.1g022885m;orange1.1g023616m;orange1.1g023743m;orange1.1g024320m;orange1.1g029772m	PF00484	PTHR11002,PTHR11002:SF12	NA	4.2.1.1	NA	GO:0008270,GO:0004089	AT4G33580.1	ATBCA5,BCA5	beta carbonic anhydrase 5	DOWN
orange1.1g020140m	scaffold00018:1059521-1062826	78.8474	37.1824	-1.08444	-2.03489	0.04625	0.917905	no	Down	orange1.1g020140m	PF00135	PTHR23024,PTHR23024:SF102	KOG1515	3.1.1.1	NA	NA	AT5G06570.2	NA	alpha/beta-Hydrolases superfamily protein	DOWN
orange1.1g020149m	scaffold00017:221244-222522	4.91489	1.29248	-1.92702	-2.08118	0.04905	0.936673	no	Down	orange1.1g020149m	PF00141	PTHR31388,PTHR31388:SF3	NA	1.11.1.7	K00430	GO:0055114,GO:0020037,GO:0006979,GO:0004601	AT5G66390.1	NA	Peroxidase superfamily protein	DOWN
orange1.1g020188m	scaffold00949:11467-12842	30.3513	76.1056	1.32624	2.47309	0.0163	0.757037	no	Up	orange1.1g020188m	PF12695	PTHR33428,PTHR33428:SF2	NA	3.1.1.14	K08099	NA	AT1G19670.1	ATCLH1,ATHCOR1,CLH1,CORI1	chlorophyllase 1	UP
orange1.1g020215m	scaffold00403:133286-138379	198.841	94.4056	-1.07467	-1.98751	0.04375	0.905123	no	Down	orange1.1g020215m;orange1.1g026191m	PF00753	PTHR11935,PTHR11935:SF7	NA	3.1.2.6	NA	GO:0019243,GO:0004416	AT1G06130.2	GLX2-4	glyoxalase 2-4	DOWN
orange1.1g020230m	scaffold00016:1323280-1325472	21.7167	8.54149	-1.34624	-2.08357	0.0376	0.905123	no	Down	orange1.1g020230m;orange1.1g025063m	PF01501	PTHR11183,PTHR11183:SF59	NA	2.4.1.123	NA	GO:0016757	AT1G56600.1	AtGolS2,GolS2	galactinol synthase 2	DOWN
orange1.1g020266m	scaffold00054:312672-319837	13.2072	65.925	2.3195	4.07048	0.0004	0.142141	no	Up	orange1.1g020266m;orange1.1g023515m	PF01370	PTHR10366,PTHR10366:SF362	KOG1502	1.1.1.195	NA	GO:0050662,GO:0003824	AT5G19440.1	NA	NAD(P)-binding Rossmann-fold superfamily protein	UP
orange1.1g020292m	scaffold00007:2543458-2545067	5.03865	14.0978	1.48436	2.03935	0.04785	0.92844	no	Up	orange1.1g020292m	PF01746	PTHR13563,PTHR13563:SF13	KOG2967	2.1.1.221	K15445	NA	AT5G47680.1	NA	NA	UP
orange1.1g020302m	scaffold00001:766276-768526	5.04889	1.36388	-1.88825	-2.30205	0.025	0.845289	no	Down	orange1.1g020302m;orange1.1g023467m;orange1.1g026888m	PF03110	PTHR31251,PTHR31251:SF4	NA	NA	NA	GO:0005634,GO:0003677	AT1G02065.1	SPL8	squamosa promoter binding protein-like 8	DOWN
orange1.1g020362m	scaffold00011:1258623-1260763	6.5876	15.0313	1.19014	2.01767	0.0465	0.917905	no	Up	orange1.1g020362m	PF01715	PTHR11088,PTHR11088:SF30	KOG1384	2.5.1.27,2.5.1.112	K10760	GO:0008033	AT5G19040.1	ATIPT5,IPT5	isopentenyltransferase 5	UP
orange1.1g020387m	scaffold00002:3331591-3333557	196.755	93.9982	-1.0657	-2.00076	0.0491	0.936673	no	Down	orange1.1g020387m	PF02190	PTHR23327,PTHR23327:SF12	NA	3.4.21.53	NA	GO:0006508,GO:0004176	AT1G75460.1	NA	ATP-dependent protease La (LON) domain protein	DOWN
orange1.1g020603m	scaffold00090:329276-330930	1.37446	9.39346	2.77279	3.3694	0.00705	0.563994	no	Up	orange1.1g020603m	PF00249	PTHR10641,PTHR10641:SF581	KOG0048	NA	K09422	NA	AT1G25340.1	AtMYB116,MYB116	myb domain protein 116	UP
orange1.1g020615m	scaffold00743:12088-14727	0	1.29371	inf	-nan	5e-05	0.030205	yes	Up	orange1.1g020615m;orange1.1g022375m	PF00141	PTHR31388,PTHR31388:SF12	NA	1.11.1.7	NA	GO:0055114,GO:0020037,GO:0006979,GO:0004601	AT5G58400.1	NA	Peroxidase superfamily protein	UP
orange1.1g020713m	scaffold00001:4236943-4238415	3.92072	13.744	1.80961	2.39351	0.02865	0.890607	no	Up	orange1.1g020713m	PF03106	PTHR31221,PTHR31221:SF23	NA	NA	NA	GO:0043565,GO:0006355,GO:0003700	AT2G47260.1	ATWRKY23,WRKY23	WRKY DNA-binding protein 23	UP
orange1.1g020775m	scaffold00022:1324316-1325936	24.8785	4.95004	-2.32939	-3.41593	0.0037	0.432874	no	Down	orange1.1g020775m	PF01715	PTHR11088,PTHR11088:SF30	KOG1384	2.5.1.112,2.5.1.27	K10760	GO:0008033	AT3G63110.1	ATIPT3,IPT3	isopentenyltransferase 3	DOWN
orange1.1g020797m	scaffold00004:3595146-3599164	807.598	230.645	-1.80797	-2.53824	0.0185	0.787032	no	Down	orange1.1g020797m;orange1.1g021331m;orange1.1g022578m;orange1.1g023078m;orange1.1g023110m;orange1.1g024575m;orange1.1g025702m;orange1.1g025731m;orange1.1g025908m;orange1.1g029198m	PF01370	PTHR10366,PTHR10366:SF289	NA	NA	NA	GO:0050662,GO:0003824	AT1G09340.1	CRB,CSP41B	chloroplast RNA binding	DOWN
orange1.1g020987m	scaffold00005:1661264-1663011	247.814	116.055	-1.09445	-1.99703	0.0417	0.905123	no	Down	orange1.1g020987m;orange1.1g021178m;orange1.1g023724m;orange1.1g026843m	PF00320	PTHR10071,PTHR10071:SF191	NA	NA	NA	GO:0043565,GO:0008270,GO:0006355,GO:0003700	AT5G56860.1	GATA21,GNC	GATA type zinc finger transcription factor family protein	DOWN
orange1.1g021008m	scaffold00004:3819754-3821043	79.6654	22.9878	-1.79308	-3.29747	0.0024	0.371754	no	Down	orange1.1g021008m	PF03059	PTHR32266,PTHR32266:SF12	NA	2.5.1.43	K05953	GO:0030418,GO:0030410	AT1G56430.1	ATNAS4,NAS4	nicotianamine synthase 4	DOWN
orange1.1g021101m	scaffold00063:242170-245604	30.2649	10.4518	-1.53389	-2.55519	0.01615	0.754347	no	Down	orange1.1g021101m	NA	PTHR33471,PTHR33471:SF5	NA	NA	NA	NA	AT2G21960.1	NA	NA	DOWN
orange1.1g021241m	scaffold00280:111303-114118	43.5767	20.6736	-1.07577	-1.95166	0.0482	0.929286	no	Down	orange1.1g021241m	PF00248	PTHR11732,PTHR11732:SF223	KOG1577	1.1.1.210	NA	NA	AT2G37770.2	NA	NAD(P)-linked oxidoreductase superfamily protein	DOWN
orange1.1g021279m	scaffold00010:635303-636539	7.01246	24.5516	1.80782	2.76697	0.0111	0.653134	no	Up	orange1.1g021279m	NA	PTHR38378,PTHR38378:SF1	NA	NA	NA	NA	AT4G03620.1	NA	myosin heavy chain-related	UP
orange1.1g021349m	scaffold00375:84316-85818	1.25047	4.82473	1.94797	2.12637	0.04865	0.932999	no	Up	orange1.1g021349m	PF05739,PF00804	PTHR19957,PTHR19957:SF91	KOG0810	NA	K08486	GO:0005515,GO:0016020	AT1G08560.1	ATSYP111,KN,SYP111	syntaxin of plants 111	UP
orange1.1g021433m	scaffold00043:433859-435086	17.9457	4.82388	-1.89537	-2.73878	0.01305	0.713693	no	Down	orange1.1g021433m	PF04819	PTHR16007,PTHR16007:SF29	NA	NA	NA	NA	AT1G55230.1	NA	Family of unknown function (DUF716)	DOWN
orange1.1g021481m	scaffold00055:475196-481723	46.6566	13.6434	-1.77388	-3.15853	0.0018	0.329509	no	Down	orange1.1g021481m;orange1.1g021872m;orange1.1g026259m;orange1.1g026650m	PF14379	PTHR31499,PTHR31499:SF6	NA	NA	NA	NA	AT4G13640.1	UNE16	Homeodomain-like superfamily protein	DOWN
orange1.1g021500m	scaffold00250:124169-127671	11.9725	27.0188	1.17423	2.08045	0.0356	0.905123	no	Up	orange1.1g021500m;orange1.1g021535m	NA	PTHR10996,PTHR10996:SF162	NA	NA	NA	NA	AT1G19400.2	NA	Erythronate-4-phosphate dehydrogenase family protein	UP
orange1.1g021598m	scaffold00024:87172-88697	42.8315	92.3568	1.10855	2.07922	0.04385	0.905123	no	Up	orange1.1g021598m	PF03106	PTHR31282,PTHR31282:SF37	NA	NA	NA	GO:0043565,GO:0006355,GO:0003700	AT3G56400.1	ATWRKY70,WRKY70	WRKY DNA-binding protein 70	UP
orange1.1g021607m	scaffold00003:3715482-3717389	68.0195	152.102	1.16102	2.15359	0.03185	0.892166	no	Up	orange1.1g021607m;orange1.1g024862m;orange1.1g026710m;orange1.1g027774m;orange1.1g030617m;orange1.1g030622m	PF00191	PTHR10502,PTHR10502:SF104	NA	NA	NA	GO:0005544,GO:0005509	AT2G38750.1	ANNAT4	annexin 4	UP
orange1.1g021628m	scaffold00028:263737-267153	13.6166	50.3279	1.88599	3.24062	0.00235	0.371754	no	Up	orange1.1g021628m;orange1.1g023273m;orange1.1g025278m	PF08240,PF00107	PTHR11695,PTHR11695:SF530	KOG0024	1.3.1.74	NA	GO:0055114,GO:0016491,GO:0008270	AT1G23740.1	NA	Oxidoreductase, zinc-binding dehydrogenase family protein	UP
orange1.1g021718m	scaffold00028:788374-790166	6.25564	16.6041	1.40831	2.06244	0.03955	0.905123	no	Up	orange1.1g021718m	PF00011	PTHR11527,PTHR11527:SF156	NA	NA	NA	NA	AT2G27140.1	NA	HSP20-like chaperones superfamily protein	UP
orange1.1g021795m	scaffold00023:945744-947466	4.30353	0.716594	-2.58629	-2.55566	0.0339	0.905123	no	Down	orange1.1g021795m	PF03168	PTHR31852,PTHR31852:SF8	NA	NA	NA	NA	AT2G41990.1	NA	NA	DOWN
orange1.1g021845m	scaffold00068:143937-147107	56.8139	25.8699	-1.13497	-2.1308	0.0363	0.905123	no	Down	orange1.1g021845m	PF00160	PTHR11071,PTHR11071:SF286	KOG0880	5.2.1.8	K03768	GO:0006457,GO:0003755,GO:0000413	AT5G35100.1	NA	Cyclophilin-like peptidyl-prolyl cis-trans isomerase family protein	DOWN
orange1.1g021960m	scaffold00042:740839-742067	0	3.69408	inf	-nan	5e-05	0.030205	yes	Up	orange1.1g021960m	PF13561	PTHR24322,PTHR24322:SF309	KOG0725	1.1.1.288	NA	NA	AT3G51680.1	NA	NAD(P)-binding Rossmann-fold superfamily protein	UP
orange1.1g022046m	scaffold00086:155191-156422	2.96135	12.2628	2.04997	2.74417	0.014	0.729086	no	Up	orange1.1g022046m	PF00383,PF08211	PTHR11644,PTHR11644:SF2	KOG0833	3.5.4.5	K01489	GO:0008270,GO:0009972,GO:0004126	AT2G19570.1	AT-CDA1,CDA1,DESZ	cytidine deaminase 1	UP
orange1.1g022083m	scaffold00003:953711-956364	46.9284	18.4233	-1.34893	-2.42649	0.01895	0.787079	no	Down	orange1.1g022063m;orange1.1g022083m;orange1.1g022623m;orange1.1g024616m;orange1.1g025355m;orange1.1g028331m;orange1.1g028352m;orange1.1g031163m;orange1.1g032023m	NA	NA	NA	NA	NA	NA	AT3G26085.2	NA	CAAX amino terminal protease family protein	UP
orange1.1g022187m	scaffold07925:0-2616	28.8251	62.1626	1.10872	2.05635	0.03885	0.905123	no	Up	orange1.1g022187m;orange1.1g022203m;orange1.1g022215m	PF06246	PTHR13021	KOG3068	NA	K12870	NA	AT3G18790.1	NA	NA	UP
orange1.1g022329m	scaffold00059:658988-660276	68.5351	147.423	1.10505	2.07445	0.0398	0.905123	no	Up	orange1.1g022329m	PF00201	PTHR11926,PTHR11926:SF269	NA	2.4.1.324	NA	GO:0016758,GO:0008152	AT1G22380.1	AtUGT85A3,UGT85A3	UDP-glucosyl transferase 85A3	UP
orange1.1g022332m	scaffold00407:48418-50600	328.132	101.526	-1.69242	-2.89683	0.006	0.52823	no	Down	orange1.1g022332m	PF04536	PTHR30373,PTHR30373:SF2	NA	3.1.3.2	NA	NA	AT1G54780.1	TLP18.3	thylakoid lumen 18.3 kDa protein	DOWN
orange1.1g022442m	scaffold00029:327010-329475	0.697041	18.1454	4.70221	4.85325	0.0056	0.507444	no	Up	orange1.1g022442m;orange1.1g024858m	PF00515	PTHR36326,PTHR36326:SF1	NA	NA	NA	GO:0005515	AT5G48850.1	ATSDI1	Tetratricopeptide repeat (TPR)-like superfamily protein	UP
orange1.1g022515m	scaffold00750:47707-49060	1.8442	84.1902	5.51259	6.92019	0.00065	0.18123	no	Up	orange1.1g022515m	PF08100,PF00891	PTHR11746,PTHR11746:SF83	KOG3178	NA	NA	GO:0046983,GO:0008171	AT4G35160.1	NA	O-methyltransferase family protein	UP
orange1.1g022534m	scaffold00798:14234-18633	105.885	33.5046	-1.66007	-3.08044	0.00245	0.373121	no	Down	orange1.1g022534m;orange1.1g026228m;orange1.1g026230m;orange1.1g026245m	PF12697	PTHR10992,PTHR10992:SF730	KOG4178	3.8.1.5	NA	NA	AT1G52510.1	NA	alpha/beta-Hydrolases superfamily protein	DOWN
orange1.1g022587m	scaffold00016:1604734-1608937	32.2093	14.9075	-1.11144	-1.98839	0.04305	0.905123	no	Down	orange1.1g022587m;orange1.1g024397m	PF12352	PTHR21230,PTHR21230:SF35	KOG1666	NA	K08494	NA	AT3G17440.1	ATNPSN13,NPSN13	novel plant snare 13	DOWN
orange1.1g022603m	scaffold00060:315489-316886	101.878	42.8907	-1.2481	-2.32394	0.02135	0.81287	no	Down	orange1.1g022603m;orange1.1g028626m	PF12697	PTHR10992,PTHR10992:SF780	NA	3.1.1.1	NA	NA	AT3G10870.1	ATMES17,MES17	methyl esterase 17	DOWN
orange1.1g022676m	scaffold00121:355774-358792	63.3723	23.1899	-1.45036	-2.6934	0.0092	0.600852	no	Down	orange1.1g022676m	PF07876	PTHR33178,PTHR33178:SF1	NA	NA	NA	NA	AT2G32500.1	NA	Stress responsive alpha-beta barrel domain protein	DOWN
orange1.1g022682m	scaffold00002:2581397-2582978	4.52676	42.2204	3.22139	4.65349	0.0002	0.0953842	no	Up	orange1.1g022682m	PF03350	PTHR31721,PTHR31721:SF3	NA	NA	NA	NA	AT4G19390.1	NA	Uncharacterised protein family (UPF0114)	UP
orange1.1g022720m	scaffold00022:276212-277533	294.69	112.929	-1.38378	-2.47031	0.0137	0.721759	no	Down	orange1.1g022720m;orange1.1g024635m	PF00538	PTHR11467,PTHR11467:SF54	NA	NA	NA	GO:0006334,GO:0005634,GO:0003677,GO:0000786	AT2G30620.2	NA	winged-helix DNA-binding transcription factor family protein	DOWN
orange1.1g022743m	scaffold00098:140119-141102	1.3884	7.38294	2.41077	2.47316	0.03795	0.905123	no	Up	orange1.1g022743m	PF13837	PTHR10032,PTHR10032:SF215	NA	NA	NA	GO:0006351,GO:0005634,GO:0003700	AT5G01380.1	NA	Homeodomain-like superfamily protein	UP
orange1.1g022893m	scaffold00071:494602-497900	21.2891	7.78615	-1.45113	-2.08698	0.0408	0.905123	no	Down	orange1.1g022893m;orange1.1g023062m;orange1.1g023377m;orange1.1g024144m;orange1.1g024646m	PF10483	PTHR15641,PTHR15641:SF1	NA	NA	NA	GO:0033588	AT2G18410.1	NA	NA	DOWN
orange1.1g023032m	scaffold00026:471889-473503	57.2864	135.501	1.24204	2.32735	0.01885	0.787079	no	Up	orange1.1g023024m;orange1.1g023032m	PF00573	PTHR10746,PTHR10746:SF10	KOG1624	NA	K02926	GO:0006412,GO:0005840,GO:0003735	AT1G07320.1	RPL4	ribosomal protein L4	UP
orange1.1g023069m	scaffold00145:206666-208118	19.3126	42.6243	1.14213	2.029	0.04925	0.937528	no	Up	orange1.1g023069m	PF00230	PTHR19139,PTHR19139:SF169	KOG0223	NA	K09872	GO:0016020,GO:0006810,GO:0005215	AT4G00430.1	PIP1;4,PIP1E,TMP-C	plasma membrane intrinsic protein 1;4	UP
orange1.1g023102m	scaffold00015:1212702-1216513	490.52	176.713	-1.4729	-2.46836	0.01655	0.757413	no	Down	orange1.1g023102m;orange1.1g027490m;orange1.1g028768m	PF00230	PTHR19139,PTHR19139:SF142	KOG0223	NA	K09874	GO:0016020,GO:0006810,GO:0005215	AT5G37820.1	NIP4;2,NLM5	NOD26-like intrinsic protein 4;2	DOWN
orange1.1g023144m	scaffold00194:9454-10400	0	1.89965	inf	-nan	5e-05	0.030205	yes	Up	orange1.1g023144m	PF01151	PTHR11157,PTHR11157:SF13	KOG3071	6.2.1.3	NA	GO:0016021	AT3G06470.1	NA	GNS1/SUR4 membrane protein family	UP
orange1.1g023145m	scaffold00732:14048-16989	101.093	45.8276	-1.14139	-2.11807	0.0327	0.902012	no	Down	orange1.1g023145m;orange1.1g023170m	PF02309	PTHR31384,PTHR31384:SF28	NA	NA	NA	GO:0006355,GO:0005634	AT1G59750.1	ARF1	auxin response factor 1	DOWN
orange1.1g023197m	scaffold00003:3157829-3159751	1.07175	7.03411	2.7144	3.20572	0.0077	0.567265	no	Up	orange1.1g023197m;orange1.1g026592m	PF02365	PTHR31719,PTHR31719:SF40	NA	NA	NA	GO:0006355,GO:0003677	AT1G69490.1	ANAC029,ATNAP,NAP	NAC-like, activated by AP3/PI	UP
orange1.1g023266m	scaffold00009:217748-219300	21.7054	8.82369	-1.2986	-2.01737	0.04515	0.910173	no	Down	orange1.1g023266m;orange1.1g024967m	PF01145	PTHR10264,PTHR10264:SF90	NA	NA	NA	GO:0016020	AT5G62740.1	ATHIR1,HIR1	SPFH/Band 7/PHB domain-containing membrane-associated protein family	DOWN
orange1.1g023360m	scaffold00016:1714494-1715828	34.9921	91.1301	1.3809	2.57346	0.0131	0.713693	no	Up	orange1.1g023360m	NA	PTHR11780,PTHR11780:SF8	NA	2.3.1.20	NA	NA	AT1G48300.1	NA	NA	ABSENT
orange1.1g023370m	scaffold00023:590540-592218	671.46	224.115	-1.58306	-2.43531	0.01555	0.7515	no	Down	orange1.1g023370m;orange1.1g024444m;orange1.1g028174m;orange1.1g028760m	PF00230	PTHR19139,PTHR19139:SF152	NA	NA	K09872	GO:0016020,GO:0006810,GO:0005215	AT4G35100.1	PIP2;7,PIP3,PIP3A,SIMIP	plasma membrane intrinsic protein 3	DOWN
orange1.1g023384m	scaffold04536:632-3689	1.48075	5.89236	1.99252	2.15947	0.04395	0.905123	no	Up	orange1.1g023384m	PF00891	PTHR11746,PTHR11746:SF78	KOG3178	NA	NA	GO:0008171	AT4G35160.1	NA	O-methyltransferase family protein	UP
orange1.1g023459m	scaffold00057:365272-367861	49.8986	140.847	1.49706	2.67642	0.0077	0.567265	no	Up	orange1.1g023434m;orange1.1g023459m	NA	PTHR18937,PTHR18937:SF242	NA	NA	NA	NA	AT1G06530.1	NA	Tropomyosin-related	UP
orange1.1g023506m	scaffold00060:333757-335274	5.64523	1.41249	-1.99879	-2.22866	0.0413	0.905123	no	Down	orange1.1g023506m	PF09328	PTHR33447,PTHR33447:SF1	NA	2.3.2.15	NA	GO:0046938,GO:0046872,GO:0016756,GO:0010038	AT1G03980.1	ATPCS2,PCS2	phytochelatin synthase 2	ABSENT
orange1.1g023611m	scaffold00200:133587-136473	2.59459	9.91029	1.93342	2.25895	0.0444	0.909181	no	Up	orange1.1g023611m	NA	PTHR34193,PTHR34193:SF3	NA	NA	NA	NA	AT1G21390.1	emb2170	embryo defective 2170	DOWN
orange1.1g023621m	scaffold00061:493777-495770	385.573	68.9716	-2.48293	-4.53792	5e-05	0.030205	yes	Down	orange1.1g023621m;orange1.1g024597m;orange1.1g026287m	PF00080	PTHR10003,PTHR10003:SF34	KOG0441	1.15.1.1	K04565	GO:0055114,GO:0046872,GO:0006801,GO:0071486,GO:0034599,GO:0009507	AT2G28190.1	CSD2,CZSOD2	copper/zinc superoxide dismutase 2	DOWN
orange1.1g023631m	scaffold00040:754797-758165	192.393	78.3113	-1.29676	-2.4159	0.0176	0.77607	no	Down	orange1.1g023631m;orange1.1g026750m;orange1.1g028125m	PF00574	PTHR10381,PTHR10381:SF15	KOG0840	3.4.21.92	NA	NA	AT1G12410.1	CLP2,CLPR2,NCLPP2	CLP protease proteolytic subunit 2	DOWN
orange1.1g023638m	scaffold00015:923541-926804	13.0704	4.71064	-1.47231	-2.17815	0.03405	0.905123	no	Down	orange1.1g023638m;orange1.1g023661m;orange1.1g025711m;orange1.1g030466m	PF07847	PTHR22966,PTHR22966:SF8	NA	1.13.11.19	NA	GO:0055114,GO:0016702	AT5G15120.1	NA	Protein of unknown function (DUF1637)	DOWN
orange1.1g023664m	scaffold00028:865692-870542	46.2789	20.5889	-1.16849	-2.11689	0.031	0.892166	no	Down	orange1.1g023664m;orange1.1g023936m;orange1.1g028871m	PF04739,PF16561	PTHR10343,PTHR10343:SF51	KOG1616	NA	NA	GO:0005515,GO:0043562,GO:0009744	AT5G21170.1	AKINBETA1	5\'-AMP-activated protein kinase beta-2 subunit protein	DOWN
orange1.1g023756m	scaffold00011:575459-578494	47.1978	22.0646	-1.09698	-1.93339	0.0471	0.919747	no	Down	orange1.1g023756m;orange1.1g025280m;orange1.1g027366m;orange1.1g029253m	PF00475	PTHR23133,PTHR23133:SF4	NA	4.2.1.19	NA	GO:0004424,GO:0000105	AT4G14910.2	HISN5B	HISTIDINE BIOSYNTHESIS 5B	DOWN
orange1.1g023769m	scaffold00005:1893700-1895009	4.45989	15.7234	1.81783	2.44292	0.01735	0.772565	no	Up	orange1.1g023769m;orange1.1g024991m;orange1.1g025967m	PF02309	PTHR31734,PTHR31734:SF38	NA	NA	NA	GO:0006355,GO:0005634	AT4G32280.1	IAA29	indole-3-acetic acid inducible 29	UP
orange1.1g023857m	scaffold00022:1086660-1090974	188.07	73.8394	-1.34881	-2.47934	0.01495	0.748129	no	Down	orange1.1g023857m;orange1.1g027212m	PF01765	PTHR20982,PTHR20982:SF8	NA	NA	NA	GO:0006412	AT3G63190.1	AtcpRRF,cpRRF,HFP108,RRF	ribosome recycling factor, chloroplast precursor	DOWN
orange1.1g023861m	scaffold00974:14194-20429	15.0864	38.4229	1.34872	2.41261	0.01835	0.782487	no	Up	orange1.1g023861m	PF15346	PTHR31711	NA	NA	K13173	NA	AT1G10890.1	NA	NA	UP
orange1.1g023956m	scaffold00042:508005-510386	649.782	203.539	-1.67465	-2.57684	0.0118	0.685421	no	Down	orange1.1g023956m;orange1.1g024844m;orange1.1g026369m;orange1.1g026415m;orange1.1g028161m;orange1.1g028171m;orange1.1g028202m	PF00210	PTHR11431,PTHR11431:SF44	NA	1.16.3.1	NA	GO:0008199,GO:0006879,GO:0006826	AT5G01600.1	ATFER1,FER1	ferretin 1	DOWN
orange1.1g024003m	scaffold00001:2056767-2058628	190.266	82.5074	-1.20542	-2.2623	0.02495	0.845289	no	Down	orange1.1g024003m;orange1.1g024375m;orange1.1g024758m;orange1.1g027701m;orange1.1g027798m	NA	PTHR15157	NA	NA	NA	NA	AT2G45990.1	NA	NA	DOWN
orange1.1g024033m	scaffold00128:43273-45192	66.3227	22.9634	-1.53016	-2.77548	0.00745	0.563994	no	Down	orange1.1g024033m	PF00561	PTHR10992,PTHR10992:SF841	KOG1454	NA	NA	NA	AT3G24420.1	NA	alpha/beta-Hydrolases superfamily protein	DOWN
orange1.1g024065m	scaffold00006:2075481-2077245	0.96807	27.9352	4.85083	5.09507	0.0037	0.432874	no	Up	orange1.1g024065m;orange1.1g024316m;orange1.1g024469m;orange1.1g025845m	PF00561	PTHR10992,PTHR10992:SF820	NA	NA	NA	NA	AT2G23610.1	ATMES3,MES3	methyl esterase 3	UP
orange1.1g024182m	scaffold00002:2161094-2165045	30.4152	11.5584	-1.39585	-2.30677	0.0244	0.840687	no	Down	orange1.1g024182m;orange1.1g025696m;orange1.1g025921m;orange1.1g025936m	PF04278	PTHR33926,PTHR33926:SF2	NA	NA	NA	NA	AT4G33350.1	NA	Tic22-like family protein	DOWN
orange1.1g024198m	scaffold00001:3999284-4001301	29.8556	5.97058	-2.32206	-3.35919	0.00425	0.453075	no	Down	orange1.1g024198m	PF03364	PTHR33824,PTHR33824:SF3	NA	NA	NA	NA	AT1G02475.1	NA	Polyketide cyclase/dehydrase and lipid transport superfamily protein	DOWN
orange1.1g024367m	scaffold00004:3591094-3592126	62.0628	16.0403	-1.95203	-3.29767	0.00295	0.405022	no	Down	orange1.1g024367m	PF01501	PTHR11183,PTHR11183:SF59	KOG1950	2.4.1.123	K18819	GO:0016757	AT1G56600.1	AtGolS2,GolS2	galactinol synthase 2	DOWN
orange1.1g024395m	scaffold00012:820738-822001	1094.9	376.008	-1.54196	-2.24882	0.0264	0.860517	no	Down	orange1.1g024395m	PF00504	PTHR21649,PTHR21649:SF11	NA	NA	K08914	GO:0016020,GO:0009765	AT5G54270.1	LHCB3,LHCB3*1	light-harvesting chlorophyll B-binding protein 3	ABSENT
orange1.1g024536m	scaffold00051:458231-460124	11.3979	37.8872	1.73294	3.10262	0.00295	0.405022	no	Up	orange1.1g024536m;orange1.1g027404m	NA	PTHR26312,PTHR26312:SF75	NA	NA	NA	NA	AT5G20190.1	NA	Tetratricopeptide repeat (TPR)-like superfamily protein	UP
orange1.1g024543m	scaffold00703:85-1365	0	3.50179	inf	-nan	5e-05	0.030205	yes	Up	orange1.1g024543m	PF14299	PTHR32278,PTHR32278:SF6	NA	NA	NA	NA	AT2G02360.1	AtPP2-B10,PP2-B10	phloem protein 2-B10	UP
orange1.1g024552m	scaffold00002:4642392-4645963	2.58004	7.64348	1.56683	2.19141	0.03735	0.905123	no	Up	orange1.1g024552m	PF05742	PTHR17985,PTHR17985:SF13	KOG2342	NA	NA	NA	AT4G38260.1	NA	Protein of unknown function (DUF833)	UP
orange1.1g024650m	scaffold00044:260463-262387	57.0339	19.027	-1.58377	-2.83449	0.0076	0.56681	no	Down	orange1.1g024650m	NA	PTHR35690,PTHR35690:SF1	NA	NA	NA	NA	AT1G18060.1	NA	NA	DOWN
orange1.1g024839m	scaffold00001:4012581-4013764	71.4299	19.3088	-1.88727	-3.31214	0.0025	0.377563	no	Down	orange1.1g024839m	PF13561	PTHR24322,PTHR24322:SF498	KOG0725	1.1.1.145,1.1.1.51	NA	NA	AT2G47140.1	NA	NAD(P)-binding Rossmann-fold superfamily protein	DOWN
orange1.1g024953m	scaffold00034:814559-816713	44.8981	20.9264	-1.10133	-2.04423	0.04045	0.905123	no	Down	orange1.1g024953m;orange1.1g029100m	PF06026	PTHR11934,PTHR11934:SF7	KOG3075	5.3.1.6	K01807	GO:0009052,GO:0004751	AT2G01290.1	RPI2	ribose-5-phosphate isomerase 2	DOWN
orange1.1g025025m	scaffold00189:146550-148690	36.0003	15.3998	-1.2251	-2.16645	0.03735	0.905123	no	Down	orange1.1g025025m	PF03330,PF01357	PTHR31867,PTHR31867:SF9	NA	NA	NA	NA	AT2G39700.1	ATEXP4,ATEXPA4,ATHEXP ALPHA 1.6,EXPA4	expansin A4	DOWN
orange1.1g025033m	scaffold00619:41520-45410	30.1193	70.615	1.22929	2.25662	0.02505	0.845403	no	Up	orange1.1g025033m;orange1.1g025861m	PF00689,PF00122	PTHR24093,PTHR24093:SF296	NA	3.6.3.8	NA	GO:0046872,GO:0000166	AT3G57330.1	ACA11	autoinhibited Ca2+-ATPase 11	UP
orange1.1g025077m	scaffold00009:227178-228634	70.7638	7.84657	-3.17288	-4.9592	5e-05	0.030205	yes	Down	orange1.1g025077m	PF01459	PTHR11743,PTHR11743:SF35	KOG3126	NA	K15040	GO:0055085,GO:0005741	AT5G15090.1	ATVDAC3,VDAC3	voltage dependent anion channel 3	DOWN
orange1.1g025173m	scaffold00004:1811429-1814487	52.3097	133.661	1.35343	2.46083	0.01435	0.738821	no	Up	orange1.1g025173m;orange1.1g028493m	PF08240	PTHR11695,PTHR11695:SF492	NA	1.1.1.1	NA	GO:0055114,GO:0016491,GO:0008270	AT1G22440.1	NA	Zinc-binding alcohol dehydrogenase family protein	UP
orange1.1g025198m	scaffold00068:66487-68000	79.5795	32.9653	-1.27145	-2.30991	0.0212	0.810565	no	Down	orange1.1g025198m	PF08847	PTHR35724,PTHR35724:SF1	NA	NA	NA	NA	AT2G47910.1	CRR6	chlororespiratory reduction 6	DOWN
orange1.1g025287m	scaffold00007:2493149-2494610	102.791	274.072	1.41484	2.5787	0.0134	0.714259	no	Up	orange1.1g025287m	NA	PTHR22814,PTHR22814:SF79	KOG1603	NA	NA	NA	AT4G16380.1	NA	Heavy metal transport/detoxification superfamily protein	UP
orange1.1g025290m	scaffold00056:371422-373382	39.864	86.8495	1.12343	2.05927	0.04735	0.919747	no	Up	orange1.1g025290m	PF00149	PTHR11668,PTHR11668:SF223	KOG0374	3.1.3.16	NA	GO:0016787	AT3G09970.1	NA	Calcineurin-like metallo-phosphoesterase superfamily protein	UP
orange1.1g025320m	scaffold00026:1008692-1010301	2.80362	14.1682	2.33729	3.05085	0.00895	0.600744	no	Up	orange1.1g025320m;orange1.1g026022m;orange1.1g029618m	NA	PTHR31874,PTHR31874:SF9	NA	NA	NA	NA	AT1G07050.1	NA	CCT motif family protein	UP
orange1.1g025347m	scaffold00547:77986-79681	6.38387	18.766	1.55562	2.48197	0.0197	0.789874	no	Up	orange1.1g025347m	PF03330,PF01357	PTHR31867,PTHR31867:SF22	NA	NA	NA	NA	AT2G40610.1	ATEXP8,ATEXPA8,ATHEXP ALPHA 1.11,EXP8,EXPA8	expansin A8	ABSENT
orange1.1g025385m	scaffold00151:67240-69730	93.4255	37.6257	-1.3121	-2.44293	0.0171	0.768991	no	Down	orange1.1g025385m;orange1.1g027216m	PF02620	PTHR37734,PTHR37734:SF1	NA	NA	NA	NA	AT3G19800.1	NA	Protein of unknown function (DUF177)	DOWN
orange1.1g025435m	scaffold00009:187530-190858	62.3308	23.881	-1.38408	-2.58426	0.0113	0.660613	no	Down	orange1.1g025435m;orange1.1g026186m	PF04982	PTHR33741	NA	NA	NA	NA	AT5G62720.1	NA	Integral membrane HPP family protein	DOWN
orange1.1g025540m	scaffold00021:1569511-1572857	442.797	192.924	-1.19861	-1.972	0.04815	0.929286	no	Down	orange1.1g025540m;orange1.1g026522m	PF00121	PTHR21139,PTHR21139:SF6	KOG1643	5.3.1.1	K01803	GO:0008152,GO:0004807	AT3G55440.1	ATCTIMC,CYTOTPI,TPI	triosephosphate isomerase	DOWN
orange1.1g025740m	scaffold00003:3122578-3124421	19.6182	44.3551	1.17691	2.13754	0.0346	0.905123	no	Up	orange1.1g025680m;orange1.1g025740m	PF03330,PF01357	PTHR31867	NA	NA	NA	NA	AT1G69530.1	AT-EXP1,ATEXP1,ATEXPA1,ATHEXP ALPHA 1.2,EXP1,EXPA1	expansin A1	UP
orange1.1g025763m	scaffold00034:433924-438269	42.6195	9.98535	-2.09363	-3.54968	0.00165	0.321537	no	Down	orange1.1g025757m;orange1.1g025763m;orange1.1g028540m;orange1.1g028563m;orange1.1g028573m;orange1.1g028928m;orange1.1g029366m	NA	PTHR35100,PTHR35100:SF1	NA	NA	NA	NA	AT1G23110.4	NA	NA	DOWN
orange1.1g025781m	scaffold00277:84924-86699	1.1449	8.49991	2.89222	3.34463	0.00735	0.563994	no	Up	orange1.1g025781m	PF00447	PTHR10015	NA	NA	K09419	GO:0043565,GO:0006355,GO:0005634,GO:0003700	AT2G41690.1	AT-HSFB3,HSFB3	heat shock transcription factor B3	UP
orange1.1g025808m	scaffold00170:52223-53868	11.9516	38.8404	1.70036	2.84174	0.0082	0.587386	no	Up	orange1.1g025808m	PF03330,PF01357	PTHR31692,PTHR31692:SF10	NA	NA	NA	NA	AT4G17030.1	AT-EXPR,ATEXLB1,ATEXPR1,ATHEXP BETA 3.1,EXLB1,EXPR	expansin-like B1	UP
orange1.1g025810m	scaffold02734:2533-4031	0.733851	7.04026	3.26207	3.22122	0.0178	0.780716	no	Up	orange1.1g025810m	PF03330,PF01357	PTHR31692,PTHR31692:SF10	NA	NA	NA	NA	AT4G17030.1	AT-EXPR,ATEXLB1,ATEXPR1,ATHEXP BETA 3.1,EXLB1,EXPR	expansin-like B1	UP
orange1.1g025824m	scaffold00065:292566-294593	204.951	88.701	-1.20826	-2.23504	0.02895	0.892166	no	Down	orange1.1g025824m	PF13578	PTHR10509,PTHR10509:SF23	KOG1663	2.1.1.104	K00588	GO:0008171	AT4G34050.1	CCoAOMT1	S-adenosyl-L-methionine-dependent methyltransferases superfamily protein	DOWN
orange1.1g025837m	scaffold00095:324160-325758	13.3365	37.4563	1.48983	2.49139	0.01515	0.748129	no	Up	orange1.1g025837m;orange1.1g027391m	PF01357,PF03330	PTHR31692,PTHR31692:SF10	NA	NA	NA	NA	AT4G17030.1	AT-EXPR,ATEXLB1,ATEXPR1,ATHEXP BETA 3.1,EXLB1,EXPR	expansin-like B1	UP
orange1.1g025847m	scaffold00443:115387-119968	25.4288	9.35828	-1.44215	-2.23078	0.02515	0.845628	no	Down	orange1.1g025834m;orange1.1g025847m;orange1.1g029506m	PF12368	PTHR22778,PTHR22778:SF18	NA	NA	NA	NA	AT1G17850.2	NA	Rhodanese/Cell cycle control phosphatase superfamily protein	DOWN
orange1.1g025919m	scaffold00111:232319-233728	29.5096	157.527	2.41635	4.36156	5e-05	0.030205	yes	Up	orange1.1g025919m	PF03330,PF01357	PTHR31867	NA	NA	NA	NA	AT1G69530.2	AT-EXP1,ATEXP1,ATEXPA1,ATHEXP ALPHA 1.2,EXP1,EXPA1	expansin A1	UP
orange1.1g025977m	scaffold00024:771232-773843	23.816	7.10701	-1.74462	-2.69853	0.01075	0.640863	no	Down	orange1.1g025977m;orange1.1g026757m;orange1.1g028758m;orange1.1g030275m	PF01789	PTHR31407,PTHR31407:SF4	NA	NA	NA	GO:0019898,GO:0015979,GO:0009654,GO:0009523,GO:0005509	AT3G55330.1	PPL1	PsbP-like protein 1	DOWN
orange1.1g026017m	scaffold00058:583853-586212	187.15	50.3609	-1.89382	-3.48611	0.00155	0.312118	no	Down	orange1.1g026017m;orange1.1g029390m	PF00149	PTHR10161,PTHR10161:SF14	NA	3.1.3.2	NA	GO:0016787	AT1G14700.1	ATPAP3,PAP3	purple acid phosphatase 3	DOWN
orange1.1g026047m	scaffold00446:84873-85829	17.2232	5.91705	-1.5414	-2.18183	0.0375	0.905123	no	Down	orange1.1g026047m	PF02469	PTHR32077	NA	NA	NA	NA	AT5G03170.1	ATFLA11,FLA11	FASCICLIN-like arabinogalactan-protein 11	DOWN
orange1.1g026076m	scaffold00071:529265-532795	46.5793	21.1725	-1.1375	-2.00373	0.04885	0.934856	no	Down	orange1.1g026076m;orange1.1g026114m;orange1.1g027180m;orange1.1g028597m;orange1.1g029850m	PF01195	PTHR17224,PTHR17224:SF3	KOG2255	3.1.1.29	NA	GO:0004045	AT5G38290.2	NA	Peptidyl-tRNA hydrolase family protein	DOWN
orange1.1g026118m	scaffold00013:1665431-1668960	141.301	56.2813	-1.32804	-2.46606	0.0133	0.713693	no	Down	orange1.1g026118m;orange1.1g030675m;orange1.1g030700m	PF03088	PTHR10426,PTHR10426:SF35	NA	4.3.3.2	NA	GO:0016844,GO:0009058	AT3G51420.1	ATSSL4,SSL4	strictosidine synthase-like 4	DOWN
orange1.1g026199m	scaffold00087:281612-283809	409.214	168.794	-1.27759	-2.28806	0.02285	0.829145	no	Down	orange1.1g026199m;orange1.1g027081m;orange1.1g027142m;orange1.1g028580m;orange1.1g028612m;orange1.1g029939m;orange1.1g030435m	PF00081,PF02777	PTHR11404,PTHR11404:SF24	NA	1.15.1.1	NA	GO:0055114,GO:0046872,GO:0006801,GO:0004784	AT5G51100.1	FSD2	Fe superoxide dismutase 2	DOWN
orange1.1g026203m	scaffold00271:169091-176284	132.303	49.969	-1.40474	-2.58211	0.0092	0.600852	no	Down	orange1.1g026203m;orange1.1g026719m;orange1.1g026969m;orange1.1g027610m	NA	PTHR36333,PTHR36333:SF1	NA	NA	NA	NA	AT1G62780.1	NA	NA	DOWN
orange1.1g026263m	scaffold00006:1700347-1703689	28.3274	60.9006	1.10426	2.06773	0.0415	0.905123	no	Up	orange1.1g026263m	PF00447	PTHR10015,PTHR10015:SF166	NA	NA	K09419	GO:0043565,GO:0006355,GO:0005634,GO:0003700	AT4G36990.1	AT-HSFB1,ATHSF4,HSF4,HSFB1	heat shock factor 4	UP
orange1.1g026315m	scaffold00023:1032607-1033880	35.3196	409.946	3.53689	6.15427	5e-05	0.030205	yes	Up	orange1.1g026315m	PF00182	PTHR22595,PTHR22595:SF34	KOG4742	3.2.1.14	K01183	GO:0016998,GO:0006032,GO:0004568	AT3G12500.1	ATHCHIB,B-CHI,CHI-B,HCHIB,PR-3,PR3	basic chitinase	UP
orange1.1g026351m	scaffold00058:309857-311637	4.73626	0.722866	-2.71195	-2.3778	0.04265	0.905123	no	Down	orange1.1g026351m	PF01988	PTHR31851,PTHR31851:SF9	KOG4473	NA	NA	NA	AT2G01770.1	ATVIT1,VIT1	vacuolar iron transporter 1	DOWN
orange1.1g026361m	scaffold00017:489271-493228	101.958	45.5878	-1.16126	-2.17837	0.0306	0.892166	no	Down	orange1.1g026328m;orange1.1g026361m;orange1.1g030040m;orange1.1g030817m	PF05577	PTHR11010,PTHR11010:SF42	NA	NA	NA	GO:0008236,GO:0006508	AT4G36190.1	NA	Serine carboxypeptidase S28 family protein	DOWN
orange1.1g026365m	scaffold00006:925964-927271	227.682	92.7586	-1.29547	-2.37513	0.0195	0.787079	no	Down	orange1.1g026365m	PF03195	PTHR31304,PTHR31304:SF6	NA	NA	NA	NA	AT3G49940.1	LBD38	LOB domain-containing protein 38	DOWN
orange1.1g026399m	scaffold00009:1569235-1571816	142.001	65.185	-1.12329	-2.10705	0.03455	0.905123	no	Down	orange1.1g026399m;orange1.1g026953m	PF00334	PTHR11349,PTHR11349:SF53	NA	2.7.4.6	NA	GO:0006241,GO:0006228,GO:0006183,GO:0006165,GO:0004550	AT4G23900.1	NA	Nucleoside diphosphate kinase family protein	DOWN
orange1.1g026442m	scaffold00207:21153-22404	122.656	48.4463	-1.34016	-2.47416	0.01705	0.768991	no	Down	orange1.1g026442m;orange1.1g028216m	PF03552	PTHR13301,PTHR13301:SF53	NA	2.4.1.12	NA	GO:0030244,GO:0016760,GO:0016020	AT2G32530.1	ATCSLB03,ATCSLB3,CSLB03	cellulose synthase-like B3	DOWN
orange1.1g026453m	scaffold00672:43879-46177	55.7045	125.573	1.17266	2.1958	0.0321	0.896376	no	Up	orange1.1g026453m	PF03171	PTHR10209,PTHR10209:SF168	KOG0143	1.14.11.32	NA	GO:0055114,GO:0016491	AT1G17020.1	ATSRG1,SRG1	senescence-related gene 1	UP
orange1.1g026474m	scaffold00010:243158-248009	137.936	55.7098	-1.30799	-2.37964	0.01975	0.790131	no	Down	orange1.1g026474m;orange1.1g027709m;orange1.1g027942m;orange1.1g028184m;orange1.1g030496m;orange1.1g030677m	PF02045	PTHR12632	NA	NA	K08064	GO:0006355,GO:0003700	AT1G30500.2	NF-YA7	nuclear factor Y, subunit A7	DOWN
orange1.1g026508m	scaffold00009:1006020-1009223	794.343	247.428	-1.68275	-2.6049	0.0143	0.738344	no	Down	orange1.1g026508m;orange1.1g029267m	PF02542	PTHR32125	NA	4.6.1.12	K01770	GO:0016114,GO:0008685	AT1G63970.1	ISPF,MECPS	isoprenoid F	DOWN
orange1.1g026531m	scaffold00001:4100608-4104353	33.6255	75.4051	1.16511	2.04269	0.0427	0.905123	no	Up	orange1.1g026531m;orange1.1g029477m	PF00543	PTHR30115,PTHR30115:SF11	NA	NA	NA	GO:0030234,GO:0006808	AT4G01900.1	GLB1,PII	GLNB1 homolog	UP
orange1.1g026590m	scaffold00342:77534-84924	32.4969	12.0087	-1.43622	-2.13849	0.02975	0.892166	no	Down	orange1.1g026590m	PF05757	PTHR33399,PTHR33399:SF2	NA	NA	K08901	GO:0019898,GO:0015979,GO:0009654,GO:0009523,GO:0005509	AT3G01440.1	PQL1,PQL2	PsbQ-like 1	DOWN
orange1.1g026696m	scaffold00064:367718-368791	126.378	53.2075	-1.24804	-2.31974	0.02225	0.826305	no	Down	orange1.1g026696m	PF00134	PTHR15615,PTHR15615:SF20	KOG1674	NA	NA	NA	AT3G21870.1	CYCP2;1	cyclin p2;1	ABSENT
orange1.1g026705m	scaffold00010:2059951-2064196	13.5334	1.92866	-2.81085	-3.94597	0.0011	0.262307	no	Down	orange1.1g026705m;orange1.1g027714m	PF00335	PTHR19282,PTHR19282:SF221	NA	NA	NA	GO:0016021	AT2G20740.1	NA	Tetraspanin family protein	DOWN
orange1.1g026712m	scaffold00065:347532-351734	23.3933	9.30256	-1.33039	-2.06322	0.0427	0.905123	no	Down	orange1.1g026712m;orange1.1g029781m	PF00571	PTHR11911,PTHR11911:SF109	NA	NA	NA	NA	AT4G36910.1	CDCP2,LEJ2	Cystathionine beta-synthase (CBS) family protein	DOWN
orange1.1g026780m	scaffold00010:1235230-1237369	707.92	236.361	-1.58259	-2.154	0.0308	0.892166	no	Down	orange1.1g026780m;orange1.1g028570m	PF05757	PTHR33399,PTHR33399:SF3	NA	NA	NA	GO:0019898,GO:0015979,GO:0009654,GO:0009523,GO:0005509	AT4G05180.1	PSBQ,PSBQ-2,PSII-Q	photosystem II subunit Q-2	DOWN
orange1.1g026811m	scaffold00132:72051-73787	24.3266	9.71603	-1.32409	-2.15426	0.0311	0.892166	no	Down	orange1.1g026811m;orange1.1g029018m	PF02309	PTHR31734,PTHR31734:SF30	NA	NA	NA	GO:0006355,GO:0005634	AT4G14550.1	IAA14,SLR	indole-3-acetic acid inducible 14	DOWN
orange1.1g026834m	scaffold00863:56359-57391	345.337	1135.05	1.71668	2.53275	0.0133	0.713693	no	Up	orange1.1g026834m	PF00197	PTHR33107	NA	NA	NA	GO:0004866	AT1G17860.1	NA	Kunitz family trypsin and protease inhibitor protein	UP
orange1.1g026890m	scaffold10687:751-2215	1.4578	24.872	4.09265	5.36302	0.00025	0.102972	no	Up	orange1.1g026890m;orange1.1g030607m	NA	PTHR35127,PTHR35127:SF1	NA	NA	NA	NA	AT3G56360.1	NA	NA	UP
orange1.1g026976m	scaffold00007:2129345-2130038	0	1.0766	inf	-nan	0.00375	0.432874	no	Up	orange1.1g026976m	PF13920	PTHR12183	NA	NA	NA	NA	AT4G03965.1	NA	RING/U-box superfamily protein	UP
orange1.1g026982m	scaffold00020:299065-301168	38.9823	15.5339	-1.3274	-2.05877	0.04195	0.905123	no	Down	orange1.1g026982m	PF12695	PTHR12277,PTHR12277:SF42	KOG1552	NA	NA	NA	AT4G24760.1	NA	alpha/beta-Hydrolases superfamily protein	DOWN
orange1.1g026986m	scaffold01298:11392-17050	141.229	45.7847	-1.6251	-3.00462	0.0039	0.444526	no	Down	orange1.1g026986m;orange1.1g027133m	NA	PTHR36739	NA	NA	NA	NA	AT2G36895.1	NA	NA	DOWN
orange1.1g027005m	scaffold00108:315358-318803	2231.59	557.648	-2.00064	-2.38435	0.01945	0.787079	no	Down	orange1.1g027005m;orange1.1g028988m;orange1.1g031667m;orange1.1g031675m;orange1.1g031683m;orange1.1g031687m;orange1.1g032198m;orange1.1g032241m;orange1.1g032276m	PF08802	PTHR10134,PTHR10134:SF5	NA	1.10.9.1	NA	GO:0055114,GO:0051537,GO:0042651,GO:0009496,GO:0016679	AT4G03280.1	PETC,PGR1	photosynthetic electron transfer C	DOWN
orange1.1g027077m	scaffold00031:899700-900826	114.999	53.074	-1.11555	-2.09274	0.04165	0.905123	no	Down	orange1.1g027077m	PF05648	PTHR12652,PTHR12652:SF17	KOG4186	NA	NA	GO:0016559,GO:0005779	AT3G47430.1	PEX11B	peroxin 11B	DOWN
orange1.1g027107m	scaffold00005:822633-824360	12.3966	4.45638	-1.47599	-2.19063	0.0306	0.892166	no	Down	orange1.1g027107m	PF00847	PTHR31985,PTHR31985:SF23	NA	NA	K09286	GO:0006355,GO:0003700	AT5G11590.1	TINY2	Integrase-type DNA-binding superfamily protein	DOWN
orange1.1g027215m	scaffold00001:1056804-1058950	27.5279	9.68641	-1.50686	-2.17369	0.0316	0.892166	no	Down	orange1.1g027215m;orange1.1g027837m	PF04690	PTHR31675,PTHR31675:SF0	NA	NA	NA	GO:0007275	AT2G45190.1	AFO,FIL,YAB1	Plant-specific transcription factor YABBY family protein	DOWN
orange1.1g027221m	scaffold00004:2078146-2079450	15.472	34.5419	1.15869	2.01328	0.04395	0.905123	no	Up	orange1.1g027221m	NA	PTHR33779,PTHR33779:SF1	NA	NA	NA	NA	AT1G02070.1	NA	NA	UP
orange1.1g027259m	scaffold00018:287138-290084	20.1797	9.15847	-1.13973	-2.08886	0.0399	0.905123	no	Down	orange1.1g027259m	PF04520	PTHR33083,PTHR33083:SF16	NA	NA	NA	NA	AT3G15040.1	NA	Protein of unknown function, DUF584	ABSENT
orange1.1g027287m	scaffold00014:1821091-1824246	58.4307	11.5871	-2.3342	-3.77431	0.0005	0.153585	no	Down	orange1.1g027287m	PF03641	PTHR31223,PTHR31223:SF17	NA	NA	K06966	NA	AT2G28305.1	ATLOG1,LOG1	Putative lysine decarboxylase family protein	DOWN
orange1.1g027312m	scaffold00007:2743944-2747108	41.4785	17.7695	-1.22296	-2.16008	0.037	0.905123	no	Down	orange1.1g027312m;orange1.1g028639m;orange1.1g030855m;orange1.1g030872m;orange1.1g032381m	NA	PTHR21297,PTHR21297:SF2	NA	NA	NA	NA	AT4G15950.1	NRPD4,NRPE4,RDM2	RNA polymerase II, Rpb4, core protein	DOWN
orange1.1g027327m	scaffold00059:560319-562101	101.411	244.015	1.26675	2.32538	0.02335	0.833016	no	Up	orange1.1g027327m	PF07714	PTHR24343,PTHR24343:SF207	NA	2.7.11.1	NA	GO:0006468,GO:0004672	AT4G33950.1	ATOST1,OST1,P44,SNRK2-6,SNRK2.6,SRK2E	Protein kinase superfamily protein	UP
orange1.1g027357m	scaffold08017:0-1090	105.787	257.546	1.28366	2.36326	0.0195	0.787079	no	Up	orange1.1g027357m	NA	PTHR35299,PTHR35299:SF2	NA	NA	NA	NA	AT3G04550.1	NA	NA	UP
orange1.1g027409m	scaffold00001:1189417-1190263	18.7229	53.7479	1.52141	2.49538	0.01535	0.749833	no	Up	orange1.1g027409m	PF07279	PTHR33593,PTHR33593:SF2	NA	NA	NA	NA	AT2G45360.1	NA	Protein of unknown function (DUF1442)	UP
orange1.1g027419m	scaffold00298:183638-184503	3.17217	20.8303	2.71514	3.50999	0.0018	0.329509	no	Up	orange1.1g027419m	PF00197	PTHR33107	NA	NA	NA	GO:0004866	AT1G17860.1	NA	Kunitz family trypsin and protease inhibitor protein	UP
orange1.1g027442m	scaffold00011:1341123-1344271	4.06452	14.913	1.87541	2.47112	0.02295	0.829145	no	Up	orange1.1g027442m	NA	NA	NA	NA	NA	NA	AT4G13440.1	NA	Calcium-binding EF-hand family protein	ABSENT
orange1.1g027564m	scaffold00002:4390702-4392360	32.521	7.4169	-2.13248	-3.22689	0.00655	0.542035	no	Down	orange1.1g027564m;orange1.1g028644m;orange1.1g031213m;orange1.1g032051m;orange1.1g033246m	PF03641	PTHR31223,PTHR31223:SF21	NA	NA	K06966	NA	AT4G35190.1	NA	Putative lysine decarboxylase family protein	DOWN
orange1.1g027616m	scaffold00034:315739-317208	206.269	81.2634	-1.34385	-2.50779	0.01315	0.713693	no	Down	orange1.1g027616m;orange1.1g027693m;orange1.1g030758m	PF10716	PTHR36727,PTHR36727:SF2	NA	NA	NA	GO:0055114,GO:0016655	AT1G70760.1	CRR23	inorganic carbon transport protein-related	DOWN
orange1.1g027621m	scaffold00059:185370-188156	36.6387	12.5258	-1.54846	-2.55268	0.0138	0.72492	no	Down	orange1.1g027621m	PF04387	PTHR11035	KOG3187	4.2.1.134	K10703	NA	AT5G10480.1	PAS2,PEP	Protein-tyrosine phosphatase-like, PTPLA	DOWN
orange1.1g027724m	scaffold00118:411188-412462	184.147	87.7211	-1.06986	-2.02333	0.0391	0.905123	no	Down	orange1.1g027724m;orange1.1g028057m;orange1.1g030269m;orange1.1g032787m	PF11909	PTHR35515,PTHR35515:SF1	NA	NA	NA	GO:0055114,GO:0016655,GO:0016020	AT5G58260.1	NA	oxidoreductases, acting on NADH or NADPH, quinone or similar compound as acceptor	DOWN
orange1.1g027751m	scaffold00106:389082-393395	310.579	137.012	-1.18065	-2.04939	0.0366	0.905123	no	Down	orange1.1g027735m;orange1.1g027751m;orange1.1g027777m;orange1.1g027780m;orange1.1g027787m	PF03357	PTHR22761,PTHR22761:SF8	KOG1656	NA	K12194	GO:0007034	AT4G29160.3	SNF7.1	SNF7 family protein	DOWN
orange1.1g027771m	scaffold00095:387609-389014	41.6166	11.3193	-1.87837	-3.24027	0.00205	0.35383	no	Down	orange1.1g027771m;orange1.1g028567m	NA	NA	NA	NA	NA	NA	NA	NA	NA	DOWN
orange1.1g027843m	scaffold00500:15471-16708	2493.93	663.906	-1.90937	-2.28938	0.02975	0.892166	no	Down	orange1.1g027843m	PF02605	PTHR34803,PTHR34803:SF2	NA	1.97.1.12	K02699	GO:0015979,GO:0009538,GO:0009522	AT4G12800.1	PSAL	photosystem I subunit l	DOWN
orange1.1g027922m	scaffold00088:371750-373267	32.6805	12.178	-1.42415	-2.52095	0.0124	0.708547	no	Down	orange1.1g027922m	NA	NA	NA	NA	NA	NA	AT3G22142.1	NA	Bifunctional inhibitor/lipid-transfer protein/seed storage 2S albumin superfamily protein	ABSENT
orange1.1g027983m	scaffold00002:590913-591702	53.3654	2.63113	-4.34215	-5.50371	0.0007	0.192214	no	Down	orange1.1g027983m	PF01988	PTHR31851,PTHR31851:SF15	KOG4473	NA	NA	NA	AT3G43660.1	NA	Vacuolar iron transporter (VIT) family protein	DOWN
orange1.1g028031m	scaffold00001:163232-167655	133.222	62.9566	-1.08141	-1.98876	0.04615	0.917905	no	Down	orange1.1g027995m;orange1.1g028015m;orange1.1g028025m;orange1.1g028031m;orange1.1g028388m;orange1.1g029252m;orange1.1g030176m	PF13238	PTHR23359,PTHR23359:SF100	NA	2.7.4.25,2.7.4.22,2.7.4.14	NA	GO:0019205,GO:0006139,GO:0005524	AT5G26667.2	PYR6	P-loop containing nucleoside triphosphate hydrolases superfamily protein	DOWN
orange1.1g028038m	scaffold00013:784738-786356	87.0809	41.0113	-1.08634	-1.99627	0.0486	0.932999	no	Down	orange1.1g028038m	PF00226	NA	NA	NA	NA	NA	AT5G21430.1	NA	Chaperone DnaJ-domain superfamily protein	DOWN
orange1.1g028129m	scaffold00017:1139901-1143047	85.193	27.895	-1.61073	-2.95315	0.0051	0.495998	no	Down	orange1.1g028129m	NA	PTHR36081,PTHR36081:SF1	NA	NA	NA	NA	AT5G66090.1	NA	NA	DOWN
orange1.1g028133m	scaffold00051:546348-547245	1295.33	454.634	-1.51055	-2.23832	0.02805	0.881023	no	Down	orange1.1g028133m	PF00430	PTHR33445	NA	NA	K02109	GO:0045263,GO:0015986,GO:0015078	AT4G32260.1	NA	ATPase, F0 complex, subunit B/B\', bacterial/chloroplast	DOWN
orange1.1g028144m	scaffold00271:69512-71890	19.785	3.03908	-2.7027	-3.48786	0.00335	0.430582	no	Down	orange1.1g028144m	PF04690	PTHR31675,PTHR31675:SF4	NA	NA	NA	GO:0007275	AT2G45190.1	AFO,FIL,YAB1	Plant-specific transcription factor YABBY family protein	DOWN
orange1.1g028160m	scaffold00057:113791-118018	63.3745	24.4003	-1.377	-2.50097	0.0129	0.713693	no	Down	orange1.1g028160m;orange1.1g028565m;orange1.1g028878m;orange1.1g030014m	PF01230	PTHR23089,PTHR23089:SF7	KOG4359	NA	NA	NA	AT5G48545.1	HINT3	histidine triad nucleotide-binding 3	DOWN
orange1.1g028183m	scaffold00034:224653-225660	5.45394	24.9868	2.1958	3.1869	0.00425	0.453075	no	Up	orange1.1g028183m	PF04043	PTHR31080,PTHR31080:SF10	NA	3.1.1.11	NA	GO:0004857	AT1G14890.1	NA	Plant invertase/pectin methylesterase inhibitor superfamily protein	UP
orange1.1g028236m	scaffold00614:59819-63239	61.0717	23.1716	-1.39815	-2.4127	0.01825	0.782487	no	Down	orange1.1g028234m;orange1.1g028236m;orange1.1g028271m;orange1.1g028275m;orange1.1g028277m;orange1.1g029681m;orange1.1g029686m	PF00254	PTHR10516,PTHR10516:SF269	NA	5.2.1.8	NA	GO:0006457	AT4G39710.1	FKBP16-2	FK506-binding protein 16-2	DOWN
orange1.1g028238m	scaffold01140:23058-24216	375.386	887.568	1.24148	2.02395	0.0416	0.905123	no	Up	orange1.1g028238m	PF00197	PTHR33107	NA	NA	NA	GO:0004866	AT1G17860.1	NA	Kunitz family trypsin and protease inhibitor protein	UP
orange1.1g028258m	scaffold00308:61847-64119	38.3747	17.361	-1.1443	-2.13276	0.0343	0.905123	no	Down	orange1.1g028258m;orange1.1g030483m	NA	PTHR32487,PTHR32487:SF5	NA	1.3.1.99	NA	NA	AT4G24220.2	AWI31,VEP1	NAD(P)-binding Rossmann-fold superfamily protein	ABSENT
orange1.1g028427m	scaffold00059:294186-297438	208.438	97.7547	-1.09238	-2.02711	0.0433	0.905123	no	Down	orange1.1g028427m;orange1.1g028840m;orange1.1g029001m;orange1.1g030966m;orange1.1g031116m;orange1.1g032509m	NA	NA	NA	NA	NA	NA	NA	NA	NA	DOWN
orange1.1g028428m	scaffold00091:497171-499024	27.8235	12.1306	-1.19765	-2.07147	0.0377	0.905123	no	Down	orange1.1g028390m;orange1.1g028428m;orange1.1g031461m	PF13414	PTHR10516,PTHR10516:SF312	NA	5.2.1.8	NA	NA	AT3G25230.2	ATFKBP62,FKBP62,ROF1	rotamase FKBP 1	DOWN
orange1.1g028454m	scaffold00245:15031-16012	101.581	42.9142	-1.2431	-2.32262	0.0255	0.846838	no	Down	orange1.1g028454m	PF00847	PTHR31677	NA	NA	NA	GO:0006355,GO:0003700	AT3G15210.1	ATERF-4,ATERF4,ERF4,RAP2.5	ethylene responsive element binding factor 4	DOWN
orange1.1g028554m	scaffold00001:2131112-2133764	63.6823	29.865	-1.09244	-2.02961	0.0447	0.909181	no	Down	orange1.1g028554m;orange1.1g028970m;orange1.1g029012m;orange1.1g029684m;orange1.1g029688m;orange1.1g030003m;orange1.1g032022m;orange1.1g032057m;orange1.1g032109m	NA	PTHR22937,PTHR22937:SF24	NA	NA	NA	NA	AT4G00335.1	RHB1A	RING-H2 finger B1A	DOWN
orange1.1g028566m	scaffold02002:4947-5807	15.5665	51.066	1.71392	2.84199	0.0075	0.563994	no	Up	orange1.1g028566m	PF00847	PTHR31190,PTHR31190:SF31	NA	NA	K09286	GO:0006355,GO:0003700	AT4G17500.1	ATERF-1,ERF-1	ethylene responsive element binding factor 1	UP
orange1.1g028670m	scaffold00051:708606-710950	76.5318	33.3048	-1.20033	-2.14385	0.0331	0.905123	no	Down	orange1.1g028670m;orange1.1g028721m	NA	PTHR33132,PTHR33132:SF12	NA	NA	NA	NA	AT5G11090.1	NA	serine-rich protein-related	DOWN
orange1.1g028699m	scaffold00424:40871-42096	14.9494	4.18423	-1.83706	-2.61991	0.0151	0.748129	no	Down	orange1.1g028699m	PF04852	PTHR31165,PTHR31165:SF13	NA	NA	NA	NA	AT5G28490.1	LSH1	Protein of unknown function (DUF640)	DOWN
orange1.1g028755m	scaffold10489:0-2241	143.273	59.1495	-1.27632	-2.41484	0.01585	0.752765	no	Down	orange1.1g028755m;orange1.1g028820m;orange1.1g029548m;orange1.1g031908m	PF00719	PTHR10286,PTHR10286:SF13	NA	3.6.1.1	NA	GO:0006796,GO:0005737,GO:0004427,GO:0000287	AT3G53620.1	AtPPa4,PPa4	pyrophosphorylase 4	DOWN
orange1.1g028766m	scaffold00004:3188274-3190892	39.772	96.0607	1.27219	2.38313	0.0196	0.789357	no	Up	orange1.1g028766m	NA	NA	NA	NA	NA	NA	NA	NA	NA	ABSENT
orange1.1g028777m	scaffold00062:193280-194960	54.4626	25.0049	-1.12306	-2.10977	0.03815	0.905123	no	Down	orange1.1g028777m	NA	PTHR10937,PTHR10937:SF13	NA	5.3.1.27	NA	NA	AT5G52190.1	NA	Sugar isomerase (SIS) family protein	ABSENT
orange1.1g028784m	scaffold00006:2365622-2366361	62.3369	28.0181	-1.15373	-2.00219	0.0439	0.905123	no	Down	orange1.1g028784m	PF13833,PF13499	PTHR10891,PTHR10891:SF568	KOG0027	NA	K13448	NA	AT3G50770.1	CML41	calmodulin-like 41	DOWN
orange1.1g028792m	scaffold00095:409892-412563	100.428	44.6594	-1.16912	-2.19032	0.03395	0.905123	no	Down	orange1.1g028792m	PF00025	PTHR24073,PTHR24073:SF520	KOG0084	NA	K07874	GO:0005525	AT1G02130.1	ARA-5,ARA5,ATRAB1B,ATRABD2A,RA-5,RABD2A	RAS 5	DOWN
orange1.1g028863m	scaffold00030:952261-958872	58.0977	16.192	-1.8432	-2.11119	0.0397	0.905123	no	Down	orange1.1g028863m;orange1.1g029409m	PF06549	PTHR31425	NA	NA	NA	NA	AT5G08050.1	NA	Protein of unknown function (DUF1118)	DOWN
orange1.1g028899m	scaffold00004:3931119-3935084	47.4043	21.2664	-1.15645	-2.0413	0.0446	0.909181	no	Down	orange1.1g028899m	PF12874	PTHR23067	KOG4727	NA	K12848	NA	AT3G05760.1	NA	C2H2 and C2HC zinc fingers superfamily protein	DOWN
orange1.1g028913m	scaffold00051:424959-426062	14.1449	3.65652	-1.95174	-2.58188	0.0191	0.787079	no	Down	orange1.1g028913m	PF00847	PTHR31194,PTHR31194:SF13	NA	NA	NA	GO:0006355,GO:0003700	AT5G25390.2	SHN2	Integrase-type DNA-binding superfamily protein	DOWN
orange1.1g028955m	scaffold00046:667558-669122	6.24631	19.7436	1.66031	2.57086	0.0158	0.752765	no	Up	orange1.1g028955m;orange1.1g028979m	PF04520	PTHR33083,PTHR33083:SF4	NA	NA	NA	NA	AT4G04630.1	NA	Protein of unknown function, DUF584	UP
orange1.1g028962m	scaffold00060:112393-116588	265.38	85.2794	-1.63779	-2.88246	0.00285	0.40352	no	Down	orange1.1g028962m;orange1.1g030062m	PF03912	PTHR34963,PTHR34963:SF2	NA	NA	K08903	GO:0016020,GO:0015979,GO:0009654,GO:0009523	AT4G28660.1	PSB28	photosystem II reaction center PSB28 protein	DOWN
orange1.1g029024m	scaffold00003:993038-994360	1071.21	328.478	-1.70538	-2.35707	0.02145	0.81326	no	Down	orange1.1g029024m	PF06298	PTHR34790,PTHR34790:SF1	NA	NA	K02723	GO:0030145,GO:0016021,GO:0015979,GO:0009523	AT1G67740.1	PSBY,YCF32	photosystem II BY	DOWN
orange1.1g029033m	scaffold00017:499046-500185	536.934	86.921	-2.62697	-4.56592	5e-05	0.030205	yes	Down	orange1.1g029033m;orange1.1g029568m	PF12681	PTHR10374,PTHR10374:SF23	KOG2944	4.4.1.5	NA	NA	AT1G15380.2	NA	Lactoylglutathione lyase / glyoxalase I family protein	DOWN
orange1.1g029104m	scaffold00192:211938-213915	82.2485	25.1571	-1.70902	-3.11164	0.00245	0.373121	no	Down	orange1.1g029104m;orange1.1g030197m;orange1.1g031150m	PF11210	PTHR36341,PTHR36341:SF2	NA	NA	NA	NA	AT2G04039.1	NA	NA	DOWN
orange1.1g029151m	scaffold00010:1082857-1086104	5.62094	13.5172	1.26591	2.06489	0.04065	0.905123	no	Up	orange1.1g029151m;orange1.1g029291m	NA	PTHR34064,PTHR34064:SF4	NA	NA	NA	NA	AT4G21215.1	NA	NA	UP
orange1.1g029220m	scaffold00003:2810537-2811335	87.2987	35.2006	-1.31036	-2.37866	0.02045	0.802646	no	Down	orange1.1g029220m	PF03703	PTHR35688,PTHR35688:SF2	NA	NA	NA	NA	AT1G14345.1	NA	NAD(P)-linked oxidoreductase superfamily protein	DOWN
orange1.1g029257m	scaffold00362:80426-84896	2.93627	19.4225	2.72567	3.30227	0.0078	0.569998	no	Up	orange1.1g029257m	PF03106	PTHR31221,PTHR31221:SF5	NA	NA	NA	GO:0043565,GO:0006355,GO:0003700	AT5G64810.1	ATWRKY51,WRKY51	WRKY DNA-binding protein 51	UP
orange1.1g029298m	scaffold00048:721810-722699	19.4862	44.4047	1.18826	2.01967	0.04315	0.905123	no	Up	orange1.1g029298m	PF00188	PTHR10334,PTHR10334:SF229	NA	NA	NA	NA	AT4G25780.1	NA	CAP (Cysteine-rich secretory proteins, Antigen 5, and Pathogenesis-related 1 protein) superfamily protein	UP
orange1.1g029325m	scaffold00003:2461743-2463028	46.008	18.6729	-1.30094	-2.1256	0.03605	0.905123	no	Down	orange1.1g029325m	NA	PTHR35474,PTHR35474:SF2	NA	NA	NA	NA	AT1G69935.1	SHW1	short hypocotyl in white light1	DOWN
orange1.1g029382m	scaffold00062:273294-274897	57.6833	25.5092	-1.17714	-2.04105	0.0417	0.905123	no	Down	orange1.1g029382m;orange1.1g032573m	PF01694	PTHR22936,PTHR22936:SF35	NA	NA	NA	GO:0016021,GO:0004252,GO:0006508	AT5G07250.1	ATRBL3,RBL3	RHOMBOID-like protein 3	DOWN
orange1.1g029442m	scaffold12481:164-746	12.3869	3.02019	-2.03611	-2.23995	0.0382	0.905123	no	Down	orange1.1g029442m	PF03018	PTHR21495,PTHR21495:SF71	NA	NA	NA	NA	AT1G22900.1	NA	Disease resistance-responsive (dirigent-like protein) family protein	DOWN
orange1.1g029503m	scaffold00004:1827809-1830068	54.3404	24.1248	-1.17151	-2.0145	0.04665	0.917905	no	Down	orange1.1g029503m;orange1.1g031227m;orange1.1g031287m	PF00141	PTHR31356,PTHR31356:SF6	NA	NA	NA	GO:0055114,GO:0020037,GO:0006979,GO:0004601	AT4G09010.1	APX4,TL29	ascorbate peroxidase 4	DOWN
orange1.1g029527m	scaffold00203:209147-211032	8.94016	20.8702	1.22307	2.09378	0.03785	0.905123	no	Up	orange1.1g029527m	NA	PTHR22952,PTHR22952:SF175	NA	NA	K14432	NA	AT1G49720.2	ABF1	abscisic acid responsive element-binding factor 1	UP
orange1.1g029558m	scaffold00041:550763-553665	380.273	171.604	-1.14795	-2.12367	0.0325	0.899243	no	Down	orange1.1g029558m;orange1.1g030327m	PF00462	PTHR10293,PTHR10293:SF37	KOG1752	1.8.1.9	K07390	GO:0045454,GO:0015035,GO:0009055	AT3G54900.1	ATGRXCP,CXIP1	CAX interacting protein 1	DOWN
orange1.1g029569m	scaffold00077:442902-444259	94.4742	299.65	1.66529	2.97584	0.0037	0.432874	no	Up	orange1.1g029569m;orange1.1g030309m;orange1.1g031194m	NA	NA	NA	NA	NA	NA	NA	NA	NA	ABSENT
orange1.1g029573m	scaffold00053:121010-122361	52.7679	14.7084	-1.84302	-3.17092	0.00225	0.370698	no	Down	orange1.1g029573m	PF04618	PTHR24326,PTHR24326:SF140	NA	NA	NA	GO:0005634	AT5G47370.1	HAT2	Homeobox-leucine zipper protein 4 (HB-4) / HD-ZIP protein	DOWN
orange1.1g029577m	scaffold00213:210274-214271	645.561	192.113	-1.7486	-2.43422	0.022	0.822074	no	Down	orange1.1g029577m;orange1.1g030417m;orange1.1g030795m;orange1.1g030984m;orange1.1g031349m	PF05479	PTHR36814,PTHR36814:SF1	NA	NA	NA	GO:0042651,GO:0015979,GO:0009522,GO:0005516	AT5G64040.2	PSAN	photosystem I reaction center subunit PSI-N, chloroplast, putative / PSI-N, putative (PSAN)	DOWN
orange1.1g029598m	scaffold00006:749284-750759	6.37812	1.66514	-1.93749	-2.16294	0.0467	0.917905	no	Down	orange1.1g029598m	PF02984,PF00134	PTHR10177,PTHR10177:SF227	NA	NA	K18810	GO:0005634	AT1G70210.1	ATCYCD1;1,CYCD1;1	CYCLIN D1;1	DOWN
orange1.1g029644m	scaffold00046:703123-704479	71.7466	26.02	-1.46329	-2.69527	0.0109	0.645558	no	Down	orange1.1g029644m	PF04535	PTHR11615,PTHR11615:SF143	NA	NA	NA	NA	AT5G54980.1	NA	Uncharacterised protein family (UPF0497)	ABSENT
orange1.1g029685m	scaffold00091:323803-325723	112.561	47.2916	-1.25105	-2.31013	0.01895	0.787079	no	Down	orange1.1g029685m;orange1.1g029698m;orange1.1g029707m;orange1.1g030495m	NA	PTHR36042,PTHR36042:SF1	NA	NA	NA	NA	AT3G51510.1	NA	NA	DOWN
orange1.1g029705m	scaffold00043:468831-469924	343.804	90.3866	-1.92741	-3.52692	0.00125	0.279676	no	Down	orange1.1g029705m	PF14368	PTHR33044,PTHR33044:SF28	NA	NA	NA	NA	AT1G55260.1	NA	Bifunctional inhibitor/lipid-transfer protein/seed storage 2S albumin superfamily protein	DOWN
orange1.1g029759m	scaffold00017:1292178-1293952	81.9678	5.30319	-3.95013	-5.45559	5e-05	0.030205	yes	Down	orange1.1g029759m;orange1.1g029837m;orange1.1g029984m;orange1.1g030091m;orange1.1g030104m;orange1.1g031359m;orange1.1g031899m;orange1.1g032117m;orange1.1g032868m	PF00581	NA	NA	2.8.1.1	NA	NA	AT4G35770.1	ATSEN1,DIN1,SEN1	Rhodanese/Cell cycle control phosphatase superfamily protein	DOWN
orange1.1g029808m	scaffold12493:25-1877	23.6372	7.04186	-1.74703	-2.2299	0.03735	0.905123	no	Down	orange1.1g029808m	PF01388	PTHR22970	NA	NA	NA	GO:0003677	AT3G13350.1	NA	HMG (high mobility group) box protein with ARID/BRIGHT DNA-binding domain	DOWN
orange1.1g029814m	scaffold00590:43861-44642	0	1.46236	inf	-nan	0.00375	0.432874	no	Up	orange1.1g029814m	PF00403	PTHR22814,PTHR22814:SF82	KOG1603	NA	NA	GO:0046872,GO:0030001	AT5G02600.2	NA	Heavy metal transport/detoxification superfamily protein	UP
orange1.1g029817m	scaffold00185:167698-168299	1.00291	0	-inf	-nan	0.00925	0.600852	no	Down	orange1.1g029817m	PF00847	PTHR31985,PTHR31985:SF26	NA	NA	NA	GO:0006355,GO:0003700	AT5G25810.1	tny	Integrase-type DNA-binding superfamily protein	DOWN
orange1.1g029835m	scaffold09648:1185-1798	5.55022	21.7207	1.96845	2.38926	0.02275	0.829145	no	Up	orange1.1g029835m;orange1.1g032781m	NA	PTHR22777,PTHR22777:SF3	NA	1.14.13.170	NA	NA	AT1G55930.1	NA	CBS domain-containing protein / transporter associated domain-containing protein	UP
orange1.1g029890m	scaffold00144:35476-37420	16.9586	4.6064	-1.88031	-2.17101	0.047	0.919747	no	Down	orange1.1g029890m	PF00383	PTHR11079,PTHR11079:SF90	KOG1018	3.5.4.3	NA	GO:0008270	AT5G28050.1	NA	Cytidine/deoxycytidylate deaminase family protein	DOWN
orange1.1g029900m	scaffold00245:42034-45149	94.8674	44.5635	-1.09005	-2.04644	0.0467	0.917905	no	Down	orange1.1g029900m	PF01649	PTHR33398,PTHR33398:SF2	NA	NA	K02968	GO:0006412,GO:0005840,GO:0005622,GO:0003735,GO:0003723	AT3G15190.1	NA	chloroplast 30S ribosomal protein S20, putative	ABSENT
orange1.1g029930m	scaffold00006:1710721-1711279	2.27072	11.0041	2.27682	2.31801	0.0455	0.913159	no	Up	orange1.1g029930m	PF06405	PTHR34685,PTHR34685:SF2	NA	1.3.1.80	K13545	NA	AT4G37000.1	ACD2,ATRCCR	accelerated cell death 2 (ACD2)	UP
orange1.1g029951m	scaffold00190:150110-152744	209.072	92.3588	-1.17868	-2.18759	0.0301	0.892166	no	Down	orange1.1g029951m;orange1.1g031115m;orange1.1g032345m	PF00111	PTHR19370,PTHR19370:SF109	NA	NA	NA	GO:0051536,GO:0009055	AT1G32550.1	NA	2Fe-2S ferredoxin-like superfamily protein	DOWN
orange1.1g029952m	scaffold00006:588418-590489	2.35511	6.64966	1.49748	2.11694	0.04475	0.909181	no	Up	orange1.1g029952m	PF00170	PTHR22952,PTHR22952:SF186	NA	NA	NA	GO:0043565,GO:0006355,GO:0003700	AT3G49760.1	AtbZIP5,bZIP5	basic leucine-zipper 5	UP
orange1.1g030041m	scaffold00012:312897-314407	30.001	12.8933	-1.21839	-1.97633	0.04675	0.917905	no	Down	orange1.1g030041m;orange1.1g032884m	PF06749	PTHR31769,PTHR31769:SF7	NA	NA	NA	NA	AT4G27435.1	NA	Protein of unknown function (DUF1218)	DOWN
orange1.1g030105m	scaffold00038:877048-880249	149.952	70.1673	-1.09563	-2.01451	0.03475	0.905123	no	Down	orange1.1g030049m;orange1.1g030051m;orange1.1g030080m;orange1.1g030105m;orange1.1g030110m	PF01165	PTHR21109,PTHR21109:SF0	NA	NA	NA	GO:0006412,GO:0005840,GO:0003735	AT3G27160.1	GHS1	Ribosomal protein S21 family protein	DOWN
orange1.1g030165m	scaffold00002:210303-211252	1054.27	302.736	-1.80011	-2.85505	0.0076	0.56681	no	Down	orange1.1g030165m	PF13098	PTHR10438,PTHR10438:SF290	KOG0910	1.8.1.8	K03671	GO:0045454,GO:0015035,GO:0006662	AT4G03520.1	ATHM2	Thioredoxin superfamily protein	ABSENT
orange1.1g030171m	scaffold00270:50262-52878	155.705	60.6386	-1.36051	-2.51823	0.01025	0.625457	no	Down	orange1.1g030116m;orange1.1g030171m;orange1.1g031457m;orange1.1g031481m;orange1.1g032505m;orange1.1g032708m;orange1.1g032731m	PF00179	PTHR24067,PTHR24067:SF121	KOG0421	6.3.2.19	K06688	NA	AT3G20060.1	UBC19	ubiquitin-conjugating enzyme19	DOWN
orange1.1g030202m	scaffold00027:542157-543041	33.147	93.9399	1.50286	2.75784	0.0083	0.588143	no	Up	orange1.1g030202m	PF10604	PTHR33789,PTHR33789:SF3	NA	NA	NA	NA	AT2G25770.1	NA	Polyketide cyclase/dehydrase and lipid transport superfamily protein	UP
orange1.1g030292m	scaffold00025:147443-149324	152.348	71.245	-1.09651	-2.05597	0.04435	0.909181	no	Down	orange1.1g030292m	PF06094	PTHR31544,PTHR31544:SF3	NA	NA	NA	NA	AT2G24390.1	NA	AIG2-like (avirulence induced gene) family protein	ABSENT
orange1.1g030316m	scaffold00539:85398-89596	81.684	28.7691	-1.50553	-2.26847	0.02945	0.892166	no	Down	orange1.1g030316m;orange1.1g032367m	NA	PTHR34213,PTHR34213:SF2	NA	NA	NA	NA	AT5G04830.1	NA	Nuclear transport factor 2 (NTF2) family protein	DOWN
orange1.1g030344m	scaffold00173:239985-241698	173.504	80.3744	-1.11016	-2.08653	0.04315	0.905123	no	Down	orange1.1g030344m	NA	PTHR36742	NA	NA	NA	NA	AT2G42975.1	NA	NA	DOWN
orange1.1g030351m	scaffold00002:775220-777123	37.4348	14.9398	-1.32522	-2.14017	0.03135	0.892166	no	Down	orange1.1g030351m;orange1.1g030928m	PF13098	PTHR10438,PTHR10438:SF280	KOG0910	1.8.1.8	NA	GO:0045454,GO:0015035,GO:0006662	AT1G76760.1	ATY1,TRX-Y1,TY1	thioredoxin Y1	DOWN
orange1.1g030361m	scaffold00003:2901951-2903363	3.731	13.779	1.88484	2.37289	0.03165	0.892166	no	Up	orange1.1g030361m;orange1.1g031732m	PF03134	PTHR12300,PTHR12300:SF51	NA	NA	NA	NA	AT1G69700.1	ATHVA22C,HVA22C	HVA22 homologue C	UP
orange1.1g030371m	scaffold00357:24077-26843	10.3548	0.869178	-3.5745	-3.38461	0.0175	0.775434	no	Down	orange1.1g030371m	PF01161	PTHR11362,PTHR11362:SF9	KOG3346	NA	K16223	GO:0048573,GO:0009909,GO:0008429	AT1G65480.1	FT	PEBP (phosphatidylethanolamine-binding protein) family protein	DOWN
orange1.1g030378m	scaffold12204:305-1572	297.982	66.0062	-2.17455	-4.00249	0.00035	0.132147	no	Down	orange1.1g030378m	PF01190	PTHR33083,PTHR33083:SF5	NA	NA	NA	NA	AT2G27385.3	NA	Pollen Ole e 1 allergen and extensin family protein	DOWN
orange1.1g030388m	scaffold00049:246287-249094	42.9309	17.8007	-1.27008	-2.01591	0.0498	0.940131	no	Down	orange1.1g030388m	NA	PTHR37264,PTHR37264:SF1	NA	NA	NA	NA	AT5G55125.2	NA	Ribosomal protein L31	DOWN
orange1.1g030420m	scaffold00284:134464-137205	188.222	87.2812	-1.10869	-2.08119	0.04105	0.905123	no	Down	orange1.1g030420m	PF01722	PTHR12735,PTHR12735:SF6	KOG3348	NA	NA	NA	AT5G17560.1	NA	BolA-like family protein	DOWN
orange1.1g030563m	scaffold00007:704882-705954	35.3476	10.9834	-1.68628	-2.7798	0.0075	0.563994	no	Down	orange1.1g030563m	PF14009	PTHR33052,PTHR33052:SF3	NA	NA	NA	NA	AT1G29195.1	NA	NA	DOWN
orange1.1g030625m	scaffold00006:2657985-2658945	117.679	50.2655	-1.22721	-2.29513	0.02625	0.860517	no	Down	orange1.1g030625m;orange1.1g033148m	NA	PTHR37231,PTHR37231:SF1	NA	NA	NA	NA	AT3G50685.1	NA	NA	DOWN
orange1.1g030681m	scaffold00043:478119-480261	55.0013	21.1941	-1.3758	-2.33573	0.02095	0.810565	no	Down	orange1.1g030681m	PF04398	PTHR31676,PTHR31676:SF6	NA	NA	NA	NA	AT1G55265.1	NA	Protein of unknown function, DUF538	DOWN
orange1.1g030719m	scaffold00003:3485421-3486398	13.1913	32.7878	1.31357	2.15375	0.03705	0.905123	no	Up	orange1.1g030719m	PF02519	PTHR31374,PTHR31374:SF10	NA	NA	K14488	GO:0009733	AT5G50760.1	NA	SAUR-like auxin-responsive protein family	UP
orange1.1g030761m	scaffold00013:1820340-1821149	84.9005	189.969	1.16192	2.18282	0.03455	0.905123	no	Up	orange1.1g030761m	PF03737	PTHR33254,PTHR33254:SF3	NA	4.1.1.3	K02553	NA	AT5G56260.1	NA	Ribonuclease E inhibitor RraA/Dimethylmenaquinone methyltransferase	UP
orange1.1g030851m	scaffold00280:141089-142512	12.2975	30.3976	1.30559	2.0484	0.04235	0.905123	no	Up	orange1.1g030851m;orange1.1g032162m	PF00248	PTHR11732,PTHR11732:SF223	NA	NA	NA	NA	AT2G37770.2	NA	NAD(P)-linked oxidoreductase superfamily protein	UP
orange1.1g030898m	scaffold00001:3418063-3422501	341.284	91.1309	-1.90496	-3.0043	0.00285	0.40352	no	Down	orange1.1g030898m;orange1.1g031864m;orange1.1g033726m;orange1.1g033735m	NA	PTHR33222,PTHR33222:SF9	NA	NA	NA	NA	AT2G46820.1	PSAP,PSI-P,PTAC8,TMP14	photosystem I P subunit	DOWN
orange1.1g030930m	scaffold00004:956857-958179	259.942	92.286	-1.49401	-2.69471	0.00675	0.551037	no	Down	orange1.1g030930m;orange1.1g033150m	PF00416	PTHR10871	NA	NA	K02952	GO:0006412,GO:0005840,GO:0005622,GO:0003735,GO:0003723	AT5G14320.2	NA	Ribosomal protein S13/S18 family	DOWN
orange1.1g030974m	scaffold00111:207990-209770	177.866	69.8736	-1.34797	-2.52686	0.01255	0.708547	no	Down	orange1.1g030974m	NA	PTHR36315,PTHR36315:SF1	NA	NA	NA	NA	AT1G18730.1	NDF6	NDH dependent flow 6	DOWN
orange1.1g031102m	scaffold00026:1199104-1201644	71.8743	30.7997	-1.22256	-2.08441	0.04375	0.905123	no	Down	orange1.1g031102m;orange1.1g031103m;orange1.1g031122m	NA	PTHR36006,PTHR36006:SF2	NA	NA	NA	NA	AT1G78995.1	NA	NA	DOWN
orange1.1g031166m	scaffold00002:3726391-3728706	46.8463	15.6816	-1.57886	-2.71939	0.00625	0.529293	no	Down	orange1.1g031166m;orange1.1g031276m;orange1.1g031581m	NA	PTHR15852,PTHR15852:SF27	NA	5.3.4.1	NA	NA	AT1G75690.1	NA	DnaJ/Hsp40 cysteine-rich domain superfamily protein	DOWN
orange1.1g031181m	scaffold00001:2497998-2500092	895.14	304.85	-1.55401	-2.41574	0.0186	0.787079	no	Down	orange1.1g031181m;orange1.1g031597m;orange1.1g032584m;orange1.1g032624m;orange1.1g033080m;orange1.1g033255m	NA	PTHR33222,PTHR33222:SF4	NA	NA	NA	NA	AT4G01150.1	NA	NA	DOWN
orange1.1g031209m	scaffold00077:9216-10373	83.0397	25.3179	-1.71364	-2.81801	0.0069	0.558253	no	Down	orange1.1g031209m;orange1.1g031491m	PF00479	PTHR23429,PTHR23429:SF1	NA	1.1.1.49	NA	GO:0055114,GO:0050661,GO:0006006,GO:0004345	AT5G35790.1	G6PD1	glucose-6-phosphate dehydrogenase 1	DOWN
orange1.1g031240m	scaffold10007:646-2307	12.5451	3.98931	-1.65292	-2.26454	0.02445	0.840811	no	Down	orange1.1g031240m;orange1.1g032461m;orange1.1g032467m;orange1.1g032682m	PF00097,PF14599	PTHR21319,PTHR21319:SF14	NA	6.3.2.19	NA	GO:0046872	AT5G22920.1	NA	CHY-type/CTCHY-type/RING-type Zinc finger protein	DOWN
orange1.1g031271m	scaffold00003:2563843-2564697	632.934	201.348	-1.65236	-2.97535	0.0037	0.432874	no	Down	orange1.1g031271m;orange1.1g032982m	PF00085	PTHR10438,PTHR10438:SF278	KOG0907	1.6.5.4	K03671	GO:0045454,GO:0015035,GO:0006662	AT1G59730.1	ATH7,TH7	thioredoxin H-type 7	DOWN
orange1.1g031294m	scaffold00630:30221-31906	1067.25	361.326	-1.56252	-2.36861	0.024	0.840687	no	Down	orange1.1g031294m;orange1.1g032928m	PF01597	PTHR11715,PTHR11715:SF1	KOG3373	NA	NA	NA	AT1G32470.1	NA	Single hybrid motif superfamily protein	DOWN
orange1.1g031299m	scaffold00050:591784-594664	8.95081	27.3908	1.6136	2.25217	0.03005	0.892166	no	Up	orange1.1g031299m	PF10509	PTHR10457,PTHR10457:SF11	NA	2.7.1.44	K18677	NA	AT3G10700.1	GalAK	galacturonic acid kinase	UP
orange1.1g031351m	scaffold00042:754139-754674	2.4433	12.7417	2.38265	2.43783	0.03935	0.905123	no	Up	orange1.1g031351m	PF07107	PTHR33703	NA	NA	NA	NA	AT5G01740.1	NA	Nuclear transport factor 2 (NTF2) family protein	UP
orange1.1g031371m	scaffold00032:186554-187901	28.5792	63.8694	1.16016	2.13475	0.0383	0.905123	no	Up	orange1.1g031371m	PF07911	PTHR33108,PTHR33108:SF15	NA	NA	NA	NA	AT1G72510.1	NA	Protein of unknown function (DUF1677)	UP
orange1.1g031389m	scaffold00042:219153-219957	3.78789	11.9441	1.65684	2.0586	0.0411	0.905123	no	Up	orange1.1g031389m	NA	PTHR33782,PTHR33782:SF4	NA	NA	NA	NA	AT2G01300.1	NA	NA	UP
orange1.1g031465m	scaffold00015:525387-528099	645.454	261.708	-1.30236	-2.17226	0.02955	0.892166	no	Down	orange1.1g031465m;orange1.1g032076m;orange1.1g032339m;orange1.1g033097m;orange1.1g033909m	PF02943	PTHR35113,PTHR35113:SF1	NA	1.8.7.2	K17892	GO:0055114,GO:0016730	AT2G04700.1	NA	ferredoxin thioredoxin reductase catalytic beta chain family protein	DOWN
orange1.1g031474m	scaffold00461:93675-94588	9.15568	23.3622	1.35144	2.0447	0.04875	0.933928	no	Up	orange1.1g031474m	PF00197	PTHR33107	NA	NA	NA	GO:0004866	AT1G17860.1	NA	Kunitz family trypsin and protease inhibitor protein	UP
orange1.1g031500m	scaffold00018:1704036-1704815	3.18953	34.3857	3.43039	4.27726	0.0026	0.383088	no	Up	orange1.1g031500m	PF03760	PTHR33493,PTHR33493:SF2	NA	NA	NA	GO:0009790	AT5G06760.1	LEA4-5	Late Embryogenesis Abundant 4-5	UP
orange1.1g031511m	scaffold00003:1307977-1308672	463.139	147.023	-1.6554	-3.05172	0.0042	0.453075	no	Down	orange1.1g031511m	NA	NA	NA	NA	NA	NA	NA	NA	NA	ABSENT
orange1.1g031546m	scaffold00193:146666-149117	173.664	75.3835	-1.20398	-2.08642	0.0335	0.905123	no	Down	orange1.1g031494m;orange1.1g031525m;orange1.1g031536m;orange1.1g031539m;orange1.1g031541m;orange1.1g031542m;orange1.1g031546m	PF13639	PTHR14155,PTHR14155:SF184	NA	NA	K16285	GO:0008270,GO:0005515	AT2G04240.1	XERICO	RING/U-box superfamily protein	DOWN
orange1.1g031640m	scaffold04451:4479-5180	60.6306	16.9374	-1.83983	-2.92416	0.00685	0.556693	no	Down	orange1.1g031640m	PF00011	PTHR11527,PTHR11527:SF158	KOG3591	NA	K13993	NA	AT1G07400.1	NA	HSP20-like chaperones superfamily protein	DOWN
orange1.1g031668m	scaffold00161:25474-26317	17.9526	41.6362	1.21364	1.96782	0.04735	0.919747	no	Up	orange1.1g031668m	PF00407	PTHR31213,PTHR31213:SF19	NA	4.2.1.78	NA	GO:0009607,GO:0006952	NA	NA	NA	ABSENT
orange1.1g031700m	scaffold00003:2110707-2111744	0.939044	44.4311	5.56423	6.01334	0.0063	0.531046	no	Up	orange1.1g031700m	PF10604	PTHR31907,PTHR31907:SF1	NA	NA	NA	NA	AT1G24020.2	MLP423	MLP-like protein 423	UP
orange1.1g031707m	scaffold00008:835217-836423	247.268	112.791	-1.13242	-2.11321	0.0346	0.905123	no	Down	orange1.1g031707m	PF02941	PTHR10949,PTHR10949:SF11	NA	1.8.7.2	NA	GO:0015979,GO:0051539,GO:0016992,GO:0009107	AT5G08410.1	FTRA2	ferredoxin/thioredoxin reductase subunit A (variable subunit) 2	DOWN
orange1.1g031759m	scaffold00034:373254-374103	6.29413	0.883339	-2.83297	-2.53411	0.02205	0.822247	no	Down	orange1.1g031759m;orange1.1g031834m;orange1.1g033213m	PF00407	PTHR31907,PTHR31907:SF4	NA	NA	NA	GO:0009607,GO:0006952	AT1G70830.1	MLP28	MLP-like protein 28	DOWN
orange1.1g031783m	scaffold00421:122604-126795	126.221	43.142	-1.54879	-2.90264	0.00345	0.432874	no	Down	orange1.1g031783m;orange1.1g032304m;orange1.1g032515m;orange1.1g033385m;orange1.1g033710m	PF00179	PTHR24067,PTHR24067:SF159	KOG0417	6.3.2.19	K10580	NA	AT1G78870.3	UBC13A,UBC35	ubiquitin-conjugating enzyme 35	DOWN
orange1.1g031837m	scaffold00571:72106-75412	701.656	268.399	-1.38639	-2.33651	0.01885	0.787079	no	Down	orange1.1g031837m	PF00080	PTHR10003	KOG0441	1.15.1.1	K04565	GO:0055114,GO:0046872,GO:0006801	AT1G08830.1	CSD1	copper/zinc superoxide dismutase 1	ABSENT
orange1.1g031865m	scaffold00048:142707-145713	99.1761	38.0196	-1.38325	-2.53354	0.0143	0.738344	no	Down	orange1.1g031865m;orange1.1g032933m	PF01632	PTHR33343	NA	NA	K02916	GO:0006412,GO:0005840,GO:0005622,GO:0003735	AT2G24090.1	NA	Ribosomal protein L35	DOWN
orange1.1g031939m	scaffold00007:202833-203409	35.1968	10.0336	-1.8106	-2.49424	0.0148	0.747132	no	Down	orange1.1g031939m	NA	PTHR38364	NA	NA	NA	NA	AT2G33855.1	NA	NA	DOWN
orange1.1g031951m	scaffold00017:1057774-1059020	2.35931	0	-inf	-nan	0.00175	0.329509	no	Down	orange1.1g031951m	PF05773	PTHR24068	KOG0417	6.3.2.19	NA	GO:0005515	AT5G53300.4	UBC10	ubiquitin-conjugating enzyme 10	DOWN
orange1.1g031952m	scaffold00018:253048-255212	219.089	96.7958	-1.1785	-2.21766	0.029	0.892166	no	Down	orange1.1g031952m	PF00411	PTHR11759,PTHR11759:SF12	KOG0407	NA	K02955	GO:0006412,GO:0005840,GO:0003735	AT3G52580.1	NA	Ribosomal protein S11 family protein	DOWN
orange1.1g031981m	scaffold00266:163912-165320	26.8869	8.41507	-1.67585	-2.39639	0.02695	0.862924	no	Down	orange1.1g031981m	NA	PTHR37224,PTHR37224:SF1	NA	NA	NA	NA	AT3G15900.1	NA	NA	DOWN
orange1.1g031997m	scaffold00029:196188-196955	0	1.06304	inf	-nan	0.00375	0.432874	no	Up	orange1.1g031997m	NA	NA	NA	NA	NA	NA	NA	NA	NA	ABSENT
orange1.1g032035m	scaffold00096:204899-207507	209.899	87.388	-1.26419	-2.34754	0.0173	0.772236	no	Down	orange1.1g032035m;orange1.1g032402m;orange1.1g032434m;orange1.1g032435m;orange1.1g032900m;orange1.1g034089m	NA	PTHR33222,PTHR33222:SF3	NA	NA	NA	NA	AT1G52220.1	NA	NA	DOWN
orange1.1g032037m	scaffold00007:2523039-2524464	81.9393	21.1685	-1.95264	-3.26176	0.0021	0.355685	no	Down	orange1.1g032037m;orange1.1g033068m	PF00550	PTHR20863,PTHR20863:SF32	KOG1748	NA	K03955	NA	AT5G47630.1	mtACP3	mitochondrial acyl carrier protein 3	DOWN
orange1.1g032063m	scaffold00023:511243-512298	165.85	46.5511	-1.83299	-3.35105	0.00125	0.279676	no	Down	orange1.1g032063m;orange1.1g033144m;orange1.1g033452m	PF05773	PTHR24068	KOG0417	6.3.2.19	NA	GO:0005515	AT1G64230.5	UBC28	ubiquitin-conjugating enzyme 28	DOWN
orange1.1g032067m	scaffold00001:4807696-4808857	150.252	69.3894	-1.1146	-2.09185	0.0435	0.905123	no	Down	orange1.1g032067m	PF00226	PTHR24078	NA	NA	NA	NA	AT1G56300.1	NA	Chaperone DnaJ-domain superfamily protein	DOWN
orange1.1g032151m	scaffold00005:76242-76958	5.77795	124.907	4.43415	6.0196	0.0003	0.118193	no	Up	orange1.1g032151m	NA	PTHR37210,PTHR37210:SF2	NA	NA	NA	NA	AT2G25625.2	NA	NA	UP
orange1.1g032179m	scaffold00331:83928-84853	16.769	48.7204	1.53873	2.54423	0.0128	0.713693	no	Up	orange1.1g032179m	NA	PTHR10992,PTHR10992:SF217	NA	NA	NA	NA	AT5G17780.2	NA	alpha/beta-Hydrolases superfamily protein	UP
orange1.1g032180m	scaffold06282:2011-3271	69.8173	24.2734	-1.52421	-2.52588	0.0157	0.752728	no	Down	orange1.1g032180m	NA	PTHR21139,PTHR21139:SF7	NA	5.3.1.1	NA	GO:0008152,GO:0004807	AT2G21170.1	PDTPI,TIM	triosephosphate isomerase	DOWN
orange1.1g032182m	scaffold00006:642341-643144	313.65	139.838	-1.1654	-2.17437	0.0298	0.892166	no	Down	orange1.1g032182m	PF00467,PF16906	PTHR11143	KOG3401	NA	K02898	GO:0015934,GO:0006412,GO:0003735	AT3G49910.1	NA	Translation protein SH3-like family protein	DOWN
orange1.1g032202m	scaffold00091:381735-383936	194.098	64.3395	-1.59301	-2.99691	0.0052	0.495998	no	Down	orange1.1g032202m	NA	PTHR34678,PTHR34678:SF1	NA	NA	K19034	NA	AT3G56910.1	PSRP5	plastid-specific 50S ribosomal protein 5	DOWN
orange1.1g032228m	scaffold00001:2496724-2497347	17.982	54.9364	1.61121	2.50818	0.0147	0.746241	no	Up	orange1.1g032228m	PF01176	PTHR21668,PTHR21668:SF5	KOG3403	NA	K03236	GO:0006413,GO:0003743,GO:0003723	AT2G04520.1	NA	Nucleic acid-binding, OB-fold-like protein	UP
orange1.1g032230m	scaffold00219:34840-35509	1367.3	441.819	-1.6298	-2.63559	0.0101	0.624718	no	Down	orange1.1g032230m	PF00111	PTHR19370,PTHR19370:SF120	NA	NA	K02639	GO:0051536,GO:0009055	AT1G60950.1	ATFD2,FED A	2Fe-2S ferredoxin-like superfamily protein	DOWN
orange1.1g032249m	scaffold00005:1173535-1176704	24.9944	0.45179	-5.78981	-4.72075	0.045	0.909181	no	Down	orange1.1g032249m;orange1.1g033727m	PF01627	PTHR28242,PTHR28242:SF12	KOG4747	NA	NA	GO:0004871,GO:0000160	AT3G16360.2	AHP4	HPT phosphotransmitter 4	DOWN
orange1.1g032259m	scaffold11854:1348-2061	2.63717	10.1791	1.94855	2.1728	0.04465	0.909181	no	Up	orange1.1g032259m	PF00514	PTHR23315,PTHR23315:SF98	NA	NA	NA	GO:0005515	AT5G65200.1	ATPUB38,PUB38	plant U-box 38	UP
orange1.1g032285m	scaffold00124:249148-250040	72.7316	237.469	1.70708	3.17837	0.004	0.444837	no	Up	orange1.1g032285m	PF00967	PTHR22595,PTHR22595:SF62	NA	NA	NA	GO:0050832,GO:0042742	AT3G04720.1	HEL,PR-4,PR4	pathogenesis-related 4	UP
orange1.1g032309m	scaffold00015:1641181-1642828	337.972	150.034	-1.17162	-2.17341	0.02935	0.892166	no	Down	orange1.1g032309m;orange1.1g033029m;orange1.1g034587m	PF01090	PTHR11710	NA	NA	NA	GO:0006412,GO:0005840,GO:0003735	AT3G02080.1	NA	Ribosomal protein S19e family protein	DOWN
orange1.1g032372m	scaffold00065:486827-488916	899.69	253.49	-1.8275	-3.25333	0.0027	0.38835	no	Down	orange1.1g032372m	NA	PTHR14154,PTHR14154:SF18	NA	NA	NA	NA	AT4G34190.1	SEP1	stress enhanced protein 1	ABSENT
orange1.1g032433m	scaffold00451:19103-21346	407.634	166.703	-1.29	-2.35067	0.02195	0.822074	no	Down	orange1.1g032433m;orange1.1g032771m	PF06747	PTHR13523	KOG4090	NA	NA	NA	AT5G09570.1	NA	Cox19-like CHCH family protein	DOWN
orange1.1g032446m	scaffold00003:3677956-3679974	25.7463	7.55432	-1.76899	-2.51165	0.01915	0.787079	no	Down	orange1.1g032446m	PF00550	PTHR20863,PTHR20863:SF28	NA	NA	NA	NA	AT4G25050.1	ACP4	acyl carrier protein 4	DOWN
orange1.1g032464m	scaffold06391:663-3177	19.1856	6.39162	-1.58577	-2.36357	0.02095	0.810565	no	Down	orange1.1g032464m;orange1.1g032705m;orange1.1g033331m;orange1.1g033753m	PF00550	PTHR20863,PTHR20863:SF28	NA	NA	NA	NA	AT4G25050.1	ACP4	acyl carrier protein 4	DOWN
orange1.1g032596m	scaffold00158:54148-56587	91.7766	41.7405	-1.13668	-2.04771	0.04215	0.905123	no	Down	orange1.1g032596m;orange1.1g033948m	PF03650	PTHR14154,PTHR14154:SF3	KOG1590	NA	NA	GO:0006850,GO:0005743	AT5G20090.1	NA	Uncharacterised protein family (UPF0041)	DOWN
orange1.1g032628m	scaffold00163:83198-87865	52.5376	17.5267	-1.58379	-2.5941	0.00825	0.588143	no	Down	orange1.1g032628m	NA	PTHR14154,PTHR14154:SF11	NA	NA	NA	NA	AT5G02120.1	OHP	one helix protein	DOWN
orange1.1g032654m	scaffold00017:556564-558129	72.3173	24.3173	-1.57236	-2.70226	0.00895	0.600744	no	Down	orange1.1g032654m;orange1.1g032668m	PF00125	PTHR11426	KOG1745	NA	K11253	GO:0003677,GO:0000786	AT4G40030.2	NA	Histone superfamily protein	DOWN
orange1.1g032662m	scaffold00002:3541371-3542575	444.102	177.159	-1.32584	-2.43424	0.0179	0.780716	no	Down	orange1.1g032662m	PF00125	PTHR11426	KOG1745	NA	K11253	GO:0003677,GO:0000786	AT4G40030.2	NA	Histone superfamily protein	DOWN
orange1.1g032691m	scaffold00022:335067-335998	1512.83	232.894	-2.6995	-4.17336	0.00075	0.199886	no	Down	orange1.1g032691m	PF07123	PTHR34552	NA	NA	K02721	GO:0015979,GO:0009523,GO:0009507	AT2G30570.1	PSBW	photosystem II reaction center W	DOWN
orange1.1g032713m	scaffold00020:521899-523484	402.724	80.2833	-2.32662	-3.42118	0.00085	0.216965	no	Down	orange1.1g032713m	NA	PTHR38224	NA	NA	NA	NA	NA	NA	NA	DOWN
orange1.1g032717m	scaffold00188:107221-107836	69.5672	27.8443	-1.32103	-2.18381	0.0353	0.905123	no	Down	orange1.1g032717m	NA	PTHR35101,PTHR35101:SF1	NA	NA	NA	NA	AT1G30260.1	NA	NA	DOWN
orange1.1g032770m	scaffold00011:590432-592414	36.8485	105.758	1.52109	2.72357	0.0091	0.600852	no	Up	orange1.1g032770m;orange1.1g034307m	PF01282	PTHR10496	KOG3424	NA	NA	GO:0006412,GO:0005840,GO:0005622,GO:0003735	AT5G28060.1	NA	Ribosomal protein S24e family protein	UP
orange1.1g032772m	scaffold00680:80917-82214	543.115	207.647	-1.38712	-2.53109	0.0132	0.713693	no	Down	orange1.1g032772m	PF00125,PF16211	PTHR23430	KOG1756	NA	K11251	GO:0003677	AT1G51060.1	HTA10	histone H2A 10	DOWN
orange1.1g032793m	scaffold00163:16103-17083	215.362	46.6256	-2.20757	-4.08886	0.0002	0.0953842	no	Down	orange1.1g032793m	NA	PTHR36389,PTHR36389:SF1	NA	NA	NA	NA	AT5G02160.1	NA	NA	DOWN
orange1.1g032810m	scaffold00049:571148-572138	146.034	48.0892	-1.60252	-2.75102	0.00975	0.618834	no	Down	orange1.1g032810m	PF08792	PTHR36809,PTHR36809:SF1	NA	NA	NA	NA	AT5G55570.1	NA	NA	DOWN
orange1.1g032822m	scaffold00097:179597-181079	38.8551	104.961	1.43367	2.6786	0.00855	0.588143	no	Up	orange1.1g032822m;orange1.1g033646m	PF00403	PTHR22814,PTHR22814:SF77	NA	NA	NA	GO:0046872,GO:0030001	AT1G01490.1	NA	Heavy metal transport/detoxification superfamily protein	UP
orange1.1g032826m	scaffold00065:581336-591441	4.59793	42.146	3.19634	3.94976	0.0033	0.427185	no	Up	orange1.1g032826m	NA	PTHR11926,PTHR11926:SF167	NA	2.4.1.210	NA	GO:0016758,GO:0008152	AT3G21560.1	UGT84A2	UDP-Glycosyltransferase superfamily protein	ABSENT
orange1.1g032847m	scaffold00019:328544-329123	4.87575	18.2738	1.90608	2.21709	0.0456	0.913159	no	Up	orange1.1g032847m	PF15699	PTHR35735,PTHR35735:SF1	NA	NA	NA	NA	AT3G25882.1	NIMIN-2	NIM1-interacting 2	ABSENT
orange1.1g032882m	scaffold00005:2246475-2249206	424.976	145.13	-1.55004	-2.84399	0.0053	0.50289	no	Down	orange1.1g032882m	NA	PTHR15852,PTHR15852:SF26	NA	NA	NA	NA	AT3G47650.1	NA	DnaJ/Hsp40 cysteine-rich domain superfamily protein	DOWN
orange1.1g032923m	scaffold00359:160884-161734	13.5515	3.36218	-2.01099	-2.34694	0.03505	0.905123	no	Down	orange1.1g032923m	NA	PTHR37182	NA	NA	NA	NA	AT1G21500.1	NA	NA	DOWN
orange1.1g032948m	scaffold00032:309753-310307	6.89689	23.1475	1.74684	2.19521	0.035	0.905123	no	Up	orange1.1g032948m	NA	PTHR35758,PTHR35758:SF1	NA	NA	NA	NA	NA	NA	NA	ABSENT
orange1.1g033004m	scaffold00004:2943340-2943894	3.65688	0	-inf	-nan	0.00095	0.23266	no	Down	orange1.1g033004m	NA	PTHR33109,PTHR33109:SF7	NA	NA	NA	NA	AT4G37810.1	NA	NA	ABSENT
orange1.1g033056m	scaffold00547:103224-104907	63.3516	26.8493	-1.2385	-2.04977	0.0411	0.905123	no	Down	orange1.1g033056m;orange1.1g033740m	PF01283	PTHR12538,PTHR12538:SF1	KOG1768	NA	NA	GO:0006412,GO:0005840,GO:0005622,GO:0003735	AT2G40510.1	NA	Ribosomal protein S26e family protein	DOWN
orange1.1g033061m	scaffold00005:2311665-2314411	224.521	88.0926	-1.34976	-2.51387	0.0139	0.728063	no	Down	orange1.1g033058m;orange1.1g033061m	PF01248	PTHR23105,PTHR23105:SF57	KOG3387	NA	K12845	NA	AT5G20160.1	NA	Ribosomal protein L7Ae/L30e/S12e/Gadd45 family protein	DOWN
orange1.1g033067m	scaffold00010:484107-485344	1538.47	398.438	-1.94907	-2.58889	0.01945	0.787079	no	Down	orange1.1g033067m	PF01241	PTHR34195,PTHR34195:SF2	NA	NA	K02698	GO:0016020,GO:0015979,GO:0009522	AT1G30380.1	PSAK	photosystem I subunit K	DOWN
orange1.1g033073m	scaffold00342:73103-75264	6.96506	0.570683	-3.60937	-3.46506	0.0165	0.757037	no	Down	orange1.1g033073m	PF00085	PTHR10438,PTHR10438:SF242	KOG0907	1.6.5.4	K03671	GO:0045454,GO:0015035,GO:0006662	AT1G11530.1	ATCXXS1,CXXS1	C-terminal cysteine residue is changed to a serine 1	DOWN
orange1.1g033086m	scaffold00027:782586-783012	130.095	49.4763	-1.39476	-2.29167	0.02815	0.88111	no	Down	orange1.1g033086m	PF13639	PTHR22763,PTHR22763:SF87	NA	NA	NA	GO:0008270,GO:0005515	AT3G46620.1	NA	zinc finger (C3HC4-type RING finger) family protein	DOWN
orange1.1g033145m	scaffold05380:370-1308	14.0398	2.90137	-2.27472	-2.78472	0.0133	0.713693	no	Down	orange1.1g033145m;orange1.1g033358m	PF11347	PTHR36799,PTHR36799:SF2	NA	NA	NA	NA	AT5G20935.1	NA	NA	DOWN
orange1.1g033188m	scaffold00009:147536-148353	4.99669	18.9286	1.92153	2.46891	0.02065	0.804817	no	Up	orange1.1g033188m	NA	PTHR11654,PTHR11654:SF59	NA	NA	NA	GO:0016020,GO:0006810,GO:0005215	AT1G18880.1	NA	Major facilitator superfamily protein	UP
orange1.1g033200m	scaffold00129:340758-342353	1046.31	325.239	-1.68574	-2.5945	0.01025	0.625457	no	Down	orange1.1g033200m	NA	PTHR35709,PTHR35709:SF1	NA	NA	NA	NA	AT2G05620.1	PGR5	proton gradient regulation 5	DOWN
orange1.1g033208m	scaffold00167:106977-107814	1087.66	312.433	-1.79961	-2.96799	0.0052	0.495998	no	Down	orange1.1g033208m	PF08041	PTHR34951	NA	NA	NA	GO:0009512	AT2G26500.2	NA	cytochrome b6f complex subunit (petM), putative	DOWN
orange1.1g033248m	scaffold00013:773705-777597	2441.95	481.511	-2.34239	-2.42711	0.0165	0.757037	no	Down	orange1.1g033248m;orange1.1g033561m;orange1.1g034031m	PF06596	PTHR34455,PTHR34455:SF1	NA	NA	NA	GO:0016020,GO:0015979,GO:0009523	AT2G06520.1	PSBX	photosystem II subunit X	DOWN
orange1.1g033249m	scaffold00969:31802-32393	1.17815	0	-inf	-nan	0.0055	0.507444	no	Down	orange1.1g033249m	NA	NA	NA	NA	NA	NA	NA	NA	NA	ABSENT
orange1.1g033271m	scaffold10879:1642-2158	8.56577	46.8696	2.452	3.25618	0.00395	0.444633	no	Up	orange1.1g033271m	PF08263	PTHR27004,PTHR27004:SF11	NA	NA	NA	NA	AT2G25470.1	AtRLP21,RLP21	receptor like protein 21	UP
orange1.1g033294m	scaffold00003:4308356-4309029	122.376	36.143	-1.75953	-3.14026	0.00375	0.432874	no	Down	orange1.1g033294m	NA	NA	NA	NA	NA	NA	AT3G52070.1	NA	NA	DOWN
orange1.1g033298m	scaffold00859:37454-42094	232.18	107.626	-1.10921	-1.98731	0.04555	0.913159	no	Down	orange1.1g033298m	NA	PTHR36343	NA	NA	NA	NA	AT2G05310.1	NA	NA	DOWN
orange1.1g033338m	scaffold00048:151632-152136	25.1131	6.21496	-2.01462	-2.24167	0.03915	0.905123	no	Down	orange1.1g033338m	NA	PTHR38389,PTHR38389:SF1	NA	NA	NA	NA	AT4G30845.1	NA	NA	DOWN
orange1.1g033386m	scaffold00007:1831726-1833645	115.031	52.461	-1.1327	-2.07517	0.04165	0.905123	no	Down	orange1.1g033386m	PF04110	PTHR10969,PTHR10969:SF43	KOG1654	NA	K08341	GO:0005737,GO:0000045	AT1G62040.2	ATG8C	Ubiquitin-like superfamily protein	DOWN
orange1.1g033398m	scaffold00009:443766-445415	205.393	69.2585	-1.56832	-2.87689	0.00585	0.524849	no	Down	orange1.1g033398m	PF01199	PTHR10759,PTHR10759:SF13	KOG1790	NA	K02915	GO:0006412,GO:0005840,GO:0005622,GO:0003735	AT1G26880.1	NA	Ribosomal protein L34e superfamily protein	DOWN
orange1.1g033404m	scaffold00820:47093-47844	8.20536	55.2026	2.7501	3.76459	0.0026	0.383088	no	Up	orange1.1g033404m	PF14368	PTHR33122,PTHR33122:SF8	NA	NA	NA	NA	AT2G37870.1	NA	Bifunctional inhibitor/lipid-transfer protein/seed storage 2S albumin superfamily protein	UP
orange1.1g033412m	scaffold00003:2983989-2986058	185.715	67.1797	-1.46699	-2.73591	0.0101	0.624718	no	Down	orange1.1g033412m	PF01199	PTHR10759,PTHR10759:SF13	KOG1790	NA	K02915	GO:0006412,GO:0005840,GO:0005622,GO:0003735	AT1G26880.1	NA	Ribosomal protein L34e superfamily protein	DOWN
orange1.1g033459m	scaffold00023:316762-317392	18.1967	5.68334	-1.67886	-2.10868	0.04265	0.905123	no	Down	orange1.1g033459m	PF00226	PTHR24078	NA	NA	NA	NA	AT4G36040.1	NA	Chaperone DnaJ-domain superfamily protein	DOWN
orange1.1g033485m	scaffold00177:19196-22916	65.9299	18.8764	-1.80435	-2.97244	0.00515	0.495998	no	Down	orange1.1g033485m	PF12171	PTHR20863,PTHR20863:SF2	KOG3408	NA	K14821	NA	AT2G36930.1	NA	zinc finger (C2H2 type) family protein	DOWN
orange1.1g033495m	scaffold00857:41807-43025	0	5.89826	inf	-nan	0.00025	0.102972	no	Up	orange1.1g033495m	PF02704	PTHR23201,PTHR23201:SF8	NA	NA	NA	NA	AT1G74670.1	NA	Gibberellin-regulated family protein	UP
orange1.1g033506m	scaffold00008:752259-754198	18.2785	47.6183	1.38137	2.18609	0.0343	0.905123	no	Up	orange1.1g033506m	PF01585	PTHR23106	NA	NA	NA	GO:0003676	AT5G08535.1	NA	D111/G-patch domain-containing protein	UP
orange1.1g033510m	scaffold00013:1706884-1709103	290.864	129.936	-1.16254	-2.18566	0.0324	0.899243	no	Down	orange1.1g033510m	PF12861	PTHR11210,PTHR11210:SF26	KOG2930	NA	K03868	GO:0005680,GO:0004842	AT5G20570.1	ATRBX1,HRT1,RBX1,ROC1	RING-box 1	DOWN
orange1.1g033563m	scaffold00954:28929-30977	1.80325	5.90168	1.71053	2.24432	0.03715	0.905123	no	Up	orange1.1g033563m	NA	PTHR36733	NA	NA	NA	NA	AT2G20870.1	NA	cell wall protein precursor, putative	ABSENT
orange1.1g033568m	scaffold00097:183717-188170	1.29177	5.71691	2.14589	2.49891	0.0242	0.840687	no	Up	orange1.1g033568m	PF00403	PTHR22814,PTHR22814:SF129	KOG1603	NA	NA	GO:0046872,GO:0030001	AT1G01490.1	NA	Heavy metal transport/detoxification superfamily protein	UP
orange1.1g033591m	scaffold00010:1409851-1410233	87.1531	5.9057	-3.88337	-4.49119	0.0018	0.329509	no	Down	orange1.1g033591m	PF13833	PTHR10891,PTHR10891:SF585	NA	NA	NA	NA	AT4G27280.1	NA	Calcium-binding EF-hand family protein	DOWN
orange1.1g033634m	scaffold00012:882512-884053	26.0901	8.74427	-1.57709	-2.64411	0.01335	0.713693	no	Down	orange1.1g033634m	PF01221	PTHR11886,PTHR11886:SF22	KOG3430	3.6.4.2	K10418	GO:0007017,GO:0005875	AT4G27360.1	NA	Dynein light chain type 1 family protein	DOWN
orange1.1g033638m	scaffold00032:441925-443907	20.0085	53.2966	1.41343	2.31451	0.0245	0.840935	no	Up	orange1.1g033638m;orange1.1g033643m;orange1.1g033651m;orange1.1g033673m	PF07011	PTHR33469,PTHR33469:SF3	NA	NA	NA	NA	AT1G17455.2	ELF4-L4	ELF4-like 4	UP
orange1.1g033657m	scaffold00232:16561-18119	58.8915	25.9464	-1.18252	-2.10873	0.03695	0.905123	no	Down	orange1.1g033657m	PF00861	PTHR12899,PTHR12899:SF10	NA	NA	NA	GO:0006412,GO:0005840,GO:0005622,GO:0003735	AT5G27820.1	NA	Ribosomal L18p/L5e family protein	DOWN
orange1.1g033715m	scaffold00208:57573-59121	0	2.31135	inf	-nan	0.00155	0.312118	no	Up	orange1.1g033715m	PF02704	PTHR23201,PTHR23201:SF8	NA	NA	NA	NA	AT1G74670.1	NA	Gibberellin-regulated family protein	UP
orange1.1g033744m	scaffold00046:638094-639361	720.761	212.909	-1.75929	-3.10198	0.0033	0.427185	no	Down	orange1.1g033744m	PF01253	PTHR10388,PTHR10388:SF16	KOG1770	NA	K03113	GO:0006413,GO:0003743	AT5G54940.1	NA	Translation initiation factor SUI1 family protein	DOWN
orange1.1g033747m	scaffold01429:3604-4073	7.14217	40.5416	2.50497	3.01656	0.01245	0.708547	no	Up	orange1.1g033747m	NA	PTHR34197,PTHR34197:SF2	NA	NA	NA	NA	AT2G35200.1	NA	NA	UP
orange1.1g033795m	scaffold08632:1059-2559	16.9561	125.879	2.89216	4.50857	0.00035	0.132147	no	Up	orange1.1g033795m	PF00069	PTHR24343,PTHR24343:SF207	NA	2.7.11.1	NA	GO:0006468,GO:0005524,GO:0004672	AT4G40010.1	SNRK2-7,SNRK2.7,SRK2F	SNF1-related protein kinase 2.7	UP
orange1.1g033805m	scaffold00062:201313-203067	1.35536	10.0672	2.89291	2.87853	0.0242	0.840687	no	Up	orange1.1g033805m	NA	PTHR33676	NA	NA	NA	NA	NA	NA	NA	ABSENT
orange1.1g033813m	scaffold00054:352798-353417	1760.8	654.395	-1.428	-2.22737	0.02885	0.892166	no	Down	orange1.1g033813m	NA	PTHR34940,PTHR34940:SF1	NA	NA	NA	NA	AT3G21055.1	PSBTN	photosystem II subunit T	DOWN
orange1.1g033842m	scaffold02203:1-630	3.39876	0	-inf	-nan	0.0012	0.275286	no	Down	orange1.1g033842m	NA	NA	NA	NA	NA	NA	AT1G21310.1	ATEXT3,EXT3,RSH	extensin 3	ABSENT
orange1.1g033871m	scaffold00006:733810-734391	14.6948	52.2942	1.83134	2.71716	0.00885	0.598465	no	Up	orange1.1g033871m	NA	NA	NA	NA	NA	NA	NA	NA	NA	ABSENT
orange1.1g033902m	scaffold00411:45343-46055	12.1122	70.9561	2.55046	3.94884	0.0008	0.210122	no	Up	orange1.1g033902m	NA	PTHR34283,PTHR34283:SF1	NA	NA	NA	NA	AT5G24660.1	LSU2	response to low sulfur 2	ABSENT
orange1.1g033947m	scaffold00130:121967-123627	264.772	59.3076	-2.15846	-3.78139	0.0003	0.118193	no	Down	orange1.1g033947m	NA	PTHR10438,PTHR10438:SF258	NA	NA	K03671	GO:0045454,GO:0015035,GO:0006662	AT5G16400.1	ATF2,TRXF2	thioredoxin F2	DOWN
orange1.1g033977m	scaffold00608:22275-22932	0.87063	6.1626	2.82341	2.53454	0.03745	0.905123	no	Up	orange1.1g033977m	NA	PTHR33088	NA	NA	NA	NA	AT5G09520.1	NA	hydroxyproline-rich glycoprotein family protein	ABSENT
orange1.1g034027m	scaffold00011:1824951-1826997	89.3173	38.0899	-1.22953	-2.21458	0.02635	0.860517	no	Down	orange1.1g034013m;orange1.1g034023m;orange1.1g034027m	PF06747	PTHR13344,PTHR13344:SF0	NA	NA	K03952	NA	AT5G18800.1	NA	Cox19-like CHCH family protein	DOWN
orange1.1g034075m	scaffold00011:2100799-2101511	24.6649	1.92173	-3.68199	-4.23649	0.0022	0.365785	no	Down	orange1.1g034075m	PF00462	PTHR10168,PTHR10168:SF115	KOG1752	1.8.1.9	K03676	GO:0045454,GO:0015035,GO:0009055	AT5G18600.1	NA	Thioredoxin superfamily protein	DOWN
orange1.1g034093m	scaffold12505:871-2007	1.21063	0	-inf	-nan	0.005	0.495164	no	Down	orange1.1g034093m	NA	PTHR19965,PTHR19965:SF31	NA	NA	K12881	NA	AT5G02530.1	NA	RNA-binding (RRM/RBD/RNP motifs) family protein	DOWN
orange1.1g034107m	scaffold01814:14660-16327	80.7489	35.6337	-1.1802	-2.06717	0.04015	0.905123	no	Down	orange1.1g034107m	PF04281	PTHR12504	NA	NA	K17769	GO:0006886,GO:0005741	AT5G43970.1	ATTOM22-V,TOM22-V,TOM9-2	translocase of outer membrane 22-V	DOWN
orange1.1g034144m	scaffold00334:28833-29299	305.63	704.252	1.2043	2.25684	0.02595	0.853524	no	Up	orange1.1g034144m	PF15511	PTHR10484	KOG3467	NA	K11254	NA	AT5G59690.1	NA	Histone superfamily protein	UP
orange1.1g034171m	scaffold00690:928-3205	36.7485	6.77828	-2.43869	-2.39117	0.01915	0.787079	no	Down	orange1.1g034171m;orange1.1g034473m;orange1.1g034682m;orange1.1g034803m;orange1.1g035001m;orange1.1g035004m;orange1.1g035007m	NA	NA	NA	NA	NA	NA	NA	NA	NA	DOWN
orange1.1g034205m	scaffold00001:5526954-5527657	268.648	80.7198	-1.73472	-3.2281	0.00315	0.42287	no	Down	orange1.1g034205m	PF00462	PTHR10168,PTHR10168:SF57	KOG1752	1.8.1.9	K03676	GO:0045454,GO:0015035,GO:0009055	AT2G30540.1	NA	Thioredoxin superfamily protein	DOWN
orange1.1g034223m	scaffold00007:33577-34013	1.0374	0	-inf	-nan	0.0438	0.905123	no	Down	orange1.1g034223m	PF05498	NA	NA	NA	NA	NA	AT4G15800.1	RALFL33	ralf-like 33	DOWN
orange1.1g034253m	scaffold00020:1350763-1353322	161.475	68.7581	-1.23171	-2.27389	0.02475	0.844716	no	Down	orange1.1g034253m;orange1.1g034648m	NA	PTHR36041	NA	1.3.5.1	NA	NA	AT5G62575.1	NA	NA	DOWN
orange1.1g034288m	scaffold00025:869608-870443	548.504	182.253	-1.58956	-2.80174	0.00815	0.586121	no	Down	orange1.1g034288m	PF00173	PTHR10281	NA	NA	K17278	NA	AT2G24940.1	AtMAPR2,MAPR2	membrane-associated progesterone binding protein 2	DOWN
orange1.1g034302m	scaffold00026:483927-484559	738.1	255.03	-1.53315	-2.72768	0.00935	0.603025	no	Down	orange1.1g034302m	PF11493	PTHR36370	NA	NA	NA	NA	AT3G47070.1	NA	NA	DOWN
orange1.1g034398m	scaffold00056:235259-236728	107.616	52.8326	-1.02639	-1.94847	0.0496	0.93831	no	Down	orange1.1g034398m	PF06404	PTHR33285,PTHR33285:SF2	NA	NA	NA	GO:0008283,GO:0008083,GO:0005576	AT3G44735.2	ATPSK3,PSK1,PSK3	PHYTOSULFOKINE 3 PRECURSOR	ABSENT
orange1.1g034400m	scaffold00096:102361-103740	614.842	154.291	-1.99456	-3.6499	0.0004	0.142141	no	Down	orange1.1g034400m	PF01907	PTHR10768	KOG3475	NA	K02922	GO:0006412,GO:0005840,GO:0005622,GO:0003735	AT3G16080.1	NA	Zinc-binding ribosomal protein family protein	DOWN
orange1.1g034457m	scaffold03780:4136-6334	16.924	7.08528	-1.25617	-2.15341	0.03815	0.905123	no	Down	orange1.1g034457m	NA	NA	NA	NA	NA	NA	NA	NA	NA	DOWN
orange1.1g034470m	scaffold10945:1084-1501	1.96057	0	-inf	-nan	0.0438	0.905123	no	Down	orange1.1g034470m	NA	NA	NA	NA	K00249	NA	AT3G06810.1	IBR3	acyl-CoA dehydrogenase-related	DOWN
orange1.1g034486m	scaffold00456:53651-54857	0	1.79594	inf	-nan	0.00025	0.102972	no	Up	orange1.1g034486m	PF09713	PTHR31871,PTHR31871:SF3	NA	3.4.17.23	NA	NA	AT5G02580.1	NA	Plant protein 1589 of unknown function	UP
orange1.1g034494m	scaffold07207:2065-2984	2.3563	11.1961	2.2484	2.30198	0.04975	0.940131	no	Up	orange1.1g034494m	PF09713	PTHR31871,PTHR31871:SF3	NA	3.4.17.23	NA	NA	AT5G02580.1	NA	Plant protein 1589 of unknown function	UP
orange1.1g034564m	scaffold00285:209113-211552	73.2708	28.4532	-1.36465	-2.16448	0.0384	0.905123	no	Down	orange1.1g034564m	PF01423	PTHR11021,PTHR11021:SF5	KOG1783	NA	K12625	NA	AT2G43810.1	NA	Small nuclear ribonucleoprotein family protein	DOWN
orange1.1g034615m	scaffold00250:39474-39961	95.4123	36.958	-1.36829	-2.24444	0.02725	0.869457	no	Down	orange1.1g034615m	PF00249	PTHR24078,PTHR24078:SF177	NA	NA	NA	NA	AT2G21650.1	ATRL2,MEE3,RSM1	Homeodomain-like superfamily protein	DOWN
orange1.1g034623m	scaffold00236:162179-162790	58.3614	19.0055	-1.6186	-2.37713	0.0193	0.787079	no	Down	orange1.1g034623m	PF06404	PTHR33285,PTHR33285:SF1	NA	NA	NA	GO:0008283,GO:0008083,GO:0005576	AT4G37720.1	ATPSK6,PSK6	phytosulfokine 6 precursor	DOWN
orange1.1g034642m	scaffold00061:545239-547382	268.732	97.8509	-1.45751	-2.60077	0.0098	0.618834	no	Down	orange1.1g034636m;orange1.1g034642m	PF01111	PTHR23415	KOG3484	NA	K02219	GO:0016538,GO:0007049	AT2G27970.1	CKS2	CDK-subunit 2	DOWN
orange1.1g034644m	scaffold00286:18212-18783	15.081	51.5326	1.77276	2.43494	0.01605	0.753954	no	Up	orange1.1g034644m	PF02704	PTHR23201,PTHR23201:SF15	NA	NA	NA	NA	AT5G59845.1	NA	Gibberellin-regulated family protein	ABSENT
orange1.1g034673m	scaffold00002:3031324-3032529	15.8671	2.95546	-2.42458	-2.4851	0.03515	0.905123	no	Down	orange1.1g034673m	NA	PTHR24078,PTHR24078:SF177	NA	NA	NA	NA	AT1G75250.2	ATRL6,RL6,RSM3	RAD-like 6	DOWN
orange1.1g034694m	scaffold00003:3546823-3549466	29.5372	66.0711	1.16149	2.06466	0.04305	0.905123	no	Up	orange1.1g034694m	NA	PTHR37703,PTHR37703:SF1	NA	NA	NA	NA	AT1G27435.1	NA	NA	UP
orange1.1g034697m	scaffold00006:2880634-2882161	153.803	38.7102	-1.9903	-3.62547	0.0006	0.1726	no	Down	orange1.1g034697m	NA	PTHR24078,PTHR24078:SF279	NA	NA	NA	NA	AT1G75250.1	ATRL6,RL6,RSM3	RAD-like 6	DOWN
orange1.1g034764m	scaffold00143:296655-297084	0	2.1046	inf	-nan	0.00615	0.52823	no	Up	orange1.1g034764m	NA	NA	NA	NA	NA	NA	NA	NA	NA	ABSENT
orange1.1g034769m	scaffold01335:13797-14465	7.09545	21.9985	1.63244	2.03858	0.04495	0.909181	no	Up	orange1.1g034769m	NA	PTHR36709	NA	NA	NA	NA	AT1G08580.1	NA	NA	UP
orange1.1g034785m	scaffold00018:290422-290778	3.41516	0	-inf	-nan	0.0055	0.507444	no	Down	orange1.1g034785m	NA	NA	NA	NA	NA	NA	NA	NA	NA	DOWN
orange1.1g034789m	scaffold00433:118181-120155	157.318	352.452	1.16374	2.10021	0.04245	0.905123	no	Up	orange1.1g034789m	NA	PTHR33878,PTHR33878:SF2	NA	NA	NA	NA	AT5G04750.1	NA	F1F0-ATPase inhibitor protein, putative	UP
orange1.1g034820m	scaffold00005:2715146-2715698	1.65239	246.284	7.21962	7.70124	0.00715	0.563994	no	Up	orange1.1g034820m	NA	NA	NA	NA	NA	NA	NA	NA	NA	ABSENT
orange1.1g034843m	scaffold00112:388904-393027	31.8625	7.6559	-2.05722	-2.67163	0.01595	0.752765	no	Down	orange1.1g034843m	NA	NA	NA	NA	NA	NA	NA	NA	NA	ABSENT
orange1.1g034896m	scaffold04631:0-2052	7.43707	17.4468	1.23016	2.09622	0.0362	0.905123	no	Up	orange1.1g034896m	PF02990	PTHR10766,PTHR10766:SF49	NA	NA	NA	GO:0016021	AT1G14670.1	NA	Endomembrane protein 70 protein family	UP
orange1.1g034926m	scaffold00126:322435-324232	190.791	414.531	1.11949	2.12831	0.0341	0.905123	no	Up	orange1.1g034926m	PF11976	PTHR10562,PTHR10562:SF26	NA	NA	NA	NA	AT4G26840.1	ATSUMO1,SUM1,SUMO 1,SUMO1	small ubiquitin-like modifier 1	UP
orange1.1g034978m	scaffold00174:250349-251476	31.3055	10.2038	-1.61731	-2.45019	0.01965	0.789616	no	Down	orange1.1g034978m	NA	PTHR34683,PTHR34683:SF2	NA	NA	NA	NA	AT4G28290.1	NA	NA	DOWN
orange1.1g035172m	scaffold00003:1695012-1696534	100.544	41.8725	-1.26375	-2.30335	0.02315	0.829145	no	Down	orange1.1g035172m	PF01194	PTHR23431,PTHR23431:SF2	KOG3497	2.7.7.6	K03007	GO:0006351,GO:0003899,GO:0003677	AT1G61700.1	NA	RNA polymerases N / 8 kDa subunit	DOWN
orange1.1g035183m	scaffold12519:728-2004	65.1743	155.563	1.25512	2.17026	0.0349	0.905123	no	Up	orange1.1g035183m	NA	PTHR35479,PTHR35479:SF1	NA	1.6.5.3	NA	NA	AT2G31490.1	NA	NA	UP
orange1.1g035185m	scaffold00050:638698-639974	38.849	117.09	1.59167	2.55869	0.0156	0.751912	no	Up	orange1.1g035185m	NA	PTHR35479,PTHR35479:SF1	NA	1.6.5.3	NA	NA	AT2G31490.1	NA	NA	UP
orange1.1g035234m	scaffold00038:699235-700886	360.713	149.69	-1.26887	-2.38876	0.0176	0.77607	no	Down	orange1.1g035234m;orange1.1g035240m	PF00584	PTHR12309	KOG3498	NA	K07342	GO:0016020,GO:0006886,GO:0006605	AT5G50460.1	NA	secE/sec61-gamma protein transport protein	DOWN
orange1.1g035245m	scaffold00334:70240-71741	18.7437	6.21511	-1.59256	-2.26539	0.03335	0.905123	no	Down	orange1.1g035245m	NA	PTHR15223	NA	NA	NA	GO:0005747,GO:0005743	AT1G76200.1	NA	NA	DOWN
orange1.1g035248m	scaffold00186:230820-232382	123.853	38.7914	-1.67482	-2.99359	0.00485	0.495164	no	Down	orange1.1g035248m	PF02238	PTHR35308,PTHR35308:SF1	NA	NA	NA	NA	AT4G21105.1	NA	cytochrome-c oxidases;electron carriers	DOWN
orange1.1g035295m	scaffold00033:46267-46758	26.5474	71.4651	1.42867	2.15835	0.03915	0.905123	no	Up	orange1.1g035295m	NA	PTHR33659	NA	NA	NA	NA	NA	NA	NA	ABSENT
orange1.1g035297m	scaffold00287:198235-199345	17.0892	6.0168	-1.50602	-2.19676	0.0308	0.892166	no	Down	orange1.1g035297m	NA	NA	NA	NA	NA	NA	NA	NA	NA	DOWN
orange1.1g035322m	scaffold00427:42789-45014	16.4012	5.82222	-1.49416	-2.22132	0.03	0.892166	no	Down	orange1.1g035322m	NA	NA	NA	NA	NA	NA	NA	NA	NA	DOWN
orange1.1g035362m	scaffold00042:779114-780624	10.7052	2.02199	-2.40446	-3.21707	0.0054	0.507068	no	Down	orange1.1g035362m	NA	NA	NA	NA	NA	NA	NA	NA	NA	ABSENT
orange1.1g035397m	scaffold00121:295513-296988	3.76658	22.7629	2.59535	3.13467	0.00935	0.603025	no	Up	orange1.1g035397m	NA	NA	NA	NA	NA	NA	NA	NA	NA	ABSENT
orange1.1g035428m	scaffold00431:874-1956	13.113	1.46296	-3.16404	-2.79847	0.0307	0.892166	no	Down	orange1.1g035428m	NA	PTHR11764	NA	5.4.99.41	NA	NA	AT1G78960.1	ATLUP2,LUP2	lupeol synthase 2	DOWN
orange1.1g035451m	scaffold04430:4504-6296	491.147	215.205	-1.19044	-2.14793	0.02955	0.892166	no	Down	orange1.1g035451m	PF09072	PTHR28632	KOG4766	NA	NA	NA	AT1G15270.1	NA	Translation machinery associated TMA7	DOWN
orange1.1g035474m	scaffold00002:4793919-4795053	95.2668	206.346	1.11502	2.03729	0.044	0.905123	no	Up	orange1.1g035474m	NA	NA	NA	NA	NA	NA	NA	NA	NA	ABSENT
orange1.1g035490m	scaffold00391:25182-25611	1.34288	0	-inf	-nan	0.0316	0.892166	no	Down	orange1.1g035490m	PF00560	PTHR27000,PTHR27000:SF114	NA	2.7.11.1	NA	GO:0005515	AT3G47110.1	NA	Leucine-rich repeat protein kinase family protein	DOWN
orange1.1g035501m	scaffold00002:4514540-4520062	49.2725	116.842	1.24571	2.28556	0.02185	0.822074	no	Up	orange1.1g035501m	PF00128,PF02922,PF02806	PTHR10357,PTHR10357:SF110	NA	2.4.1.18	K00700	GO:0043169,GO:0005975,GO:0003824,GO:0004553	AT5G03650.1	SBE2.2	starch branching enzyme 2.2	UP
orange1.1g035510m	scaffold00056:80205-80744	63.7218	10.8341	-2.55621	-2.41469	0.04255	0.905123	no	Down	orange1.1g035510m	PF00696	PTHR21499,PTHR21499:SF26	NA	2.7.4.22	NA	NA	AT3G10030.1	NA	aspartate/glutamate/uridylate kinase family protein	DOWN
orange1.1g035617m	scaffold00110:109145-113429	2.34336	16.0329	2.77438	3.72603	0.00155	0.312118	no	Up	orange1.1g035617m	PF04083	PTHR11005,PTHR11005:SF38	KOG2624	3.1.1.3	NA	GO:0006629	AT5G14180.1	MPL1	Myzus persicae-induced lipase 1	UP
orange1.1g035716m	scaffold00010:654621-656084	89.6353	28.7504	-1.64049	-2.98549	0.0043	0.455725	no	Down	orange1.1g035716m	PF02536	PTHR13068,PTHR13068:SF6	NA	NA	K15032	GO:0006355,GO:0005739,GO:0003690	AT2G34620.1	NA	Mitochondrial transcription termination factor family protein	ABSENT
orange1.1g035765m	scaffold00498:66709-66940	0	15.1045	inf	-nan	0.0257	0.846838	no	Up	orange1.1g035765m	NA	NA	NA	NA	NA	NA	NA	NA	NA	DOWN
orange1.1g035807m	scaffold00003:429643-431209	96.1891	211.892	1.13938	2.00891	0.0473	0.919747	no	Up	orange1.1g035807m	NA	PTHR37709	NA	1.6.99.3,1.6.5.3	NA	NA	AT1G67350.2	NA	NA	UP
orange1.1g035808m	scaffold00053:629398-629794	1.29078	0	-inf	-nan	0.0438	0.905123	no	Down	orange1.1g035808m	PF00234	PTHR31731,PTHR31731:SF26	NA	NA	NA	NA	AT2G45180.1	NA	Bifunctional inhibitor/lipid-transfer protein/seed storage 2S albumin superfamily protein	DOWN
[truncated: 268 more rows]

## Sheet: Control-C vs. Infected-C
Gene	locus	FPKM(Control-C)	FPKM(Infected-C)	log2(fold_change)	test_stat	p_value	q_value	significant	Regulation	Transcript Name(s)	Pfam	Panther	KOG	KEGG/ec	KO	GO	Best-hit-arabi-name	arabi-symbol	arabi-defline	Present in previous study (Fu et al., 2016 )
[truncated: 792 more rows]

[truncated: 1 more sheets: Susceptible vs. Tolerant]
