# Supplementary material for: Identifying Host Molecular Features Strongly Linked With Responses to Huanglongbing Disease in Citrus Leaves
Source: Front Plant Sci. 2018 Feb 28;9:277. doi: 10.3389/fpls.2018.00277 (PMC5836289; doi:10.3389/fpls.2018.00277)
Supplement: Supplementary file 5 [file Table_5.xls]

## Sheet: Information
Table S5 : Splice Information
	Excel Sheet	Description
	ASTALAVISTA statistics:	The total number of AS events predicted by ASTALAVISTA online tool for each samples were given.
	MISO Comparison Results :	MISO (Mixture of Isoforms) comparison results of the splice events present in common genes in all four data sets were given.
	rMATS Results :	rMATS comparison results of the splice events present in common genes in all four data sets were given.

## Sheet: ASTALAVISTA statistics
AS Event	Samples
	Control-A	Infected-A	Control-B	Infected-B	Control-C	Infected-C	Susceptible	Tolerant
Intron Retention	4744	3310	4144	4027	1625	9041	13157	14290
Exon Skipping	1001	715	1120	764	330	1935	1217	1347
Alt Acceptor	3677	2753	3730	3051	1482	5754	5096	5374
Alt Donor	1671	1184	1788	1389	693	2973	2603	2781
Other Events	3931	2331	3748	2894	953	9105	8208	9390
TOTAL	15024	10293	14530	12125	5083	28808	30281	33182

## Sheet: MISO Comparison Results
MISO Comparison : Control-A vs. Infected-A
event_name	sample1_posterior_mean	sample1_ci_low	sample1_ci_high	sample2_posterior_mean	sample2_ci_low	sample2_ci_high	diff	bayes_factor	isoforms	sample1_counts	sample1_assigned_counts	sample2_counts	sample2_assigned_counts	chrom	strand	mRNA_starts	mRNA_ends
orange1.1g023621m.g.v1.1	0.02,0.02,0.96	0.02,0.01,0.94	0.03,0.03,0.97	0.01,0.00,0.99	0.01,0.00,0.98	0.01,0.01,0.99	0.02,0.01,-0.03	6.43,0.28,4257.44	'orange1.1g023621m.v1.1.exon.1_orange1.1g023621m.v1.1.exon.2_orange1.1g023621m.v1.1.exon.3_orange1.1g023621m.v1.1.exon.4_orange1.1g023621m.v1.1.exon.5_orange1.1g023621m.v1.1.exon.6_orange1.1g023621m.v1.1.exon.7','orange1.1g024597m.v1.1.exon.1_orange1.1g024597m.v1.1.exon.2_orange1.1g024597m.v1.1.exon.3_orange1.1g024597m.v1.1.exon.4_orange1.1g024597m.v1.1.exon.5_orange1.1g024597m.v1.1.exon.6_orange…	(0,0,0):1264,(0,0,1):425,(0,1,1):147,(1,0,0):26,(1,1,0):3,(1,1,1):2049	0:62,1:40,2:2548	(0,0,0):5182,(0,0,1):1475,(0,1,1):35,(1,0,0):17,(1,1,0):10,(1,1,1):4025	0:62,1:16,2:5484	scaffold00061	+	493778,493778,493778	495770,495770,495770
orange1.1g010747m.g.v1.1	0.53,0.07,0.40	0.38,0.00,0.26	0.67,0.22,0.54	0.38,0.06,0.56	0.27,0.00,0.45	0.49,0.18,0.67	0.15,0.01,-0.16	0.75,0.17,1.00	'orange1.1g010747m.v1.1.exon.1_orange1.1g010747m.v1.1.exon.2_orange1.1g010747m.v1.1.exon.3_orange1.1g010747m.v1.1.exon.4_orange1.1g010747m.v1.1.exon.5','orange1.1g014451m.v1.1.exon.1_orange1.1g014451m.v1.1.exon.2_orange1.1g014451m.v1.1.exon.3_orange1.1g014451m.v1.1.exon.4','orange1.1g014857m.v1.1.exon.1_orange1.1g014857m.v1.1.exon.2_orange1.1g014857m.v1.1.exon.3_orange1.1g014857m.v1.1.exon.4_oran…	(0,0,0):12,(0,0,1):20,(1,0,0):29,(1,0,1):6,(1,1,1):70	0:83,1:0,2:42	(0,0,0):149,(0,0,1):44,(1,0,0):23,(1,0,1):11,(1,1,1):119	0:74,1:11,2:112	scaffold00009	+	1906942,1906942,1906942	1910503,1909802,1910744
orange1.1g021628m.g.v1.1	0.98,0.01,0.01	0.94,0.00,0.00	1.00,0.05,0.02	0.67,0.32,0.01	0.47,0.10,0.00	0.89,0.52,0.02	0.31,-0.31,0.00	7.67,9.55,0.00	'orange1.1g021628m.v1.1.exon.4_orange1.1g021628m.v1.1.exon.3_orange1.1g021628m.v1.1.exon.2_orange1.1g021628m.v1.1.exon.1','orange1.1g023273m.v1.1.exon.5_orange1.1g023273m.v1.1.exon.4_orange1.1g023273m.v1.1.exon.3_orange1.1g023273m.v1.1.exon.2_orange1.1g023273m.v1.1.exon.1','orange1.1g025278m.v1.1.exon.3_orange1.1g025278m.v1.1.exon.2_orange1.1g025278m.v1.1.exon.1'	(0,0,0):67,(0,0,1):1,(1,0,0):24,(1,0,1):112,(1,1,0):60,(1,1,1):198	0:390,1:3,2:2	(0,0,0):465,(0,0,1):1,(1,0,0):10,(1,0,1):31,(1,1,0):96,(1,1,1):212	0:231,1:117,2:2	scaffold00028	-	264451,263738,264451	267153,267153,267153
MISO Comparison : Control-B vs. Infected-B
event_name	sample1_posterior_mean	sample1_ci_low	sample1_ci_high	sample2_posterior_mean	sample2_ci_low	sample2_ci_high	diff	bayes_factor	isoforms	sample1_counts	sample1_assigned_counts	sample2_counts	sample2_assigned_counts	chrom	strand	mRNA_starts	mRNA_ends
orange1.1g023621m.g.v1.1	0.01,0.01,0.99	0.00,0.00,0.98	0.01,0.01,0.99	0.04,0.01,0.95	0.02,0.00,0.92	0.06,0.03,0.97	-0.03,-0.01,0.04	64.35,0.00,18.38	'orange1.1g023621m.v1.1.exon.1_orange1.1g023621m.v1.1.exon.2_orange1.1g023621m.v1.1.exon.3_orange1.1g023621m.v1.1.exon.4_orange1.1g023621m.v1.1.exon.5_orange1.1g023621m.v1.1.exon.6_orange1.1g023621m.v1.1.exon.7','orange1.1g024597m.v1.1.exon.1_orange1.1g024597m.v1.1.exon.2_orange1.1g024597m.v1.1.exon.3_orange1.1g024597m.v1.1.exon.4_orange1.1g024597m.v1.1.exon.5_orange1.1g024597m.v1.1.exon.6_orange…	(0,0,0):1181,(0,0,1):1113,(0,1,1):318,(1,0,0):14,(1,1,0):7,(1,1,1):2420	0:25,1:25,2:3822	(0,0,0):330,(0,0,1):155,(0,1,1):36,(1,0,0):13,(1,1,0):1,(1,1,1):526	0:39,1:8,2:684	scaffold00061	+	493778,493778,493778	495770,495770,495770
orange1.1g010747m.g.v1.1	0.41,0.03,0.57	0.29,0.00,0.45	0.52,0.09,0.68	0.35,0.22,0.43	0.24,0.01,0.31	0.47,0.40,0.59	0.06,-0.19,0.14	0.27,1.00,0.62	'orange1.1g010747m.v1.1.exon.1_orange1.1g010747m.v1.1.exon.2_orange1.1g010747m.v1.1.exon.3_orange1.1g010747m.v1.1.exon.4_orange1.1g010747m.v1.1.exon.5','orange1.1g014451m.v1.1.exon.1_orange1.1g014451m.v1.1.exon.2_orange1.1g014451m.v1.1.exon.3_orange1.1g014451m.v1.1.exon.4','orange1.1g014857m.v1.1.exon.1_orange1.1g014857m.v1.1.exon.2_orange1.1g014857m.v1.1.exon.3_orange1.1g014857m.v1.1.exon.4_oran…	(0,0,0):39,(0,0,1):35,(1,0,0):26,(1,0,1):20,(1,1,1):73	0:51,1:3,2:100	(0,0,0):52,(0,0,1):34,(1,0,0):32,(1,0,1):15,(1,1,1):201	0:104,1:67,2:111	scaffold00009	+	1906942,1906942,1906942	1910503,1909802,1910744
orange1.1g021628m.g.v1.1	0.95,0.02,0.03	0.88,0.00,0.01	0.98,0.09,0.06	0.98,0.02,0.00	0.96,0.00,0.00	1.00,0.04,0.01	-0.04,0.01,0.03	0.13,0.05,0.20	'orange1.1g021628m.v1.1.exon.4_orange1.1g021628m.v1.1.exon.3_orange1.1g021628m.v1.1.exon.2_orange1.1g021628m.v1.1.exon.1','orange1.1g023273m.v1.1.exon.5_orange1.1g023273m.v1.1.exon.4_orange1.1g023273m.v1.1.exon.3_orange1.1g023273m.v1.1.exon.2_orange1.1g023273m.v1.1.exon.1','orange1.1g025278m.v1.1.exon.3_orange1.1g025278m.v1.1.exon.2_orange1.1g025278m.v1.1.exon.1'	(0,0,0):41,(0,0,1):3,(1,0,0):12,(1,0,1):57,(1,1,0):39,(1,1,1):88	0:193,1:2,2:4	(0,0,0):102,(0,1,0):1,(1,0,0):47,(1,0,1):202,(1,1,0):109,(1,1,1):367	0:724,1:2	scaffold00028	-	264451,263738,264451	267153,267153,267153
MISO Comparison : Control-C vs. Infected-C
event_name	sample1_posterior_mean	sample1_ci_low	sample1_ci_high	sample2_posterior_mean	sample2_ci_low	sample2_ci_high	diff	bayes_factor	isoforms	sample1_counts	sample1_assigned_counts	sample2_counts	sample2_assigned_counts	chrom	strand	mRNA_starts	mRNA_ends
orange1.1g023621m.g.v1.1	0.02,0.07,0.91	0.00,0.02,0.83	0.06,0.15,0.97	0.03,0.04,0.94	0.01,0.02,0.91	0.05,0.07,0.96	-0.01,0.03,-0.02	0.06,0.10,0.10	'orange1.1g023621m.v1.1.exon.1_orange1.1g023621m.v1.1.exon.2_orange1.1g023621m.v1.1.exon.3_orange1.1g023621m.v1.1.exon.4_orange1.1g023621m.v1.1.exon.5_orange1.1g023621m.v1.1.exon.6_orange1.1g023621m.v1.1.exon.7','orange1.1g024597m.v1.1.exon.1_orange1.1g024597m.v1.1.exon.2_orange1.1g024597m.v1.1.exon.3_orange1.1g024597m.v1.1.exon.4_orange1.1g024597m.v1.1.exon.5_orange1.1g024597m.v1.1.exon.6_orange…	(0,0,0):471,(0,0,1):33,(0,1,1):3,(1,1,0):2,(1,1,1):67	0:1,1:5,2:99	(0,0,0):2250,(0,0,1):168,(0,1,1):11,(1,0,0):7,(1,1,0):4,(1,1,1):377	0:13,1:14,2:540	scaffold00061	+	493778,493778,493778	495770,495770,495770
orange1.1g010747m.g.v1.1	0.19,0.28,0.53	0.01,0.02,0.16	0.58,0.67,0.87	0.56,0.04,0.40	0.44,0.00,0.29	0.68,0.13,0.52	-0.37,0.24,0.13	3.04,0.86,0.69	'orange1.1g010747m.v1.1.exon.1_orange1.1g010747m.v1.1.exon.2_orange1.1g010747m.v1.1.exon.3_orange1.1g010747m.v1.1.exon.4_orange1.1g010747m.v1.1.exon.5','orange1.1g014451m.v1.1.exon.1_orange1.1g014451m.v1.1.exon.2_orange1.1g014451m.v1.1.exon.3_orange1.1g014451m.v1.1.exon.4','orange1.1g014857m.v1.1.exon.1_orange1.1g014857m.v1.1.exon.2_orange1.1g014857m.v1.1.exon.3_orange1.1g014857m.v1.1.exon.4_oran…	(0,0,0):19,(0,0,1):2,(1,1,1):2	0:0,1:1,2:3	(0,0,0):531,(0,0,1):28,(1,0,0):38,(1,0,1):6,(1,1,1):71	0:74,1:3,2:66	scaffold00009	+	1906942,1906942,1906942	1910503,1909802,1910744
MISO Comparison : Susceptible vs. Tolerant
event_name	sample1_posterior_mean	sample1_ci_low	sample1_ci_high	sample2_posterior_mean	sample2_ci_low	sample2_ci_high	diff	bayes_factor	isoforms	sample1_counts	sample1_assigned_counts	sample2_counts	sample2_assigned_counts	chrom	strand	mRNA_starts	mRNA_ends
orange1.1g023621m.g.v1.1	0.10,0.37,0.53	0.07,0.31,0.47	0.13,0.43,0.59	0.05,0.27,0.67	0.04,0.25,0.65	0.06,0.29,0.69	0.04,0.10,-0.14	2.11,12.92,117.38	'orange1.1g023621m.v1.1.exon.1_orange1.1g023621m.v1.1.exon.2_orange1.1g023621m.v1.1.exon.3_orange1.1g023621m.v1.1.exon.4_orange1.1g023621m.v1.1.exon.5_orange1.1g023621m.v1.1.exon.6_orange1.1g023621m.v1.1.exon.7','orange1.1g024597m.v1.1.exon.1_orange1.1g024597m.v1.1.exon.2_orange1.1g024597m.v1.1.exon.3_orange1.1g024597m.v1.1.exon.4_orange1.1g024597m.v1.1.exon.5_orange1.1g024597m.v1.1.exon.6_orange…	(0,0,0):6801,(0,0,1):109,(0,1,1):48,(1,0,0):36,(1,1,0):51,(1,1,1):685	0:103,1:350,2:476	(0,0,0):11755,(0,0,1):975,(0,1,1):379,(1,0,0):125,(1,1,0):286,(1,1,1):1929	0:234,1:1074,2:2386	scaffold00061	+	493778,493778,493778	495770,495770,495770
orange1.1g010747m.g.v1.1	0.35,0.03,0.62	0.28,0.00,0.55	0.42,0.10,0.69	0.35,0.02,0.63	0.28,0.00,0.56	0.42,0.07,0.70	-0.00,0.01,-0.00	0.13,0.07,0.14	'orange1.1g010747m.v1.1.exon.1_orange1.1g010747m.v1.1.exon.2_orange1.1g010747m.v1.1.exon.3_orange1.1g010747m.v1.1.exon.4_orange1.1g010747m.v1.1.exon.5','orange1.1g014451m.v1.1.exon.1_orange1.1g014451m.v1.1.exon.2_orange1.1g014451m.v1.1.exon.3_orange1.1g014451m.v1.1.exon.4','orange1.1g014857m.v1.1.exon.1_orange1.1g014857m.v1.1.exon.2_orange1.1g014857m.v1.1.exon.3_orange1.1g014857m.v1.1.exon.4_oran…	(0,0,0):3966,(0,0,1):96,(1,0,0):66,(1,0,1):83,(1,1,1):392	0:264,1:4,2:369	(0,0,0):1950,(0,0,1):100,(0,1,0):1,(1,0,0):62,(1,0,1):110,(1,1,1):280	0:207,1:2,2:344	scaffold00009	+	1906942,1906942,1906942	1910503,1909802,1910744
orange1.1g021628m.g.v1.1	0.93,0.03,0.04	0.86,0.00,0.01	0.97,0.10,0.07	0.96,0.03,0.02	0.88,0.00,0.00	0.99,0.09,0.05	-0.02,0.00,0.02	0.13,0.07,0.09	'orange1.1g021628m.v1.1.exon.4_orange1.1g021628m.v1.1.exon.3_orange1.1g021628m.v1.1.exon.2_orange1.1g021628m.v1.1.exon.1','orange1.1g023273m.v1.1.exon.5_orange1.1g023273m.v1.1.exon.4_orange1.1g023273m.v1.1.exon.3_orange1.1g023273m.v1.1.exon.2_orange1.1g023273m.v1.1.exon.1','orange1.1g025278m.v1.1.exon.3_orange1.1g025278m.v1.1.exon.2_orange1.1g025278m.v1.1.exon.1'	(0,0,0):2000,(0,0,1):6,(1,0,0):14,(1,0,1):67,(1,1,0):53,(1,1,1):140	0:267,1:2,2:11	(0,0,0):494,(1,0,0):9,(1,0,1):42,(1,1,0):22,(1,1,1):67	0:134,1:6	scaffold00028	-	264451,263738,264451	267153,267153,267153

## Sheet: rMATS Results
rMATS : Control-A vs. Infected-A
Splice Event	GeneID	geneSymbol	chr	strand	exonStart_0base	exonEnd	upstreamES	upstreamEE	downstreamES	downstreamEE	ID	IJC_SAMPLE_1	SJC_SAMPLE_1	IJC_SAMPLE_2	SJC_SAMPLE_2	IncFormLen	SkipFormLen	PValue	FDR	IncLevel1	IncLevel2	IncLevelDifference
A5SS	orange1.1g023621m.g.v1.1	orange1.1g023621m.g	chrscaffold00061	+	493777	494246	493777	494129	494507	494569	1453	6	332	6	1328	198	99	1	1.0	0.009	0.002	0.007
rMATS : Control-B vs. Infected-B
Splice Event	GeneID	geneSymbol	chr	strand	exonStart_0base	exonEnd	upstreamES	upstreamEE	downstreamES	downstreamEE	ID	IJC_SAMPLE_1	SJC_SAMPLE_1	IJC_SAMPLE_2	SJC_SAMPLE_2	IncFormLen	SkipFormLen	PValue	FDR	IncLevel1	IncLevel2	IncLevelDifference
A5SS	orange1.1g023621m.g.v1.1	orange1.1g023621m.g	chrscaffold00061	+	493777	494246	493777	494129	494507	494569	1465	7	835	4	123	198	99	0.765569491422	1.0	0.004	0.016	-0.012
rMATS : Control-C vs. Infected-C
Splice Event	GeneID	geneSymbol	chr	strand	exonStart_0base	exonEnd	upstreamES	upstreamEE	downstreamES	downstreamEE	ID	IJC_SAMPLE_1	SJC_SAMPLE_1	IJC_SAMPLE_2	SJC_SAMPLE_2	IncFormLen	SkipFormLen	PValue	FDR	IncLevel1	IncLevel2	IncLevelDifference
A5SS	orange1.1g023621m.g.v1.1	orange1.1g023621m.g	chrscaffold00061	+	493777	494246	493777	494129	494507	494569	1513	0	146	4	568	198	99	1	1.0	0.0	0.004	-0.004
rMATS : Susceptible vs. Tolerant
Splice Event	GeneID	geneSymbol	chr	strand	exonStart_0base	exonEnd	upstreamES	upstreamEE	downstreamES	downstreamEE	ID	IJC_SAMPLE_1	SJC_SAMPLE_1	IJC_SAMPLE_2	SJC_SAMPLE_2	IncFormLen	SkipFormLen	PValue	FDR	IncLevel1	IncLevel2	IncLevelDifference
A5SS	orange1.1g023621m.g.v1.1	orange1.1g023621m.g	chrscaffold00061	+	493777	494246	493777	494129	494507	494569	1548	17	1073	29	3603	198	99	1	1.0	0.008	0.004	0.004
SE	orange1.1g023621m.g.v1.1	orange1.1g023621m.g	chrscaffold00061	+	494294	494369	493777	494129	494507	494569	3261	0	1073	1	3603	173	99	1	1.0	0.0	0.0	0.0
